# Supplementary material for: Differential Genes Expression between Fertile and Infertile Spermatozoa Revealed by Transcriptome Analysis
Source: PLoS One. 2015 May 14;10(5):e0127007. doi: 10.1371/journal.pone.0127007 (PMC4431685; doi:10.1371/journal.pone.0127007)
Supplement: S1 Table — Supplementary data on gene selection analysis when three groups were compared together (feature parameter set = 5000). (XLSX) [file pone.0127007.s007.xlsx]

## Sheet: Three group comparison_5000 set
Gene selection analysis
Identifier	Gene name ▾	Description	Pearson cofficient r (gene vs. outcome):	F-statistic	Q-value (Rank)
8100478	AASDH	aminoadipate-semialdehyde dehydrogenase	-0.1	16.67	0.22 (4773.)
8142554	AASS	aminoadipate-semialdehyde synthase	-0.34	18.85	0.22 (3618.)
7993126	ABAT	4-aminobutyrate aminotransferase	0.36	13.7	0.22 (2416.)
8018006	ABCA10	ATP-binding cassette, sub-family A (ABC1), member 10	-0.05	32.88	0.22 (3081.)
8018038	ABCA5	ATP-binding cassette, sub-family A (ABC1), member 5	-0.19	67.56	0.22 (1513.)
8017885	ABCA8	ATP-binding cassette, sub-family A (ABC1), member 8	0.23	16.28	0.22 (3576.)
7961710	ABCC9	ATP-binding cassette, sub-family C (CFTR/MRP), member 9	0.07	39.06	0.22 (4230.)
7962312	ABCD2	ATP-binding cassette, sub-family D (ALD), member 2	-0.16	15.45	0.22 (1775.)
7903119	ABCD3	ATP-binding cassette, sub-family D (ALD), member 3	0.1	31.23	0.22 (2173.)
7896598	ABCF1	ATP-binding cassette sub-family F member 1	0.79	8.96	0.22 (4279.)
7969979	ABHD13	abhydrolase domain containing 13	-0.37	22.95	0.22 (1200.)
7932616	ABI1	abl-interactor 1	0.07	19.03	0.22 (4214.)
7893435	ACAD10	acyl-CoA dehydrogenase family, member 10	-0.66	9.77	0.22 (3834.)
8103378	ACCN5	amiloride-sensitive cation channel 5, intestinal	-0.13	12.09	0.22 (4660.)
8073430	ACO2	aconitase 2, mitochondrial	-0.4	16.73	0.22 (3119.)
7919326	ACP6	acid phosphatase 6, lysophosphatidic	-0.07	18.52	0.22 (3940.)
8082673	ACPP	acid phosphatase, prostate	0.33	17.5	0.22 (2771.)
8025011	ACSBG2	acyl-CoA synthetase bubblegum family member 2	-0.98	40.86	0.22 (1160.)
7957386	ACSS3	acyl-CoA synthetase short-chain family member 3	0.13	25.05	0.22 (2327.)
8137979	ACTB	actin, beta	0.16	15.12	0.22 (4069.)
8019183	ACTG1	actin, gamma 1	-0.11	63.69	0.22 (3627.)
7936028	ACTR1A	ARP1 actin-related protein 1 homolog A, centractin alpha (yeast)	0.26	12.09	0.22 (2176.)
8045587	ACVR2A	activin A receptor, type IIA	-0.2	44.76	0.22 (1957.)
8097236	ADAD1	adenosine deaminase domain containing 1 (testis-specific)	-0.54	40.14	0.22 (2006.)
7895004	ADAM17	ADAM metallopeptidase domain 17	-0.29	24.53	0.22 (398.)
8150395	ADAM2	ADAM metallopeptidase domain 2	-0.23	15.65	0.22 (3811.)
8047788	ADAM23	ADAM metallopeptidase domain 23	-0.16	15.79	0.22 (3430.)
8098368	ADAM29	ADAM metallopeptidase domain 29	-0.26	12.99	0.22 (3735.)
8146024	ADAM32	ADAM metallopeptidase domain 32	-0.21	24.59	0.22 (4053.)
8064686	ADAM33	ADAM metallopeptidase domain 33	-0.39	13.62	0.22 (3649.)
8145334	ADAM7	ADAM metallopeptidase domain 7	0.63	13.8	0.22 (3777.)
8107823	ADAMTS19	ADAM metallopeptidase with thrombospondin type 1 motif, 19	-0.16	41.64	0.22 (3144.)
7962384	ADAMTS20	ADAM metallopeptidase with thrombospondin type 1 motif, 20	-0.18	13.34	0.22 (1856.)
8112342	ADAMTS6	ADAM metallopeptidase with thrombospondin type 1 motif, 6	-0.17	13.81	0.22 (4707.)
7899851	ADC	arginine decarboxylase	-0.52	11.81	0.22 (4715.)
8062527	ADIG	adipogenin	-0.4	12.49	0.22 (3521.)
7930627	ADRB1	adrenergic, beta-1-, receptor	0.08	23.62	0.22 (2566.)
7925550	ADSS	adenylosuccinate synthase	-0.54	14.12	0.22 (1099.)
8032576	AES	amino-terminal enhancer of split	-0.15	39.91	0.22 (3339.)
8095646	AFP	alpha-fetoprotein	0.5	17.27	0.22 (2735.)
8136370	AGBL3	ATP/GTP binding protein-like 3	-0.29	17.03	0.22 (3438.)
8048847	AGFG1	ArfGAP with FG repeats 1	-0.75	48.98	0.22 (1362.)
8046604	AGPS	alkylglycerone phosphate synthase	0.2	56.91	0.22 (2204.)
8138392	AGR3	anterior gradient homolog 3 (Xenopus laevis)	0.32	18.11	0.22 (4059.)
8162086	AGTPBP1	ATP/GTP binding protein 1	-0.14	50.27	0.22 (191.)
8065738	AHCY	adenosylhomocysteinase	-0.39	15.24	0.22 (2745.)
8129728	AHI1	Abelson helper integration site 1	-0.22	44.58	0.22 (2856.)
8131614	AHR	aryl hydrocarbon receptor	-0.33	123.92	0.22 (2175.)
7934101	AIFM2	apoptosis-inducing factor, mitochondrion-associated, 2	-0.24	17.01	0.22 (2564.)
7916590	AK2	adenylate kinase 2	0.49	25.45	0.22 (612.)
7902038	AK4	adenylate kinase 4	0.95	6.83	0.22 (4846.)
8008664	AKAP1	A kinase (PRKA) anchor protein 1	-0.85	16.15	0.22 (1503.)
7968835	AKAP11	A kinase (PRKA) anchor protein 11	-0.09	55.46	0.22 (1830.)
8134122	AKAP9	A kinase (PRKA) anchor protein (yotiao) 9	-0.13	31.66	0.22 (4121.)
8143054	AKR1B1	aldo-keto reductase family 1, member B1 (aldose reductase)	-0.36	18.74	0.22 (4163.)
7981494	AKT1	v-akt murine thymoma viral oncogene homolog 1	-0.23	13.49	0.22 (3748.)
8095628	ALB	albumin	-0.22	37.05	0.22 (331.)
8081431	ALCAM	activated leukocyte cell adhesion molecule	0.25	22.43	0.22 (3435.)
7980098	ALDH6A1	aldehyde dehydrogenase 6 family, member A1	0.55	13.44	0.22 (1846.)
8058238	ALS2CR11	amyotrophic lateral sclerosis 2 (juvenile) chromosome region, candidate 11	-0.06	16.28	0.22 (4976.)
7957452	ALX1	ALX homeobox 1	-0.39	26.96	0.22 (1016.)
8095519	AMBN	ameloblastin (enamel matrix protein)	0.37	42.38	0.22 (2324.)
7962185	AMN1	antagonist of mitotic exit network 1 homolog (S. cerevisiae)	-0.59	14.36	0.22 (1368.)
8095508	AMTN	amelotin	0.48	17.2	0.22 (2842.)
7918134	AMY2B	amylase, alpha 2B (pancreatic)	0	128.66	0.22 (1631.)
8009432	AMZ2	archaelysin family metallopeptidase 2	-0.76	12.77	0.22 (1831.)
8054614	ANAPC1	anaphase promoting complex subunit 1	0.19	16.9	0.22 (4189.)
7896627	ANAPC5	anaphase promoting complex subunit 5	-0.47	18.45	0.22 (1020.)
7922598	ANGPTL1	angiopoietin-like 1	0.05	19.08	0.22 (3866.)
7901883	ANGPTL3	angiopoietin-like 3	-0.14	32.58	0.22 (391.)
7951195	ANGPTL5	angiopoietin-like 5	0.27	18.08	0.22 (1430.)
8047006	ANKAR	ankyrin and armadillo repeat containing	-0.16	25.5	0.22 (2931.)
8134180	ANKIB1	ankyrin repeat and IBR domain containing 1	-0.57	19.79	0.22 (3013.)
8020068	ANKRD12	ankyrin repeat domain 12	-0.02	19.38	0.22 (4439.)
7932637	ANKRD26	ankyrin repeat domain 26	0.09	47.1	0.22 (3118.)
8085628	ANKRD28	ankyrin repeat domain 28	-0.6	14.85	0.22 (2785.)
8069499	ANKRD30B	ankyrin repeat domain 30B	0.01	54.54	0.22 (3973.)
8055303	ANKRD30BL	ankyrin repeat domain 30B-like	-0.39	12.19	0.22 (2533.)
8106931	ANKRD32	ankyrin repeat domain 32	0.22	29.27	0.22 (3183.)
8104499	ANKRD33B	ankyrin repeat domain 33B	-0.55	20.49	0.22 (2716.)
8102720	ANKRD50	ankyrin repeat domain 50	-0.41	29.41	0.22 (2476.)
7896632	ANKRD57	ankyrin repeat domain 57	-0.02	15.82	0.22 (2565.)
8074201	ANKRD62	ankyrin repeat domain 62	0.1	144.28	0.22 (3879.)
7939024	ANO3	anoctamin 3	-0.02	23.06	0.22 (3174.)
7938951	ANO5	anoctamin 5	-0.16	57.95	0.22 (992.)
8101260	ANTXR2	anthrax toxin receptor 2	-0.12	12.51	0.22 (4051.)
7933237	ANUBL1	AN1, ubiquitin-like, homolog (Xenopus laevis)	-0.54	27.67	0.22 (547.)
8098246	ANXA10	annexin A10	-0.16	16.64	0.22 (3497.)
7934733	ANXA11	annexin A11	0.22	15.32	0.22 (1939.)
8096905	AP1AR	adaptor-related protein complex 1 associated regulatory protein	0.28	58.89	0.22 (2495.)
8075217	AP1B1	adaptor-related protein complex 1, beta 1 subunit	-0.27	13.32	0.22 (4322.)
7983679	AP4E1	adaptor-related protein complex 4, epsilon 1 subunit	0.24	28.05	0.22 (1795.)
8107330	APC	adenomatous polyposis coli	0.43	14.67	0.22 (3657.)
7919729	APH1A	anterior pharynx defective 1 homolog A (C. elegans)	0.17	13.89	0.22 (2551.)
8042402	APLF	aprataxin and PNKP like factor	-0.22	27.87	0.22 (1998.)
7922804	APOBEC4	apolipoprotein B mRNA editing enzyme, catalytic polypeptide-like 4 (putative)	-0.58	16.91	0.22 (925.)
7944035	APOC3	apolipoprotein C-III	-0.57	6.54	0.22 (1495.)
8080645	APPL1	adaptor protein, phosphotyrosine interaction, PH domain and leucine zipper containing 1	-0.28	11.7	0.22 (3126.)
8003401	APRT	adenine phosphoribosyltransferase	-0.19	12	0.22 (3694.)
8099760	ARAP2	ArfGAP with RhoGAP domain, ankyrin repeat and PH domain 2	0.24	37.22	0.22 (2987.)
7896657	ARF1	ADP-ribosylation factor 1	-0.32	14.79	0.22 (1077.)
7895869	ARF3	ADP-ribosylation factor 3	0.59	8	0.22 (4254.)
8097813	ARFIP1	ADP-ribosylation factor interacting protein 1	0.26	17.67	0.22 (3847.)
7946201	ARFIP2	ADP-ribosylation factor interacting protein 2	-0.14	8.28	0.22 (3259.)
7975268	ARG2	arginase, type II	-0.03	14.99	0.22 (4619.)
7982358	ARHGAP11A	Rho GTPase activating protein 11A	0.27	35.2	0.22 (1318.)
7932885	ARHGAP12	Rho GTPase activating protein 12	-0.15	30.5	0.22 (1470.)
7917850	ARHGAP29	Rho GTPase activating protein 29	-0.13	23.32	0.22 (1793.)
7973840	ARHGAP5	Rho GTPase activating protein 5	-0.17	18.88	0.22 (2382.)
8019263	ARHGDIA	Rho GDP dissociation inhibitor (GDI) alpha	-0.41	21.08	0.22 (2162.)
7974621	ARID4A	AT rich interactive domain 4A (RBP1-like)	0.17	21.07	0.22 (3206.)
7925201	ARID4B	AT rich interactive domain 4B (RBP1-like)	-0.37	17.79	0.22 (1234.)
7894787	ARIH2	ariadne homolog 2 (Drosophila)	-0.24	12.81	0.22 (1833.)
8081115	ARL13B	ADP-ribosylation factor-like 13B	0.12	52.04	0.22 (4708.)
7941104	ARL2	ADP-ribosylation factor-like 2	0.44	12.32	0.22 (1450.)
8081158	ARL6	ADP-ribosylation factor-like 6	-0.08	46.33	0.22 (2628.)
8077450	ARL8B	ADP-ribosylation factor-like 8B	0.81	18.39	0.22 (2295.)
8151066	ARMC1	armadillo repeat containing 1	0.53	22.37	0.22 (3201.)
7966315	ARPC3	actin related protein 2/3 complex, subunit 3, 21kDa	0.36	12.92	0.22 (1333.)
7950473	ARRB1	arrestin, beta 1	0.41	14.22	0.22 (1780.)
8106962	ARSK	arylsulfatase family, member K	-0.05	39.59	0.22 (4478.)
7917082	ASB17	ankyrin repeat and SOCS box-containing 17	-0.24	50.31	0.22 (445.)
8103812	ASB5	ankyrin repeat and SOCS box-containing 5	0.23	17.16	0.22 (4981.)
7923086	ASPM	asp (abnormal spindle) homolog, microcephaly associated (Drosophila)	-0.21	17.06	0.22 (756.)
7934870	ATAD1	ATPase family, AAA domain containing 1	-0.21	36.1	0.22 (765.)
8152668	ATAD2	ATPase family, AAA domain containing 2	-0.36	12.36	0.22 (4002.)
8056909	ATF2	activating transcription factor 2	-0.34	46.39	0.22 (1701.)
8030557	ATF5	activating transcription factor 5	-0.41	12.46	0.22 (2756.)
8089527	ATG3	ATG3 autophagy related 3 homolog (S. cerevisiae)	-0.3	37.43	0.22 (2337.)
7901895	ATG4C	ATG4 autophagy related 4 homolog C (S. cerevisiae)	0.12	32.26	0.22 (2471.)
8051589	ATL2	atlastin GTPase 2	0.68	24.85	0.22 (1811.)
7943620	ATM	ataxia telangiectasia mutated	0.04	24.38	0.22 (3692.)
8084173	ATP11B	ATPase, class VI, type 11B	-0.24	28.07	0.22 (2678.)
7965359	ATP2B1	ATPase, Ca++ transporting, plasma membrane 1	-0.03	23.38	0.22 (2498.)
8023063	ATP5A1	ATP synthase, H+ transporting, mitochondrial F1 complex, alpha subunit 1, cardiac muscle	0.24	37.63	0.22 (1717.)
7964234	ATP5B	ATP synthase, H+ transporting, mitochondrial F1 complex, beta polypeptide	-0.29	17.13	0.22 (2387.)
8067288	ATP5E	ATP synthase, H+ transporting, mitochondrial F1 complex, epsilon subunit	0.01	37.55	0.22 (4536.)
7968270	ATP5EP2	ATP synthase, H+ transporting, mitochondrial F1 complex, epsilon subunit pseudogene 2	0.24	59.79	0.22 (974.)
8008132	ATP5G1	ATP synthase, H+ transporting, mitochondrial Fo complex, subunit C1 (subunit 9)	0.03	19.13	0.22 (3867.)
7893036	ATP6V0B	ATPase, H+ transporting, lysosomal 21kDa, V0 subunit b	-0.56	5.27	0.22 (4553.)
7896067	ATP6V0E1	ATPase, H+ transporting, lysosomal 9kDa, V0 subunit e1	-0.24	26.81	0.22 (415.)
7923164	ATP6V1G3	ATPase, H+ transporting, lysosomal 13kDa, V1 subunit G3	0	53.24	0.22 (2007.)
8013179	ATPAF2	ATP synthase mitochondrial F1 complex assembly factor 2	0.13	9.95	0.22 (4110.)
7987369	ATPBD4	ATP binding domain 4	-0.41	46.34	0.22 (953.)
7899424	ATPIF1	ATPase inhibitory factor 1	0.23	9.18	0.22 (4792.)
7930714	ATRNL1	attractin-like 1	-0.04	36.44	0.22 (1683.)
8085954	AZI2	5-azacytidine induced 2	0.02	37.03	0.22 (4604.)
7923034	B3GALT2	UDP-Gal:betaGlcNAc beta 1,3-galactosyltransferase, polypeptide 2	-0.44	23.71	0.22 (512.)
8120468	BAI3	brain-specific angiogenesis inhibitor 3	-0.34	20.4	0.22 (2905.)
8096617	BANK1	B-cell scaffold protein with ankyrin repeats 1	-0.1	20.81	0.22 (4635.)
8104601	BASP1	brain abundant, membrane attached signal protein 1	0.12	25.65	0.22 (4185.)
8124967	BAT3	HLA-B associated transcript 3	0.63	13.02	0.22 (2694.)
7978595	BAZ1A	bromodomain adjacent to zinc finger domain, 1A	-0.65	28.18	0.22 (1017.)
8056060	BAZ2B	bromodomain adjacent to zinc finger domain, 2B	-0.15	23.04	0.22 (2949.)
7939056	BBOX1	butyrobetaine (gamma), 2-oxoglutarate dioxygenase (gamma-butyrobetaine hydroxylase) 1	0.14	15.84	0.22 (2890.)
8038202	BCAT2	branched chain amino-acid transaminase 2, mitochondrial	-0.16	22.6	0.22 (4349.)
7943424	BIRC2	baculoviral IAP repeat-containing 2	0.27	23.07	0.22 (1498.)
7943413	BIRC3	baculoviral IAP repeat-containing 3	0.66	15.67	0.22 (1142.)
7907171	BLZF1	basic leucine zipper nuclear factor 1	-0.02	31.57	0.22 (2524.)
7926609	BMI1	BMI1 polycomb ring finger oncogene	0.17	23.96	0.22 (2636.)
7915252	BMP8B	bone morphogenetic protein 8b	-0.69	11.59	0.22 (888.)
7989323	BNIP2	BCL2/adenovirus E1B 19kDa interacting protein 2	0.35	31.61	0.22 (1463.)
8053059	BOLA3	bolA homolog 3 (E. coli)	-0.26	13.85	0.22 (3098.)
7966427	BRAP	BRCA1 associated protein	-0.86	35.5	0.22 (710.)
7968484	BRCA2	breast cancer 2, early onset	0.35	37.7	0.22 (1295.)
8179504	BRD2	bromodomain containing 2	-0.77	15.46	0.22 (3565.)
8110734	BRD9	bromodomain containing 9	-0.34	15.58	0.22 (4194.)
7902934	BRDT	bromodomain, testis-specific	-0.5	29.75	0.22 (396.)
8017262	BRIP1	BRCA1 interacting protein C-terminal helicase 1	-0.2	24.58	0.22 (2499.)
8104825	BRIX1	BRX1, biogenesis of ribosomes, homolog (S. cerevisiae)	0.27	13.75	0.22 (4252.)
7973948	BRMS1L	breast cancer metastasis-suppressor 1-like	0.03	22.48	0.22 (4392.)
7922095	BRP44	brain protein 44	-0.84	25.61	0.22 (72.)
8023955	BSG	basigin (Ok blood group)	-0.46	12.82	0.22 (2577.)
7929201	BTAF1	BTAF1 RNA polymerase II, B-TFIID transcription factor-associated, 170kDa (Mot1 homolog, S. cerevisiae)	0.35	12.03	0.22 (1814.)
8110606	BTNL8	butyrophilin-like 8	-0.77	8.07	0.22 (3121.)
8128553	BVES	blood vessel epicardial substance	-0.45	13.47	0.22 (3437.)
7927723	C10orf107	chromosome 10 open reading frame 107	0.27	40.88	0.22 (997.)
7936419	C10orf118	chromosome 10 open reading frame 118	-0.18	21.97	0.22 (1434.)
7934166	C10orf27	chromosome 10 open reading frame 27	-0.87	15.54	0.22 (246.)
7928695	C10orf58	chromosome 10 open reading frame 58	-0.08	9.99	0.22 (4514.)
7926936	C10orf68	chromosome 10 open reading frame 68	-0.48	22.75	0.22 (494.)
7943779	C11orf1	chromosome 11 open reading frame 1	-0.93	12.25	0.22 (4682.)
7948606	C11orf10	chromosome 11 open reading frame 10	-0.01	33.1	0.22 (3330.)
7941136	C11orf2	chromosome 11 open reading frame 2	-0.07	14.48	0.22 (4723.)
7945445	C11orf35	chromosome 11 open reading frame 35	-0.22	23.49	0.22 (2365.)
7893394	C11orf58	chromosome 11 open reading frame 58	0.53	30.27	0.22 (44.)
7951521	C11orf65	chromosome 11 open reading frame 65	0.01	38.35	0.22 (3432.)
7940790	C11orf84	chromosome 11 open reading frame 84	0.16	12.76	0.22 (3116.)
7943711	C11orf87	chromosome 11 open reading frame 87	-0.42	12.91	0.22 (1768.)
7961964	C12orf11	chromosome 12 open reading frame 11	0.1	24.12	0.22 (4066.)
7957404	C12orf26	chromosome 12 open reading frame 26	-0.06	55.78	0.22 (1540.)
7957467	C12orf29	chromosome 12 open reading frame 29	0.33	13.77	0.22 (2629.)
7960411	C12orf4	chromosome 12 open reading frame 4	-0.29	25.66	0.22 (1251.)
7954794	C12orf40	chromosome 12 open reading frame 40	-0.11	81.42	0.22 (836.)
7958031	C12orf48	chromosome 12 open reading frame 48	-0.04	19.18	0.22 (3132.)
7955119	C12orf54	chromosome 12 open reading frame 54	0.28	16.95	0.22 (1933.)
7953564	C12orf57	chromosome 12 open reading frame 57	0.22	19.88	0.22 (1668.)
7957688	C12orf63	chromosome 12 open reading frame 63	0.12	15.02	0.22 (3532.)
7957351	C12orf64	chromosome 12 open reading frame 64	-0.2	73.2	0.22 (559.)
7969374	C13orf34	chromosome 13 open reading frame 34	0.23	12.34	0.22 (3660.)
7974542	C14orf101	chromosome 14 open reading frame 101	-0.14	21.17	0.22 (2517.)
7978527	C14orf126	chromosome 14 open reading frame 126	-0.04	79.36	0.22 (1707.)
7974771	C14orf135	chromosome 14 open reading frame 135	-0.26	21.05	0.22 (1336.)
7975989	C14orf156	chromosome 14 open reading frame 156	-0.06	19.5	0.22 (4264.)
7973748	C14orf23	chromosome 14 open reading frame 23	0.21	41.7	0.22 (2135.)
7974117	C14orf28	chromosome 14 open reading frame 28	0.3	59.48	0.22 (1147.)
7979483	C14orf39	chromosome 14 open reading frame 39	0.15	101.92	0.22 (1914.)
7985352	C15orf26	chromosome 15 open reading frame 26	0.9	13.71	0.22 (1604.)
7988625	C15orf33	chromosome 15 open reading frame 33	-0.06	15.16	0.22 (3774.)
7990269	C15orf59	chromosome 15 open reading frame 59	0.53	13.86	0.22 (1885.)
7993680	C16orf62	chromosome 16 open reading frame 62	-0.51	14.77	0.22 (2151.)
7994730	C16orf92	chromosome 16 open reading frame 92	-0.27	12.89	0.22 (3056.)
8007643	C17orf104	chromosome 17 open reading frame 104	-0.71	48.44	0.22 (1008.)
8018264	C17orf28	chromosome 17 open reading frame 28	-0.15	9.67	0.22 (4616.)
8014882	C17orf37	chromosome 17 open reading frame 37	0.15	10.88	0.22 (3597.)
8007949	C17orf57	chromosome 17 open reading frame 57	-0.38	19.72	0.22 (1585.)
8012207	C17orf61	chromosome 17 open reading frame 61	0.14	37.66	0.22 (1657.)
8004400	C17orf74	chromosome 17 open reading frame 74	-0.74	19.95	0.22 (1438.)
8008980	C17orf82	chromosome 17 open reading frame 82	-0.53	21.57	0.22 (1595.)
8022941	C18orf10	chromosome 18 open reading frame 10	-0.98	25.85	0.22 (1330.)
8021995	C18orf2	chromosome 18 open reading frame 2	-0.2	16.69	0.22 (2497.)
8021297	C18orf26	chromosome 18 open reading frame 26	-0.22	9.99	0.22 (665.)
8022831	C18orf34	chromosome 18 open reading frame 34	-0.21	29.04	0.22 (1656.)
8021286	C18orf54	chromosome 18 open reading frame 54	-0.02	40.76	0.22 (3620.)
8032863	C19orf10	chromosome 19 open reading frame 10	-0.47	14.01	0.22 (2862.)
8023948	C19orf20	chromosome 19 open reading frame 20	0.35	8.11	0.22 (4547.)
8034514	C19orf43	chromosome 19 open reading frame 43	0.1	13.94	0.22 (4755.)
7896278	C19orf50	chromosome 19 open reading frame 50	-0.09	12.56	0.22 (4088.)
8039362	C19orf51	chromosome 19 open reading frame 51	-0.24	27.53	0.22 (2883.)
8026193	C19orf53	chromosome 19 open reading frame 53	0.07	22.11	0.22 (3965.)
8034448	C19orf56	chromosome 19 open reading frame 56	0.17	13.22	0.22 (3978.)
7892591	C1D	C1D nuclear receptor corepressor	-0.04	51.74	0.22 (205.)
8016155	C1QL1	complement component 1, q subcomponent-like 1	-0.33	12.71	0.22 (3538.)
7907183	C1orf112	chromosome 1 open reading frame 112	0.13	24.64	0.22 (3029.)
7922152	C1orf114	chromosome 1 open reading frame 114	0.09	14.74	0.22 (3711.)
7906154	C1orf182	chromosome 1 open reading frame 182	0.13	21.79	0.22 (1842.)
7918294	C1orf194	chromosome 1 open reading frame 194	-0.98	45.22	0.22 (254.)
7914847	C1orf216	chromosome 1 open reading frame 216	0.64	8.11	0.22 (4864.)
7922870	C1orf25	chromosome 1 open reading frame 25	0.12	28.62	0.22 (2704.)
7908330	C1orf27	chromosome 1 open reading frame 27	0.04	35.46	0.22 (3242.)
7909931	C1orf58	chromosome 1 open reading frame 58	0.2	29.66	0.22 (1750.)
8060986	C20orf187	chromosome 20 open reading frame 187	-0.15	11.32	0.22 (3044.)
8063522	C20orf43	chromosome 20 open reading frame 43	0.52	13.4	0.22 (2938.)
8061869	C20orf71	chromosome 20 open reading frame 71	-0.99	22.27	0.22 (1872.)
8070953	C21orf56	chromosome 21 open reading frame 56	0.26	16.27	0.22 (3494.)
8069174	C21orf70	chromosome 21 open reading frame 70	-0.23	30.37	0.22 (2543.)
7895967	C22orf28	chromosome 22 open reading frame 28	0.7	5.41	0.22 (4676.)
8074458	C22orf39	chromosome 22 open reading frame 39	-0.31	15.21	0.22 (3630.)
8074916	C22orf43	chromosome 22 open reading frame 43	-0.67	14.72	0.22 (2563.)
7894412	C2orf24	chromosome 2 open reading frame 24	-0.49	5.52	0.22 (4436.)
8051024	C2orf53	chromosome 2 open reading frame 53	-0.21	16.42	0.22 (4204.)
8058108	C2orf60	chromosome 2 open reading frame 60	0.29	15.41	0.22 (3124.)
8089584	C3orf17	chromosome 3 open reading frame 17	0.54	12.58	0.22 (3522.)
8092922	C3orf21	chromosome 3 open reading frame 21	-0.29	15.57	0.22 (3871.)
8083463	C3orf79	chromosome 3 open reading frame 79	-0.41	132.74	0.22 (1591.)
8097435	C4orf33	chromosome 4 open reading frame 33	0.1	58.26	0.22 (4526.)
8095484	C4orf35	chromosome 4 open reading frame 35	-0.67	24.5	0.22 (2095.)
8101816	C4orf37	chromosome 4 open reading frame 37	0.24	23.17	0.22 (3760.)
8099193	C4orf50	chromosome 4 open reading frame 50	-0.63	11.14	0.22 (3033.)
8095467	C4orf7	chromosome 4 open reading frame 7	-0.29	16.49	0.22 (2759.)
8113103	C5orf36	chromosome 5 open reading frame 36	-0.21	25.74	0.22 (2684.)
8105104	C5orf51	chromosome 5 open reading frame 51	-0.38	10.73	0.22 (3128.)
8116313	C5orf60	chromosome 5 open reading frame 60	-0.5	76.87	0.22 (4.)
8122561	C6orf103	chromosome 6 open reading frame 103	0.25	19.33	0.22 (4791.)
8126379	C6orf132	chromosome 6 open reading frame 132	0.21	10.09	0.22 (4778.)
8178439	C6orf15	Uncharacterized protein C6orf15	-0.81	8.6	0.22 (4206.)
8121002	C6orf162	chromosome 6 open reading frame 162	-0.3	54.21	0.22 (2318.)
8116696	C6orf201	chromosome 6 open reading frame 201	-0.94	30.74	0.22 (2252.)
8129193	C6orf204	chromosome 6 open reading frame 204	-0.13	10.89	0.22 (4675.)
8118249	C6orf25	chromosome 6 open reading frame 25	0.4	14.2	0.22 (3408.)
8130464	C6orf35	chromosome 6 open reading frame 35	0.87	16.91	0.22 (2616.)
8121936	C6orf58	chromosome 6 open reading frame 58	-0.14	34.33	0.22 (3252.)
8122689	C6orf72	chromosome 6 open reading frame 72	-0.49	19.5	0.22 (2569.)
8138647	C7orf31	chromosome 7 open reading frame 31	-0.85	19.66	0.22 (2823.)
8131881	C7orf46	chromosome 7 open reading frame 46	0.29	13.54	0.22 (4747.)
8142329	C7orf66	chromosome 7 open reading frame 66	-0.23	45.08	0.22 (2830.)
8138088	C7orf70	chromosome 7 open reading frame 70	-0.88	48.59	0.22 (2303.)
8132811	C7orf72	chromosome 7 open reading frame 72	0.57	21.32	0.22 (3017.)
8146839	C8orf34	chromosome 8 open reading frame 34	0.41	24.34	0.22 (3546.)
8146115	C8orf4	chromosome 8 open reading frame 4	0.64	13.11	0.22 (3844.)
8146738	C8orf45	chromosome 8 open reading frame 45	0.51	20.77	0.22 (3476.)
8161024	C9orf100	chromosome 9 open reading frame 100	0.32	32.93	0.22 (3078.)
8156581	C9orf102	chromosome 9 open reading frame 102	-0.06	18.05	0.22 (4637.)
8160511	C9orf11	chromosome 9 open reading frame 11	-0.49	11.4	0.22 (3669.)
8162132	C9orf153	chromosome 9 open reading frame 153	-0.88	15.2	0.22 (3507.)
8159350	C9orf163	chromosome 9 open reading frame 163	-0.55	13.46	0.22 (3747.)
8163348	C9orf84	chromosome 9 open reading frame 84	-0.11	32.77	0.22 (4120.)
8147132	CA2	carbonic anhydrase II	-0.68	13.66	0.22 (3611.)
8020653	CABYR	calcium binding tyrosine-(Y)-phosphorylation regulated	-0.98	27.91	0.22 (1285.)
8140579	CACNA2D1	calcium channel, voltage-dependent, alpha 2/delta subunit 1	-0.05	44.85	0.22 (4789.)
8031076	CACNG7	calcium channel, voltage-dependent, gamma subunit 7	-0.39	16.79	0.22 (2527.)
8031084	CACNG8	calcium channel, voltage-dependent, gamma subunit 8	0.04	15.1	0.22 (4790.)
8081036	CADM2	cell adhesion molecule 2	-0.33	20.58	0.22 (2211.)
8151730	CALB1	calbindin 1, 28kDa	-0.05	34.58	0.22 (4684.)
8057578	CALCRL	calcitonin receptor-like	-0.03	123.39	0.22 (2700.)
8029831	CALM3	calmodulin 3 (phosphorylase kinase, delta)	-0.34	15.25	0.22 (3077.)
8135955	CALU	calumenin	0.72	12.07	0.22 (3458.)
7908614	CAMSAP1L1	calmodulin regulated spectrin-associated protein 1-like 1	-0.24	28.13	0.22 (895.)
7895200	CAMTA2	calmodulin binding transcription activator 2	0.31	9.6	0.22 (1593.)
7893272	CANX	calnexin	0.39	5.16	0.22 (4757.)
7941179	CAPN1	calpain 1, (mu/I) large subunit	0.46	12.63	0.22 (1725.)
8078110	CAPN7	calpain 7	0.19	25.37	0.22 (4145.)
7894761	CAPNS1	calpain, small subunit 1	0.59	24.21	0.22 (257.)
7964997	CAPS2	calcyphosine 2	-0.13	41.37	0.22 (1423.)
7913169	CAPZB	capping protein (actin filament) muscle Z-line, beta	-0.31	25.79	0.22 (920.)
8165107	CARD9	caspase recruitment domain family, member 9	-0.37	22.91	0.22 (4156.)
8025766	CARM1	coactivator-associated arginine methyltransferase 1	-0.19	15.14	0.22 (3327.)
8134318	CASD1	CAS1 domain containing 1	-0.09	143.5	0.22 (2799.)
7951385	CASP5	caspase 5, apoptosis-related cysteine peptidase	0.14	12.7	0.22 (4395.)
7939298	CAT	catalase	0.66	11.72	0.22 (4848.)
8089261	CBLB	Cas-Br-M (murine) ecotropic retroviral transforming sequence b	-0.3	15.11	0.22 (3341.)
8068401	CBR1	carbonyl reductase 1	0.2	17.42	0.22 (3544.)
8068413	CBR3	carbonyl reductase 3	0.5	7.47	0.22 (4563.)
8044613	CBWD6	COBW domain containing 6	-0.12	50.8	0.22 (1502.)
7893575	CBX3	chromobox homolog 3	-0.6	4.09	0.22 (4683.)
8076176	CBX6	chromobox homolog 6	-0.36	18.82	0.22 (2923.)
8021685	CCDC102B	coiled-coil domain containing 102B	-0.04	25.68	0.22 (3697.)
7971335	CCDC122	coiled-coil domain containing 122	0	35.12	0.22 (3417.)
8073513	CCDC134	coiled-coil domain containing 134	-0.27	15.1	0.22 (4481.)
8090133	CCDC14	coiled-coil domain containing 14	-0.19	29.81	0.22 (3052.)
8053165	CCDC142	coiled-coil domain containing 142	-0.15	22.74	0.22 (4900.)
8005223	CCDC144A	coiled-coil domain containing 144A	0.14	10.39	0.22 (4420.)
8047187	CCDC150	coiled-coil domain containing 150	-0.05	15.27	0.22 (4821.)
8101174	CCDC158	coiled-coil domain containing 158	-0.15	18.26	0.22 (3933.)
7903049	CCDC18	coiled-coil domain containing 18	0.2	18.38	0.22 (1536.)
8149942	CCDC25	coiled-coil domain containing 25	0.74	12.63	0.22 (3411.)
7947189	CCDC34	coiled-coil domain containing 34	0.1	13.01	0.22 (4487.)
8092295	CCDC39	coiled-coil domain containing 39	0.2	29.36	0.22 (3371.)
7965486	CCDC41	coiled-coil domain containing 41	0.28	30.9	0.22 (1600.)
8017736	CCDC46	coiled-coil domain containing 46	-0.36	15.12	0.22 (2464.)
8015712	CCDC56	coiled-coil domain containing 56	-0.18	34.23	0.22 (3336.)
8089988	CCDC58	coiled-coil domain containing 58	0.29	18.31	0.22 (3591.)
7943103	CCDC67	coiled-coil domain containing 67	0.1	32.25	0.22 (3272.)
7899346	CCDC72	coiled-coil domain containing 72	-0.1	71.64	0.22 (1431.)
7951144	CCDC82	coiled-coil domain containing 82	-0.04	42.77	0.22 (2226.)
7893363	CCDC84	coiled-coil domain containing 84	0.3	4.54	0.22 (4985.)
8052269	CCDC88A	coiled-coil domain containing 88A	-0.25	18.96	0.22 (2449.)
7980773	CCDC88C	coiled-coil domain containing 88C	0.93	19.43	0.22 (1190.)
7950753	CCDC90B	coiled-coil domain containing 90B	-0.65	16.25	0.22 (1038.)
7954613	CCDC91	coiled-coil domain containing 91	-0.52	83.79	0.22 (462.)
8109830	CCDC99	coiled-coil domain containing 99	-0.18	50.45	0.22 (2809.)
8160879	CCL19	chemokine (C-C motif) ligand 19	-0.8	12.93	0.22 (3877.)
8048864	CCL20	chemokine (C-C motif) ligand 20	0.43	22.93	0.22 (2070.)
8128429	CCNC	cyclin C	-0.34	12.05	0.22 (3495.)
7942123	CCND1	cyclin D1	0.25	12.39	0.22 (1372.)
7927008	CCNY	cyclin Y	-0.97	44.33	0.22 (303.)
8082745	CCRL1	chemokine (C-C motif) receptor-like 1	-0.43	9.78	0.22 (2876.)
7894007	CCT3	chaperonin containing TCP1, subunit 3 (gamma)	-0.86	8.04	0.22 (4190.)
8133108	CCT6A	chaperonin containing TCP1, subunit 6A (zeta 1)	0.42	11.85	0.22 (3732.)
8014172	CCT6B	chaperonin containing TCP1, subunit 6B (zeta 2)	0.13	12.53	0.22 (4178.)
8042720	CCT7	chaperonin containing TCP1, subunit 7 (eta)	0.17	36.62	0.22 (2360.)
8089568	CD200R1	CD200 receptor 1	-0.11	12.11	0.22 (4295.)
8023757	CD226	CD226 molecule	0.52	22.93	0.22 (1756.)
7949588	CD248	CD248 molecule, endosialin	0.27	15.73	0.22 (1640.)
8120102	CD2AP	CD2-associated protein	-0.17	19.17	0.22 (3891.)
8133876	CD36	CD36 molecule (thrombospondin receptor)	0	64.39	0.22 (4850.)
7952056	CD3D	CD3d molecule, delta (CD3-TCR complex)	-0.72	4.72	0.22 (4795.)
7899160	CD52	CD52 molecule	0.13	22	0.22 (1213.)
7963911	CD63	CD63 molecule	-0.21	15.07	0.22 (3213.)
7961075	CD69	CD69 molecule	-0.66	18.31	0.22 (1113.)
8023968	CDC34	cell division cycle 34 homolog (S. cerevisiae)	-0.28	28.17	0.22 (2392.)
8034021	CDC37	cell division cycle 37 homolog (S. cerevisiae)	-0.17	13.41	0.22 (3887.)
7924773	CDC42BPA	CDC42 binding protein kinase alpha (DMPK-like)	-0.07	48.26	0.22 (1676.)
8120022	CDC5L	CDC5 cell division cycle 5-like (S. pombe)	0.29	11.64	0.22 (4822.)
7908437	CDC73	cell division cycle 73, Paf1/RNA polymerase II complex component, homolog (S. cerevisiae)	-0.4	13.67	0.22 (1179.)
8111255	CDH10	cadherin 10, type 2 (T2-cadherin)	-0.15	23.77	0.22 (2989.)
8111234	CDH12	cadherin 12, type 2 (N-cadherin 2)	-0.22	16.77	0.22 (3583.)
8111220	CDH18	cadherin 18, type 2	-0.46	13.65	0.22 (3403.)
8023710	CDH19	cadherin 19, type 2	-0.15	55.53	0.22 (1462.)
8021668	CDH7	cadherin 7, type 2	-0.48	45.35	0.22 (1228.)
8111271	CDH9	cadherin 9, type 2 (T1-cadherin)	-0.06	63.61	0.22 (2821.)
7927710	CDK1	cyclin-dependent kinase 1	0.29	21.64	0.22 (1621.)
8180294	CDK11A	cyclin-dependent kinase 11A	-0.89	15.56	0.22 (3326.)
7965652	CDK17	cyclin-dependent kinase 17	0.34	14.97	0.22 (2128.)
7964522	CDK4	cyclin-dependent kinase 4	0.03	14.95	0.22 (3767.)
8012951	CDRT1	CMT1A duplicated region transcript 1	-0.67	21.56	0.22 (1394.)
8179716	CDSN	Corneodesmosin	-0.53	13.32	0.22 (4692.)
8002975	CDYL2	chromodomain protein, Y-like 2	-0.25	15.74	0.22 (2994.)
8100603	CENPC1	centromere protein C 1	0.32	12.99	0.22 (3459.)
7997381	CENPN	centromere protein N	0.78	4.48	0.22 (4441.)
8013015	CENPV	centromere protein V	-0.44	15.07	0.22 (2467.)
8121911	CENPW	centromere protein W	-0.02	40.63	0.22 (4023.)
8095187	CEP135	centrosomal protein 135kDa	0.23	20.63	0.22 (3936.)
7965264	CEP290	centrosomal protein 290kDa	0.18	71.77	0.22 (1618.)
7907790	CEP350	centrosomal protein 350kDa	-0.25	31.4	0.22 (810.)
8082827	CEP63	centrosomal protein 63kDa	-0.26	12.34	0.22 (4213.)
8156026	CEP78	centrosomal protein 78kDa	0.5	13.41	0.22 (4290.)
7903908	CEPT1	choline/ethanolamine phosphotransferase 1	0.47	26.03	0.22 (717.)
7893836	CERCAM	cerebral endothelial cell adhesion molecule	-0.09	94.78	0.22 (441.)
8001457	CES1	carboxylesterase 1	-0.8	15.46	0.22 (1359.)
7908459	CFH	complement factor H	0.06	27.65	0.22 (3333.)
7908488	CFHR1	complement factor H-related 1	-0.12	5.81	0.22 (1648.)
7908496	CFHR2	complement factor H-related 2	0.12	12.27	0.22 (1843.)
7908481	CFHR3	complement factor H-related 3	-0.12	20.68	0.22 (1098.)
7908492	CFHR4	complement factor H-related 4	0.58	54.15	0.22 (2.)
7908499	CFHR5	complement factor H-related 5	0.16	15.79	0.22 (2720.)
7892701	CFL1	cofilin 1 (non-muscle)	-0.63	46.23	0.22 (14.)
7978586	CFL2	cofilin 2 (muscle)	0.56	10.45	0.22 (1853.)
8135661	CFTR	cystic fibrosis transmembrane conductance regulator (ATP-binding cassette sub-family C, member 7)	-0.23	19.11	0.22 (3756.)
8038299	CGB	chorionic gonadotropin, beta polypeptide	-0.51	13.87	0.22 (2657.)
8139758	CHCHD2	coiled-coil-helix-coiled-coil-helix domain containing 2	-0.26	17.44	0.22 (4129.)
8113305	CHD1	chromodomain helicase DNA binding protein 1	-0.22	82.64	0.22 (2289.)
7995583	CHD9	chromodomain helicase DNA binding protein 9	-0.16	17.71	0.22 (2963.)
7945014	CHEK1	CHK1 checkpoint homolog (S. pombe)	0.01	12.69	0.22 (4235.)
8100382	CHIC2	cysteine-rich hydrophobic domain 2	-0.02	59.46	0.22 (4122.)
8077270	CHL1	cell adhesion molecule with homology to L1CAM (close homolog of L1)	0.49	26.04	0.22 (2336.)
7925500	CHML	choroideremia-like (Rab escort protein 2)	0.44	21.61	0.22 (1112.)
8039796	CHMP2A	chromatin modifying protein 2A	-0.19	29.19	0.22 (3681.)
8081055	CHMP2B	chromatin modifying protein 2B	-0.28	32.06	0.22 (2183.)
7978187	CHMP4A	chromatin modifying protein 4A	-0.85	12.47	0.22 (1663.)
7950983	CHORDC1	cysteine and histidine-rich domain (CHORD)-containing 1	0.02	44.1	0.22 (3093.)
7958000	CHPT1	choline phosphotransferase 1	-0.64	26.12	0.22 (820.)
7935707	CHUK	conserved helix-loop-helix ubiquitous kinase	-0.03	16.97	0.22 (3651.)
7991386	CIB1	calcium and integrin binding 1 (calmyrin)	-0.19	16.74	0.22 (3861.)
7981364	CINP	cyclin-dependent kinase 2 interacting protein	0.12	14.74	0.22 (3677.)
8024238	CIRBP	cold inducible RNA binding protein	-0.26	15.53	0.22 (3415.)
7981427	CKB	creatine kinase, brain	-0.1	78.39	0.22 (3360.)
7897774	CLCN6	chloride channel 6	-0.63	10.88	0.22 (4346.)
8074473	CLDN5	claudin 5	-0.44	13.56	0.22 (3483.)
8069795	CLDN8	claudin 8	0.34	13.48	0.22 (3398.)
7953901	CLEC12A	C-type lectin domain family 12, member A	0.34	15.48	0.22 (1440.)
7961102	CLEC1B	C-type lectin domain family 1, member B	-0.08	9.53	0.22 (3219.)
7953749	CLEC4D	C-type lectin domain family 4, member D	-0.28	22.05	0.22 (1559.)
7953737	CLEC6A	C-type lectin domain family 6, member A	-0.11	27.45	0.22 (2049.)
7961069	CLECL1	C-type lectin-like 1	0.25	34.39	0.22 (1452.)
8178598	CLIC1	chloride intracellular channel 1	0.16	7.96	0.22 (4867.)
8041179	CLIP4	CAP-GLY domain containing linker protein family, member 4	-0.21	16.6	0.22 (2201.)
7984846	CLK3	CDC-like kinase 3	-0.48	12.42	0.22 (1881.)
8116227	CLK4	CDC-like kinase 4	-0.06	28.49	0.22 (4939.)
7989975	CLN6	ceroid-lipofuscinosis, neuronal 6, late infantile, variant	-0.25	18.01	0.22 (3004.)
7989735	CLPX	ClpX caseinolytic peptidase X homolog (E. coli)	-0.39	13.58	0.22 (1708.)
8149927	CLU	clusterin	-0.54	13.35	0.22 (4184.)
8147194	CNBD1	cyclic nucleotide binding domain containing 1	-0.27	46.01	0.22 (2592.)
8021727	CNDP2	CNDP dipeptidase 2 (metallopeptidase M20 family)	0.1	19.91	0.22 (3723.)
7894653	CNNM2	cyclin M2	-0.04	58.23	0.22 (1485.)
8043666	CNNM3	cyclin M3	-0.27	14.92	0.22 (4005.)
7957106	CNOT2	CCR4-NOT transcription complex, subunit 2	-0.35	24.04	0.22 (1004.)
8101228	CNOT6L	CCR4-NOT transcription complex, subunit 6-like	-0.53	12.2	0.22 (2997.)
8149475	CNOT7	CCR4-NOT transcription complex, subunit 7	-0.35	13.14	0.22 (4097.)
8154449	CNTLN	centlein, centrosomal protein	-0.23	57.59	0.22 (2916.)
7954899	CNTN1	contactin 1	-0.3	14.64	0.22 (1311.)
7943319	CNTN5	contactin 5	0.21	36.9	0.22 (1761.)
8077299	CNTN6	contactin 6	0.49	20.59	0.22 (2585.)
7997289	CNTNAP4	contactin associated protein-like 4	-0.32	23.55	0.22 (1794.)
7968711	COG6	component of oligomeric golgi complex 6	-0.03	127.13	0.22 (1599.)
8016858	COIL	coilin	-0.95	13.7	0.22 (1790.)
7918064	COL11A1	collagen, type XI, alpha 1	-0.24	18.5	0.22 (583.)
7917370	COL24A1	collagen, type XXIV, alpha 1	-0.12	23.14	0.22 (1666.)
8071289	COMT	catechol-O-methyltransferase	-0.4	13.46	0.22 (3686.)
8082478	COPG	coatomer protein complex, subunit gamma	0.4	18.3	0.22 (2265.)
7988605	COPS2	COP9 constitutive photomorphogenic homolog subunit 2 (Arabidopsis)	-0.09	51.27	0.22 (1871.)
7999120	CORO7	coronin 7	-0.29	18.6	0.22 (2329.)
7997702	COX4I1	cytochrome c oxidase subunit IV isoform 1	-0.12	35.9	0.22 (3817.)
8043718	COX5B	cytochrome c oxidase subunit Vb	0.17	45.78	0.22 (2104.)
7959153	COX6A1	cytochrome c oxidase subunit VIa polypeptide 1	-0.26	7.61	0.22 (2443.)
8027932	COX6B1	cytochrome c oxidase subunit VIb polypeptide 1 (ubiquitous)	0.26	29.8	0.22 (1626.)
8151993	COX6C	cytochrome c oxidase subunit VIc	0.34	10.65	0.22 (3953.)
8127629	COX7A2	cytochrome c oxidase subunit VIIa polypeptide 2 (liver)	0.34	15.92	0.22 (3926.)
8106776	COX7C	cytochrome c oxidase subunit VIIc	0.26	15.8	0.22 (3180.)
7940835	COX8A	cytochrome c oxidase subunit VIIIA (ubiquitous)	-0.35	18.86	0.22 (1512.)
8083260	CPA3	carboxypeptidase A3 (mast cell)	0.44	13.79	0.22 (2960.)
8098782	CPLX1	complexin 1	-0.4	20.03	0.22 (3094.)
7962250	CPNE8	copine VIII	-0.24	13.47	0.22 (1911.)
8134599	CPSF4	cleavage and polyadenylation specific factor 4, 30kDa	-0.54	15.41	0.22 (3709.)
7921099	CRABP2	cellular retinoic acid binding protein 2	0.47	13.52	0.22 (1032.)
8164535	CRAT	carnitine O-acetyltransferase	-0.62	12.92	0.22 (3853.)
7977397	CRIP2	cysteine-rich protein 2	-0.37	16.74	0.22 (2156.)
8126891	CRISP2	cysteine-rich secretory protein 2	-0.79	22.05	0.22 (2421.)
8126905	CRISP3	cysteine-rich secretory protein 3	-0.08	18.55	0.22 (4091.)
8071434	CRKL	v-crk sarcoma virus CT10 oncogene homolog (avian)-like	0.09	15.36	0.22 (4287.)
7918825	CSDE1	cold shock domain containing E1, RNA-binding	-0.92	9.62	0.22 (4470.)
7984871	CSK	c-src tyrosine kinase	0.05	16.47	0.22 (4113.)
8152376	CSMD3	CUB and Sushi multiple domains 3	-0.06	69.91	0.22 (4180.)
8095412	CSN1S1	casein alpha s1	0	76.74	0.22 (3424.)
8100819	CSN2	casein beta	0.13	88.59	0.22 (3559.)
8095477	CSN3	casein kappa	-0.32	30.62	0.22 (2102.)
8019463	CSNK1D	casein kinase 1, delta	-0.63	12.11	0.22 (2132.)
8024358	CSNK1G2	casein kinase 1, gamma 2	-0.79	25.75	0.22 (1414.)
8107655	CSNK1G3	casein kinase 1, gamma 3	-0.01	64.36	0.22 (1574.)
8146756	CSPP1	centrosome and spindle pole associated protein 1	-0.54	23.93	0.22 (2942.)
7941505	CST6	cystatin E/M	0.09	20.95	0.22 (2290.)
8070701	CSTB	cystatin B (stefin B)	0.21	17.2	0.22 (3374.)
8174831	CT47B1	cancer/testis antigen family 147, member B1	-0.53	28.79	0.22 (3307.)
7974090	CTAGE5	CTAGE family, member 5	0.31	13.13	0.22 (3061.)
7895492	CTDNEP1	CTD nuclear envelope phosphatase 1	-0.52	24.76	0.22 (192.)
8048317	CTDSP1	CTD (carboxy-terminal domain, RNA polymerase II, polypeptide A) small phosphatase 1	0.13	13.43	0.22 (4537.)
7983335	CTDSPL2	CTD (carboxy-terminal domain, RNA polymerase II, polypeptide A) small phosphatase like 2	-0.41	15.31	0.22 (1865.)
7933904	CTNNA3	catenin (cadherin-associated protein), alpha 3	0.14	19.56	0.22 (3136.)
7912283	CTNNBIP1	catenin, beta interacting protein 1	0.11	13.36	0.22 (2615.)
7893937	CTSC	cathepsin C	-0.53	16.41	0.22 (498.)
8038782	CTU1	cytosolic thiouridylase subunit 1 homolog (S. pombe)	0.27	11.23	0.22 (4801.)
8137054	CUL1	cullin 1	-0.88	13.45	0.22 (3301.)
7933047	CUL2	cullin 2	-0.71	12.46	0.22 (1315.)
8059393	CUL3	cullin 3	-0.73	60.69	0.22 (1382.)
8057441	CWC22	CWC22 spliceosome-associated protein homolog (S. cerevisiae)	-0.31	35.95	0.22 (1583.)
8174677	CXorf56	chromosome X open reading frame 56	0.87	5.2	0.22 (4466.)
8169158	CXorf57	chromosome X open reading frame 57	-0.22	31.25	0.22 (3560.)
8023855	CYB5A	cytochrome b5 type A (microsomal)	0.23	45.36	0.22 (1746.)
8003850	CYB5D2	cytochrome b5 domain containing 2	-0.6	13.12	0.22 (2145.)
8120943	CYB5R4	cytochrome b5 reductase 4	-0.16	32.98	0.22 (3111.)
8168569	CYLC1	cylicin, basic protein of sperm head cytoskeleton 1	-0.48	13.26	0.22 (3976.)
8156971	CYLC2	cylicin, basic protein of sperm head cytoskeleton 2	-0.07	24.74	0.22 (1267.)
7929315	CYP26C1	cytochrome P450, family 26, subfamily C, polypeptide 1	-0.38	13.46	0.22 (1637.)
7946742	CYP2R1	cytochrome P450, family 2, subfamily R, polypeptide 1	-0.11	14.96	0.22 (2776.)
7901287	CYP4Z1	cytochrome P450, family 4, subfamily Z, polypeptide 1	0.9	6.5	0.22 (4064.)
8050232	CYS1	cystin 1	0.2	11.11	0.22 (3150.)
8030049	CYTH2	cytohesin 2	-0.35	15.19	0.22 (2125.)
8037788	DACT3	dapper, antagonist of beta-catenin, homolog 3 (Xenopus laevis)	0.19	27.13	0.22 (2232.)
7896653	DAD1	defender against cell death 1	0.15	13.67	0.22 (812.)
7940508	DAGLA	diacylglycerol lipase, alpha	-0.12	10.73	0.22 (3857.)
8177426	DAZ1	deleted in azoospermia 1	-0.24	107.46	0.22 (2800.)
8044804	DBI	diazepam binding inhibitor (GABA receptor modulator, acyl-CoA binding protein)	0.02	65.77	0.22 (3500.)
7907104	DCAF6	DDB1 and CUL4 associated factor 6	-0.55	21.68	0.22 (409.)
7947322	DCDC1	doublecortin domain containing 1	-0.03	12.96	0.22 (3762.)
7998762	DCI	dodecenoyl-CoA isomerase	0.22	9.36	0.22 (3003.)
7936408	DCLRE1A	DNA cross-link repair 1A	0.17	21.21	0.22 (2837.)
7965410	DCN	decorin	-0.04	14.63	0.22 (4272.)
8092321	DCUN1D1	DCN1, defective in cullin neddylation 1, domain containing 1 (S. cerevisiae)	-0.29	57.24	0.22 (1877.)
8095009	DCUN1D4	DCN1, defective in cullin neddylation 1, domain containing 4 (S. cerevisiae)	-0.39	9.21	0.22 (3073.)
8019357	DCXR	dicarbonyl/L-xylulose reductase	0.05	13.81	0.22 (4626.)
8125048	DDAH2	dimethylarginine dimethylaminohydrolase 2	-0.89	10.82	0.22 (2898.)
7979223	DDHD1	DDHD domain containing 1	-0.29	23.35	0.22 (1401.)
8040386	DDX1	DEAD (Asp-Glu-Ala-Asp) box polypeptide 1	0.43	18.37	0.22 (2188.)
7953844	DDX11	DEAD/H (Asp-Glu-Ala-Asp/His) box polypeptide 11	-0.79	7.32	0.22 (1457.)
7904000	DDX20	DEAD (Asp-Glu-Ala-Asp) box polypeptide 20	-0.98	32.36	0.22 (241.)
8166876	DDX3X	DEAD (Asp-Glu-Ala-Asp) box polypeptide 3, X-linked	-0.9	11.17	0.22 (3537.)
8176624	DDX3Y	DEAD (Asp-Glu-Ala-Asp) box polypeptide 3, Y-linked	-0.79	19.18	0.22 (3306.)
8120679	DDX43	DEAD (Asp-Glu-Ala-Asp) box polypeptide 43	0.44	8.23	0.22 (4885.)
8108134	DDX46	DEAD (Asp-Glu-Ala-Asp) box polypeptide 46	0.39	20.06	0.22 (2928.)
7892829	DDX5	DEAD (Asp-Glu-Ala-Asp) box polypeptide 5	-0.79	12.31	0.22 (309.)
8149235	DEFB105B	defensin, beta 105B	0.32	14.77	0.22 (4459.)
8126943	DEFB112	defensin, beta 112	-0.4	14.98	0.22 (3212.)
8126934	DEFB114	defensin, beta 114	-0.11	76.19	0.22 (2419.)
8064319	DEFB128	defensin, beta 128	0.33	23.39	0.22 (2803.)
7923141	DENND1B	DENN/MADD domain containing 1B	-0.18	117.16	0.22 (393.)
7989849	DENND4A	DENN/MADD domain containing 4A	0.17	16.97	0.22 (2753.)
8154531	DENND4C	DENN/MADD domain containing 4C	-0.43	13.28	0.22 (3993.)
7916898	DEPDC1	DEP domain containing 1	0.07	9.04	0.22 (3720.)
7965760	DEPDC4	DEP domain containing 4	-0.07	9.75	0.22 (4033.)
7986685	DEXI	Dexi homolog (mouse)	-0.44	27.97	0.22 (1239.)
8071179	DGCR6	DiGeorge syndrome critical region gene 6	-0.78	18.03	0.22 (1928.)
8074565	DGCR6L	DiGeorge syndrome critical region gene 6-like	0.71	14.48	0.22 (2299.)
8138310	DGKB	diacylglycerol kinase, beta 90kDa	-0.12	37.07	0.22 (3361.)
7968800	DGKH	diacylglycerol kinase, eta	0.3	30.78	0.22 (1596.)
8013804	DHRS13	dehydrogenase/reductase (SDR family) member 13	-0.13	19.43	0.22 (4451.)
7912537	DHRS3	dehydrogenase/reductase (SDR family) member 3	-0.14	12.27	0.22 (3798.)
8124775	DHX16	Putative pre-mRNA-splicing factor ATP-dependent RNA helicase DHX16	0.71	7.75	0.22 (3536.)
8051637	DHX57	DEAH (Asp-Glu-Ala-Asp/His) box polypeptide 57	-0.95	19.39	0.22 (1821.)
7971866	DIAPH3	diaphanous homolog 3 (Drosophila)	-0.19	31.08	0.22 (1650.)
8057615	DIRC1	disrupted in renal carcinoma 1	-0.29	53.72	0.22 (1654.)
7971967	DIS3	DIS3 mitotic control homolog (S. cerevisiae)	-0.2	14.56	0.22 (2031.)
7901948	DLEU2L	deleted in lymphocytic leukemia 2-like	-0.36	20.89	0.22 (792.)
7979307	DLGAP5	discs, large (Drosophila) homolog-associated protein 5	0.15	11.32	0.22 (3163.)
8028719	DLL3	delta-like 3 (Drosophila)	0.19	15.14	0.22 (3397.)
7901247	DMBX1	diencephalon/mesencephalon homeobox 1	0.91	11.84	0.22 (4128.)
8133914	DMTF1	cyclin D binding myb-like transcription factor 1	-0.08	29.35	0.22 (4943.)
7988789	DMXL2	Dmx-like 2	0.05	25.53	0.22 (4896.)
8088322	DNAH12	dynein, axonemal, heavy chain 12	0.2	12.34	0.22 (4978.)
7910047	DNAH14	dynein, axonemal, heavy chain 14	-0.68	30.21	0.22 (297.)
8018872	DNAH17	dynein, axonemal, heavy chain 17	-0.33	12.3	0.22 (3589.)
8043071	DNAH6	dynein, axonemal, heavy chain 6	-0.08	15.05	0.22 (4907.)
7989885	DNAJB14	DnaJ (Hsp40) homolog, subfamily B, member 14	0.14	54	0.22 (1755.)
7902512	DNAJB4	DnaJ (Hsp40) homolog, subfamily B, member 4	-0.02	24.78	0.22 (1715.)
8046759	DNAJC10	DnaJ (Hsp40) homolog, subfamily C, member 10	0.22	28.34	0.22 (2271.)
8082688	DNAJC13	DnaJ (Hsp40) homolog, subfamily C, member 13	-0.02	24.51	0.22 (4643.)
7940891	DNAJC4	DnaJ (Hsp40) homolog, subfamily C, member 4	-0.85	12.52	0.22 (1184.)
8076161	DNAL4	dynein, axonemal, light chain 4	0.24	13.94	0.22 (3905.)
7954752	DNM1L	dynamin 1-like	-0.3	27.73	0.22 (1156.)
8025741	DNM2	dynamin 2	-0.37	12.84	0.22 (3211.)
7907370	DNM3	dynamin 3	0.22	18.85	0.22 (1953.)
7917771	DNTTIP2	deoxynucleotidyltransferase, terminal, interacting protein 2	0.44	19.66	0.22 (751.)
7916669	DOCK7	dedicator of cytokinesis 7	0.06	34.86	0.22 (3594.)
8032595	DOHH	deoxyhypusine hydroxylase/monooxygenase	-0.63	22.36	0.22 (1760.)
8067017	DPM1	dolichyl-phosphate mannosyltransferase polypeptide 1, catalytic subunit	0.42	32.02	0.22 (1800.)
8044700	DPP10	dipeptidyl-peptidase 10 (non-functional)	-0.05	18.92	0.22 (4508.)
8138977	DPY19L1	dpy-19-like 1 (C. elegans)	-0.54	13.22	0.22 (3156.)
8147375	DPY19L4	dpy-19-like 4 (C. elegans)	0.43	20.37	0.22 (3085.)
7903079	DR1	down-regulator of transcription 1, TBP-binding (negative cofactor 2)	0.89	7.41	0.22 (4827.)
7937433	DRD4	dopamine receptor D4	-0.01	16.99	0.22 (3848.)
8022728	DSC1	desmocollin 1	-0.02	41.2	0.22 (3563.)
8022692	DSC3	desmocollin 3	-0.37	29.09	0.22 (1690.)
8020724	DSG1	desmoglein 1	-0.44	20.05	0.22 (1544.)
8061114	DSTN	destrin (actin depolymerizing factor)	-0.39	16.14	0.22 (2376.)
7983638	DTWD1	DTW domain containing 1	-0.27	32.83	0.22 (1296.)
8113691	DTWD2	DTW domain containing 2	0.4	33.67	0.22 (2649.)
8019376	DUS1L	dihydrouridine synthase 1-like (S. cerevisiae)	-0.42	22.44	0.22 (2087.)
8115831	DUSP1	dual specificity phosphatase 1	-0.63	12.4	0.22 (3402.)
8065580	DUSP15	dual specificity phosphatase 15	-0.52	13.28	0.22 (3120.)
8046792	DUSP19	dual specificity phosphatase 19	0.44	24.62	0.22 (2107.)
8098740	DUX4L7	double homeobox 4 like 7	0.09	20.24	0.22 (4925.)
7934767	DYDC1	DPY30 domain containing 1	0.85	10.67	0.22 (4849.)
8023228	DYM	dymeclin	-0.28	13.18	0.22 (2944.)
7943442	DYNC2H1	dynein, cytoplasmic 2, heavy chain 1	-0.02	57.12	0.22 (2153.)
7959164	DYNLL1	dynein, light chain, LC8-type 1	-0.11	16.52	0.22 (3277.)
8008706	DYNLL2	dynein, light chain, LC8-type 2	0.15	11.16	0.22 (3795.)
8036763	DYRK1B	dual-specificity tyrosine-(Y)-phosphorylation regulated kinase 1B	-0.64	13.57	0.22 (2238.)
8081503	DZIP3	DAZ interacting protein 3, zinc finger	-0.06	30.37	0.22 (3511.)
7996455	E2F4	E2F transcription factor 4, p107/p130-binding	-0.08	31.33	0.22 (4501.)
8129379	ECHDC1	enoyl CoA hydratase domain containing 1	0.08	29.61	0.22 (4974.)
7937217	ECHS1	enoyl CoA hydratase, short chain, 1, mitochondrial	-0.3	12.72	0.22 (2651.)
7922823	EDEM3	ER degradation enhancer, mannosidase alpha-like 3	-0.14	42.07	0.22 (834.)
7972157	EDNRB	endothelin receptor type B	0.56	14.28	0.22 (1693.)
7965436	EEA1	early endosome antigen 1	-0.03	131.33	0.22 (1748.)
7942914	EED	embryonic ectoderm development	0.24	27.6	0.22 (1942.)
8047771	EEF1B2	eukaryotic translation elongation factor 1 beta 2	0.21	19.29	0.22 (3284.)
8153449	EEF1D	eukaryotic translation elongation factor 1 delta (guanine nucleotide exchange protein)	0.17	21.66	0.22 (4632.)
8123819	EEF1E1	eukaryotic translation elongation factor 1 epsilon 1	0.56	7.33	0.22 (4398.)
8032730	EEF2	eukaryotic translation elongation factor 2	-0.13	96.46	0.22 (3002.)
7901931	EFCAB7	EF-hand calcium binding domain 7	-0.12	61.84	0.22 (702.)
8148333	EFR3A	EFR3 homolog A (S. cerevisiae)	-0.17	25.64	0.22 (3280.)
8042223	EHBP1	EH domain binding protein 1	-0.51	12.8	0.22 (2025.)
7975224	EIF2S1	eukaryotic translation initiation factor 2, subunit 1 alpha, 35kDa	-0.02	13.57	0.22 (4572.)
7895238	EIF3D	eukaryotic translation initiation factor 3, subunit D	0.8	22.57	0.22 (253.)
7899737	EIF3I	eukaryotic translation initiation factor 3, subunit I	-0.28	14.07	0.22 (1340.)
8072946	EIF3L	eukaryotic translation initiation factor 3, subunit L	0.4	17.96	0.22 (2597.)
8084694	EIF4A2	eukaryotic translation initiation factor 4A2	0.15	17.54	0.22 (3614.)
8084439	EIF4G1	eukaryotic translation initiation factor 4 gamma, 1	-0.39	12.8	0.22 (3901.)
7894782	EIF4G2	eukaryotic translation initiation factor 4 gamma, 2	0.79	9.04	0.22 (715.)
8065868	EIF6	eukaryotic translation initiation factor 6	-0.52	20.62	0.22 (1950.)
7971197	ELF1	E74-like factor 1 (ets domain transcription factor)	-0.25	17.43	0.22 (1567.)
8097529	ELMOD2	ELMO/CED-12 domain containing 2	0.2	64.66	0.22 (2810.)
8034299	ELOF1	elongation factor 1 homolog (S. cerevisiae)	-0.3	16.88	0.22 (2288.)
8127767	ELOVL4	elongation of very long chain fatty acids (FEN1/Elo2, SUR4/Elo3, yeast)-like 4	-0.22	11.11	0.22 (4805.)
7939102	ELP4	elongation protein 4 homolog (S. cerevisiae)	-0.19	71.17	0.22 (657.)
7917182	ELTD1	EGF, latrophilin and seven transmembrane domain containing 1	-0.18	93.57	0.22 (357.)
8126750	ENPP5	ectonucleotide pyrophosphatase/phosphodiesterase 5 (putative)	0.5	28.14	0.22 (2739.)
8041781	EPAS1	endothelial PAS domain protein 1	-0.44	14.44	0.22 (2930.)
8045619	EPC2	enhancer of polycomb homolog 2 (Drosophila)	0.2	16.44	0.22 (4460.)
8095723	EPGN	epithelial mitogen homolog (mouse)	0.1	48.94	0.22 (4087.)
8081081	EPHA3	EPH receptor A3	-0.4	19.2	0.22 (2683.)
8100578	EPHA5	EPH receptor A5	-0.34	43.72	0.22 (2147.)
8081138	EPHA6	EPH receptor A6	-0.07	18.51	0.22 (4712.)
8128284	EPHA7	EPH receptor A7	-0.41	40.39	0.22 (2312.)
8058627	ERBB4	v-erb-a erythroblastic leukemia viral oncogene homolog 4 (avian)	-0.17	24.21	0.22 (3065.)
8112285	ERCC8	excision repair cross-complementing rodent repair deficiency, complementation group 8	0.57	23.25	0.22 (2665.)
7962013	ERGIC2	ERGIC and golgi 2	-0.15	101.62	0.22 (871.)
8062174	ERGIC3	ERGIC and golgi 3	-0.33	22.49	0.22 (2638.)
7979864	ERH	enhancer of rudimentary homolog (Drosophila)	-0.19	12.76	0.22 (2550.)
8000013	ERI2	ERI1 exoribonuclease family member 2	-0.04	18.66	0.22 (4266.)
7979179	ERO1L	ERO1-like (S. cerevisiae)	-0.08	49.31	0.22 (2129.)
7925342	ERO1LB	ERO1-like beta (S. cerevisiae)	0.08	12.18	0.22 (3923.)
8022473	ESCO1	establishment of cohesion 1 homolog 1 (S. cerevisiae)	0.38	22.12	0.22 (2235.)
7971513	ESD	esterase D	0.37	18.61	0.22 (1936.)
8065032	ESF1	ESF1, nucleolar pre-rRNA processing protein, homolog (S. cerevisiae)	0.18	14.62	0.22 (4259.)
7955736	ESPL1	extra spindle pole bodies homolog 1 (S. cerevisiae)	-0.45	15.94	0.22 (1815.)
8042373	ETAA1	Ewing tumor-associated antigen 1	0.09	50.71	0.22 (4607.)
7954419	ETNK1	ethanolamine kinase 1	0.05	51.83	0.22 (3854.)
7923596	ETNK2	ethanolamine kinase 2	-0.88	32.77	0.22 (376.)
8056959	EVX2	even-skipped homeobox 2	0.09	19.42	0.22 (3967.)
8095163	EXOC1	exocyst complex component 1	0.36	13.02	0.22 (3285.)
7979367	EXOC5	exocyst complex component 5	-0.17	23.89	0.22 (1610.)
7929288	EXOC6	exocyst complex component 6	0	12.04	0.22 (3278.)
8127396	EYS	eyes shut homolog (Drosophila)	0.24	24.63	0.22 (3142.)
7923073	F13B	coagulation factor XIII, B polypeptide	0.01	30.92	0.22 (3149.)
8151532	FABP4	fatty acid binding protein 4, adipocyte	0.3	9.35	0.22 (4819.)
7963142	FAIM2	Fas apoptotic inhibitory molecule 2	0.29	11.83	0.22 (2316.)
8138553	FAM126A	family with sequence similarity 126, member A	-0.2	23.6	0.22 (3319.)
8168678	FAM133A	family with sequence similarity 133, member A	-0.46	19.13	0.22 (3665.)
8120552	FAM135A	family with sequence similarity 135, member A	-0.16	10.55	0.22 (4651.)
8116130	FAM153B	family with sequence similarity 153, member B	-0.7	11.67	0.22 (3300.)
7893734	FAM153C	family with sequence similarity 153, member C	-0.37	65.28	0.22 (17.)
8052554	FAM161A	family with sequence similarity 161, member A	0.23	13.53	0.22 (3524.)
8113083	FAM172A	family with sequence similarity 172, member A	0.18	53	0.22 (3869.)
7974125	FAM179B	family with sequence similarity 179, member B	0.02	14.38	0.22 (4016.)
8135211	FAM185A	family with sequence similarity 185, member A	0.18	33.67	0.22 (4620.)
8005501	FAM18B2	family with sequence similarity 18, member B2	0.41	26.4	0.22 (1692.)
8096425	FAM190A	family with sequence similarity 190, member A	-0.36	38.98	0.22 (2034.)
7964631	FAM19A2	family with sequence similarity 19 (chemokine (C-C motif)-like), member A2	0.23	33.32	0.22 (2120.)
7927323	FAM21C	family with sequence similarity 21, member C	0.93	10.95	0.22 (3400.)
8005739	FAM27L	family with sequence similarity 27-like	-0.36	27.89	0.22 (1837.)
7904361	FAM46C	family with sequence similarity 46, member C	-0.94	25.48	0.22 (353.)
8095819	FAM47E	family with sequence similarity 47, member E	0.57	13.76	0.22 (2892.)
7971039	FAM48A	family with sequence similarity 48, member A	-0.09	17.57	0.22 (2435.)
7944023	FAM55B	family with sequence similarity 55, member B	-0.14	11.04	0.22 (2788.)
7922994	FAM5C	family with sequence similarity 5, member C	-0.28	31.91	0.22 (533.)
7917728	FAM69A	family with sequence similarity 69, member A	0.68	10.24	0.22 (4839.)
8135945	FAM71F1	family with sequence similarity 71, member F1	-0.67	15.99	0.22 (3241.)
7902476	FAM73A	family with sequence similarity 73, member A	0.29	15.68	0.22 (1921.)
7951093	FAM76B	family with sequence similarity 76, member B	0.01	35.98	0.22 (3131.)
8106950	FAM81B	family with sequence similarity 81, member B	-0.84	29.87	0.22 (2170.)
7999304	FAM86A	family with sequence similarity 86, member A	0.2	12.28	0.22 (3223.)
8148208	FAM91A1	family with sequence similarity 91, member A1	0.3	22.34	0.22 (2995.)
7982574	FAM98B	family with sequence similarity 98, member B	0.29	15.47	0.22 (2922.)
8052382	FANCL	Fanconi anemia, complementation group L	-0.09	72.69	0.22 (2220.)
7974166	FANCM	Fanconi anemia, complementation group M	-0.32	10.08	0.22 (1895.)
8056257	FAP	fibroblast activation protein, alpha	-0.08	20.87	0.22 (3715.)
7938592	FAR1	fatty acyl CoA reductase 1	-0.16	27.42	0.22 (1564.)
7954631	FAR2	fatty acyl CoA reductase 2	-0.32	13.66	0.22 (1955.)
8059319	FARSB	phenylalanyl-tRNA synthetase, beta subunit	0.63	15.07	0.22 (2150.)
8056693	FASTKD1	FAST kinase domains 1	0.45	11.32	0.22 (3027.)
8047815	FASTKD2	FAST kinase domains 2	0.63	22.57	0.22 (1773.)
7893603	FAU	Finkel-Biskis-Reilly murine sarcoma virus (FBR-MuSV) ubiquitously expressed	-0.04	38.01	0.22 (1671.)
8044440	FBLN7	fibulin 7	0.33	12.96	0.22 (2983.)
8141846	FBXL13	F-box and leucine-rich repeat protein 13	-0.83	21.32	0.22 (2884.)
8036656	FBXO17	F-box protein 17	-0.63	10.4	0.22 (4106.)
7985053	FBXO22	F-box protein 22	0.1	15.02	0.22 (4779.)
8152031	FBXO43	F-box protein 43	0.48	22.18	0.22 (3291.)
8130374	FBXO5	F-box protein 5	0.16	34.14	0.22 (4319.)
8072610	FBXO7	F-box protein 7	-0.8	11.02	0.22 (2697.)
7935882	FBXW4	F-box and WD repeat domain containing 4	-0.09	13.57	0.22 (4414.)
8165319	FBXW5	F-box and WD repeat domain containing 5	-0.63	19.17	0.22 (3245.)
8103206	FBXW7	F-box and WD repeat domain containing 7	-0.36	38.84	0.22 (2208.)
8106141	FCHO2	FCH domain only 2	0.35	14.97	0.22 (4058.)
8114709	FCHSD1	FCH and double SH3 domains 1	-0.64	12.57	0.22 (3551.)
8027860	FFAR3	free fatty acid receptor 3	-0.39	17.22	0.22 (2075.)
8004408	FGF11	fibroblast growth factor 11	-0.33	14	0.22 (2980.)
7950036	FGF3	fibroblast growth factor 3	0	13.21	0.22 (4579.)
7983630	FGF7	fibroblast growth factor 7	-0.05	90.21	0.22 (1945.)
7954492	FGFR1OP2	FGFR1 oncogene partner 2	-0.13	13.51	0.22 (2956.)
8103326	FGG	fibrinogen gamma chain	0.45	13.32	0.22 (3584.)
8141717	FIS1	fission 1 (mitochondrial outer membrane) homolog (S. cerevisiae)	-0.34	13.06	0.22 (4894.)
8064432	FKBP1A	FK506 binding protein 1A, 12kDa	-0.25	12.48	0.22 (3794.)
8013788	FLOT2	flotillin 2	0.05	16.73	0.22 (4535.)
8065071	FLRT3	fibronectin leucine rich transmembrane protein 3	-0.2	14.47	0.22 (3796.)
7909628	FLVCR1	feline leukemia virus subgroup C cellular receptor 1	0.79	8.99	0.22 (4727.)
7903092	FNBP1L	formin binding protein 1-like	0.13	55.72	0.22 (1592.)
7969060	FNDC3A	fibronectin type III domain containing 3A	-0.09	11.07	0.22 (3782.)
8006504	FNDC8	fibronectin type III domain containing 8	-0.1	17.1	0.22 (4912.)
7894386	FNTA	farnesyltransferase, CAAX box, alpha	-0.03	9.94	0.22 (1787.)
8029693	FOSB	FBJ murine osteosarcoma viral oncogene homolog B	-0.47	13.11	0.22 (2244.)
8161583	FOXD4L6	forkhead box D4-like 6	-0.63	13.31	0.22 (4124.)
8156743	FOXE1	forkhead box E1 (thyroid transcription factor 2)	0.29	15.26	0.22 (4429.)
8018646	FOXJ1	forkhead box J1	-0.86	19.97	0.22 (1527.)
8041902	FOXN2	forkhead box N2	-0.14	13.76	0.22 (3764.)
8135544	FOXP2	forkhead box P2	-0.45	20.23	0.22 (2758.)
8116579	FOXQ1	forkhead box Q1	-0.62	14.09	0.22 (3365.)
7902308	FPGT	fucose-1-phosphate guanylyltransferase	-0.02	43.76	0.22 (2241.)
8098714	FRG1	FSHD region gene 1	0.2	29.26	0.22 (2466.)
8126337	FRS3	fibroblast growth factor receptor substrate 3	-0.35	13.82	0.22 (4345.)
7978756	FSCB	fibrous sheath CABYR binding protein	-0.71	10.64	0.22 (1566.)
8046836	FSIP2	fibrous sheath interacting protein 2	-0.15	42.77	0.22 (2112.)
8103466	FSTL5	follistatin-like 5	-0.07	103.01	0.22 (2882.)
7948656	FTH1	ferritin, heavy polypeptide 1	0.12	20.23	0.22 (1338.)
8030171	FTL	ferritin, light polypeptide	0	30.29	0.22 (4396.)
7917156	FUBP1	far upstream element (FUSE) binding protein 1	0.01	13.11	0.22 (4099.)
7943236	FUT4	fucosyltransferase 4 (alpha (1,3) fucosyltransferase, myeloid-specific)	-0.23	16.83	0.22 (2261.)
8084146	FXR1	fragile X mental retardation, autosomal homolog 1	-0.95	24.13	0.22 (2000.)
8111739	FYB	FYN binding protein	-0.17	20.72	0.22 (4268.)
7973756	G2E3	G2/M-phase specific E3 ubiquitin protein ligase	0.11	15.87	0.22 (4980.)
8012110	GABARAP	GABA(A) receptor-associated protein	-0.16	96.66	0.22 (1964.)
7997272	GABARAPL2	GABA(A) receptor-associated protein-like 2	0.22	29	0.22 (1551.)
7988687	GABPB1	GA binding protein transcription factor, beta subunit 1	0.38	46.91	0.22 (1192.)
8109663	GABRA1	gamma-aminobutyric acid (GABA) A receptor, alpha 1	-0.1	10.49	0.22 (4946.)
8100097	GABRG1	gamma-aminobutyric acid (GABA) A receptor, gamma 1	-0.15	100.34	0.22 (2148.)
8156309	GADD45G	growth arrest and DNA-damage-inducible, gamma	0.35	21.03	0.22 (3765.)
8167584	GAGE12C	G antigen 12C	0.76	31.99	0.22 (2921.)
8141459	GAL3ST4	galactose-3-O-sulfotransferase 4	-0.55	13.79	0.22 (3963.)
7980580	GALC	galactosylceramidase	-0.03	11.8	0.22 (4062.)
8045776	GALNT13	UDP-N-acetyl-alpha-D-galactosamine:polypeptide N-acetylgalactosaminyltransferase 13 (GalNAc-T13)	-0.03	32	0.22 (3689.)
7957850	GAS2L3	growth arrest-specific 2 like 3	-0.05	10.18	0.22 (3605.)
7917530	GBP2	guanylate binding protein 2, interferon-inducible	0.4	13.51	0.22 (1490.)
8100853	GC	group-specific component (vitamin D binding protein)	0.25	29.48	0.22 (3680.)
8046003	GCA	grancalcin, EF-hand calcium binding protein	-0.04	100.15	0.22 (2090.)
8056250	GCG	glucagon	-0.03	30.94	0.22 (1644.)
7917779	GCLM	glutamate-cysteine ligase, modifier subunit	0.3	10.12	0.22 (1659.)
7918955	GDAP2	ganglioside induced differentiation associated protein 2	0.16	11.95	0.22 (3419.)
7892574	GDI2	GDP dissociation inhibitor 2	0.17	14.43	0.22 (486.)
8008802	GDPD1	glycerophosphodiester phosphodiesterase domain containing 1	-0.42	12.48	0.22 (2618.)
8010946	GEMIN4	gem (nuclear organelle) associated protein 4	-0.49	10.15	0.22 (2243.)
8040440	GEN1	Gen homolog 1, endonuclease (Drosophila)	-0.05	41.46	0.22 (3141.)
8112622	GFM2	G elongation factor, mitochondrial 2	-0.24	31.05	0.22 (3037.)
8120350	GFRAL	GDNF family receptor alpha like	-0.07	49.82	0.22 (4198.)
8113403	GIN1	gypsy retrotransposon integrase 1	0.47	12.52	0.22 (4119.)
7899921	GJB5	gap junction protein, beta 5, 31.1kDa	-0.53	12.9	0.22 (1157.)
8091120	GK5	glycerol kinase 5 (putative)	0.63	17.19	0.22 (2743.)
8162006	GKAP1	G kinase anchoring protein 1	-0.29	22.38	0.22 (3939.)
7957260	GLIPR1	GLI pathogenesis-related 1	0.24	23.02	0.22 (2355.)
7957245	GLIPR1L1	GLI pathogenesis-related 1 like 1	0.04	18.46	0.22 (4586.)
7957253	GLIPR1L2	GLI pathogenesis-related 1 like 2	0.1	14.14	0.22 (3759.)
7917676	GLMN	glomulin, FKBP associated protein	0.05	14.53	0.22 (4142.)
8098006	GLRB	glycine receptor, beta	-0.06	69.35	0.22 (3376.)
8047097	GLS	glutaminase	-0.1	42.87	0.22 (1976.)
8003948	GLTPD2	glycolipid transfer protein domain containing 2	-0.42	12.61	0.22 (2037.)
7922689	GLUL	glutamate-ammonia ligase	-0.94	21.07	0.22 (599.)
7999233	GLYR1	glyoxylate reductase 1 homolog (Arabidopsis)	0.26	15.2	0.22 (2326.)
7979260	GMFB	glia maturation factor, beta	-0.04	30.26	0.22 (3345.)
8161906	GNAQ	guanine nucleotide binding protein (G protein), q polypeptide	0.4	5.28	0.22 (4465.)
8063668	GNAS	GNAS complex locus	-0.39	25.62	0.22 (2359.)
7911619	GNB1	guanine nucleotide binding protein (G protein), beta polypeptide 1	0.03	37.87	0.22 (2213.)
8116520	GNB2L1	guanine nucleotide binding protein (G protein), beta polypeptide 2-like 1	-0.12	128.71	0.22 (3841.)
7925250	GNG4	guanine nucleotide binding protein (G protein), gamma 4	0.31	13.7	0.22 (1208.)
8134252	GNGT1	guanine nucleotide binding protein (G protein), gamma transducing activity polypeptide 1	0.28	19.48	0.22 (4265.)
7965812	GNPTAB	N-acetylglucosamine-1-phosphate transferase, alpha and beta subunits	0.75	13.46	0.22 (1464.)
8100655	GNRHR	gonadotropin-releasing hormone receptor	-0.07	28.8	0.22 (4578.)
7990283	GOLGA6C	golgin A6 family, member C	-0.6	12.12	0.22 (1862.)
7981787	GOLGA6L1	golgin A6 family-like 1	-0.87	26.32	0.22 (989.)
7986744	GOLGA6L2	golgin A6 family-like 2	-0.85	13.54	0.22 (1557.)
7990943	GOLGA6L4	golgin A6 family-like 4	-0.47	22.87	0.22 (1206.)
7987248	GOLGA8A	golgin A8 family, member A	0.55	26.58	0.22 (1042.)
7981752	GOLGA8C	golgin A8 family, member C	-0.73	5.14	0.22 (2231.)
7982230	GOLGA8IP	golgin A8 family, member I (pseudogene)	-0.79	12.92	0.22 (1407.)
7954388	GOLT1B	golgi transport 1B	0.42	11.28	0.22 (1542.)
7907213	GORAB	golgin, RAB6-interacting	0.05	24.01	0.22 (3827.)
8086317	GORASP1	golgi reassembly stacking protein 1, 65kDa	-0.16	27.13	0.22 (4947.)
8001764	GOT2	glutamic-oxaloacetic transaminase 2, mitochondrial (aspartate aminotransferase 2)	-0.28	11.61	0.22 (3457.)
7915758	GPBP1L1	GC-rich promoter binding protein 1-like 1	-0.47	19.47	0.22 (943.)
8027621	GPI	glucose-6-phosphate isomerase	-0.34	17.27	0.22 (2331.)
8022338	GPR125	G protein-coupled receptor 125	0.41	16.41	0.22 (1553.)
7974372	GPR137C	G protein-coupled receptor 137C	0.12	38.06	0.22 (3199.)
7912239	GPR157	G protein-coupled receptor 157	-0.3	11.82	0.22 (2023.)
7972548	GPR18	G protein-coupled receptor 18	-0.6	10.75	0.22 (1682.)
7969626	GPR180	G protein-coupled receptor 180	0.1	13.73	0.22 (4847.)
8135405	GPR22	G protein-coupled receptor 22	-0.09	77.96	0.22 (3325.)
8129125	GPRC6A	G protein-coupled receptor, family C, group 6, member A	-0.51	25.1	0.22 (2582.)
7903565	GPSM2	G-protein signaling modulator 2	-0.07	16.1	0.22 (2880.)
8024194	GPX4	glutathione peroxidase 4 (phospholipid hydroperoxidase)	-0.42	47.23	0.22 (1331.)
8098021	GRIA2	glutamate receptor, ionotropic, AMPA 2	-0.31	11.22	0.22 (3499.)
8096440	GRID2	glutamate receptor, ionotropic, delta 2	-0.14	19.91	0.22 (3813.)
8121225	GRIK2	glutamate receptor, ionotropic, kainate 2	-0.34	8.48	0.22 (3700.)
8148694	GRINA	glutamate receptor, ionotropic, N-methyl D-aspartate-associated protein 1 (glutamate binding)	-0.46	19.85	0.22 (3164.)
8029856	GRLF1	glucocorticoid receptor DNA binding factor 1	-0.94	17.54	0.22 (1767.)
7981106	GSC	goosecoid homeobox	-0.19	13.11	0.22 (4084.)
7903765	GSTM1	glutathione S-transferase mu 1	0.56	17.23	0.22 (691.)
7941936	GSTP1	glutathione S-transferase pi 1	-0.45	16.7	0.22 (1346.)
8033135	GTF2F1	general transcription factor IIF, polypeptide 1, 74kDa	-0.55	15.92	0.22 (2005.)
8066384	GTSF1L	gametocyte specific factor 1-like	-0.8	17.67	0.22 (2046.)
8094876	GUF1	GUF1 GTPase homolog (S. cerevisiae)	-0.01	36.14	0.22 (4732.)
7893395	GUK1	guanylate kinase 1	0.14	6.74	0.22 (1943.)
8046906	GULP1	GULP, engulfment adaptor PTB domain containing 1	0.28	16.52	0.22 (3650.)
7962349	GXYLT1	glucoside xylosyltransferase 1	-0.04	38.3	0.22 (1887.)
8102998	GYPA	glycophorin A (MNS blood group)	0.33	38.04	0.22 (2595.)
8139421	H2AFV	H2A histone family, member V	-0.57	21.92	0.22 (3154.)
8101945	H2AFZ	H2A histone family, member Z	0.46	18.13	0.22 (2637.)
8018439	H3F3B	H3 histone, family 3B (H3.3B)	-0.61	25.99	0.22 (74.)
7962194	H3F3C	H3 histone, family 3C	-0.65	12.18	0.22 (1254.)
7998604	HAGH	hydroxyacylglutathione hydrolase	-0.47	21.25	0.22 (1753.)
8046346	HAT1	histone acetyltransferase 1	-0.28	18.83	0.22 (2124.)
8021101	HAUS1	HAUS augmin-like complex, subunit 1	0.36	19.03	0.22 (2064.)
7991766	HBA2	hemoglobin, alpha 2	-0.28	13.39	0.22 (2787.)
7991772	HBQ1	hemoglobin, theta 1	-0.13	18.85	0.22 (3829.)
8129706	HBS1L	HBS1-like (S. cerevisiae)	0.2	23.31	0.22 (4752.)
8061668	HCK	hemopoietic cell kinase	-0.68	6.07	0.22 (4794.)
8111998	HCN1	hyperpolarization activated cyclic nucleotide-gated potassium channel 1	-0.04	32.52	0.22 (4315.)
8077958	HDAC11	histone deacetylase 11	-0.53	12.5	0.22 (2689.)
8129045	HDAC2	histone deacetylase 2	0.21	14.73	0.22 (4998.)
7921133	HDGF	hepatoma-derived growth factor	-0.13	11.64	0.22 (3420.)
8060225	HDLBP	high density lipoprotein binding protein	-0.8	31.01	0.22 (1674.)
8122317	HEBP2	heme binding protein 2	0.08	31.11	0.22 (4101.)
7929145	HECTD2	HECT domain containing 2	-0.05	39.66	0.22 (2263.)
7929438	HELLS	helicase, lymphoid-specific	-0.13	10.65	0.22 (2385.)
8101467	HELQ	helicase, POLQ-like	0.52	25.43	0.22 (2486.)
7933947	HERC4	hect domain and RLD 4	-0.25	46.21	0.22 (624.)
7893334	HERC5	hect domain and RLD 5	-0.7	4.99	0.22 (4656.)
7897280	HES3	hairy and enhancer of split 3 (Drosophila)	0.39	22.13	0.22 (748.)
7917612	HFM1	HFM1, ATP-dependent DNA helicase homolog (S. cerevisiae)	0.11	57.52	0.22 (1907.)
7903294	HIAT1	hippocampus abundant transcript 1	-0.84	19.3	0.22 (502.)
7955719	HIGD1A	HIG1 hypoxia inducible domain family, member 1A	0.28	40.58	0.22 (1218.)
7893058	HINT1	histidine triad nucleotide binding protein 1	-0.37	14.82	0.22 (279.)
8117301	HIST1H2BA	histone cluster 1, H2ba	-0.13	42.8	0.22 (4065.)
7919619	HIST2H2AA3	histone cluster 2, H2aa3	-0.34	40.09	0.22 (689.)
7919637	HIST2H2BE	histone cluster 2, H2be	0.19	12.3	0.22 (2088.)
8118564	HLA-DQA2	major histocompatibility complex, class II, DQ alpha 2	-0.53	17.36	0.22 (2535.)
8118548	HLA-DRA	major histocompatibility complex, class II, DR alpha	0.81	5.82	0.22 (3635.)
7899905	HMGB4	high-mobility group box 4	-0.71	17.94	0.22 (560.)
8127180	HMGCLL1	3-hydroxymethyl-3-methylglutaryl-CoA lyase-like 1	-0.04	18.82	0.22 (4024.)
7893325	HNRNPC	heterogeneous nuclear ribonucleoprotein C (C1/C2)	0.2	30.52	0.22 (693.)
7892568	HNRNPD	heterogeneous nuclear ribonucleoprotein D (AU-rich element RNA binding protein 1, 37kDa)	-0.74	8.87	0.22 (534.)
7894638	HNRNPK	heterogeneous nuclear ribonucleoprotein K	0.45	42.22	0.22 (85.)
8036613	HNRNPL	heterogeneous nuclear ribonucleoprotein L	-0.53	21.18	0.22 (1873.)
7894742	HNRNPM	heterogeneous nuclear ribonucleoprotein M	-0.74	5.1	0.22 (4588.)
7913571	HNRNPR	heterogeneous nuclear ribonucleoprotein R	-0.11	12.1	0.22 (2389.)
7991034	HOMER2	homer homolog 2 (Drosophila)	0.19	14.88	0.22 (3015.)
7901765	HOOK1	hook homolog 1 (Drosophila)	-0.19	27.32	0.22 (777.)
7919787	HORMAD1	HORMA domain containing 1	-0.36	14.52	0.22 (740.)
8072304	HORMAD2	HORMA domain containing 2	-0.09	16.76	0.22 (4673.)
8016487	HOXB13	homeobox B13	-0.23	14.06	0.22 (4001.)
8016473	HOXB8	homeobox B8	-0.43	13.45	0.22 (2836.)
7899841	HPCA	hippocalcin	-0.12	13.85	0.22 (2181.)
8103769	HPGD	hydroxyprostaglandin dehydrogenase 15-(NAD)	-0.09	12.2	0.22 (4955.)
8050594	HS1BP3	HCLS1 binding protein 3	0.54	14.88	0.22 (2504.)
7902799	HS2ST1	heparan sulfate 2-O-sulfotransferase 1	0.22	12.47	0.22 (2177.)
8101637	HSD17B13	hydroxysteroid (17-beta) dehydrogenase 13	0.12	22.28	0.22 (2277.)
8157233	HSDL2	hydroxysteroid dehydrogenase like 2	0.47	14.07	0.22 (3952.)
7981335	HSP90AA1	heat shock protein 90kDa alpha (cytosolic), class A member 1	0.4	13.04	0.22 (2103.)
7893547	HSP90AB1	heat shock protein 90kDa alpha (cytosolic), class B member 1	0.1	36.75	0.22 (163.)
8097335	HSPA4L	heat shock 70kDa protein 4-like	-0.71	102.97	0.22 (1718.)
7952325	HSPA8	heat shock 70kDa protein 8	0.13	49.24	0.22 (906.)
8133721	HSPB1	heat shock 27kDa protein 1	0.22	24.04	0.22 (3178.)
7895692	HSPE1	heat shock 10kDa protein 1 (chaperonin 10)	-0.7	6.51	0.22 (4584.)
8095430	HTN3	histatin 3	0.31	141.64	0.22 (1868.)
8087624	HYAL2	hyaluronoglucosaminidase 2	0.43	8.65	0.22 (4507.)
7952145	HYOU1	hypoxia up-regulated 1	-0.41	43.69	0.22 (716.)
7954377	IAPP	islet amyloid polypeptide	0.03	24.19	0.22 (3652.)
8127787	IBTK	inhibitor of Bruton agammaglobulinemia tyrosine kinase	0.13	54.47	0.22 (4746.)
7991374	IDH2	isocitrate dehydrogenase 2 (NADP+), mitochondrial	-0.23	13.38	0.22 (2534.)
8026163	IER2	immediate early response 2	-0.18	14.89	0.22 (4312.)
7902541	IFI44L	interferon-induced protein 44-like	-0.11	24.92	0.22 (1085.)
7961875	IFLTD1	intermediate filament tail domain containing 1	-0.54	23.48	0.22 (1013.)
8160394	IFNA21	interferon, alpha 21	-0.06	31.78	0.22 (1103.)
8129861	IFNGR1	interferon gamma receptor 1	0.53	13.87	0.22 (3714.)
8154670	IFT74	intraflagellar transport 74 homolog (Chlamydomonas)	-0.13	24.53	0.22 (4718.)
7967933	IFT88	intraflagellar transport 88 homolog (Chlamydomonas)	0.27	18.56	0.22 (2634.)
8030823	IGLON5	IgLON family member 5	0.24	17.29	0.22 (2353.)
7893288	IK	IK cytokine, down-regulator of HLA II	-0.53	16.27	0.22 (293.)
8058670	IKZF2	IKAROS family zinc finger 2 (Helios)	-0.58	13.28	0.22 (2570.)
8107970	IL13	interleukin 13	-0.77	16.45	0.22 (2768.)
8174598	IL13RA2	interleukin 13 receptor, alpha 2	0.45	10.66	0.22 (4540.)
7895610	ILF2	interleukin enhancer binding factor 2, 45kDa	0.61	6.29	0.22 (4654.)
8135718	ING3	inhibitor of growth family, member 3	-0.01	27.93	0.22 (4941.)
8102950	INPP4B	inositol polyphosphate-4-phosphatase, type II, 105kDa	0.54	30.31	0.22 (2386.)
8044766	INSIG2	insulin induced gene 2	-0.16	11.37	0.22 (3880.)
8102162	INTS12	integrator complex subunit 12	-0.26	15.7	0.22 (3547.)
8105545	IPO11	importin 11	0.28	19.94	0.22 (3946.)
7962085	IPO8	importin 8	-0.24	45.64	0.22 (907.)
8142646	IQUB	IQ motif and ubiquitin domain containing	-0.29	65.75	0.22 (2423.)
7954969	IRAK4	interleukin-1 receptor-associated kinase 4	0.31	31.8	0.22 (1255.)
7984802	ISLR2	immunoglobulin superfamily containing leucine-rich repeat 2	-0.13	18.11	0.22 (4380.)
8039511	ISOC2	isochorismatase domain containing 2	-0.42	16.33	0.22 (2304.)
8035465	ISYNA1	inositol-3-phosphate synthase 1	-0.27	16.99	0.22 (3705.)
8001211	ITFG1	integrin alpha FG-GAP repeat containing 1	0.15	10.85	0.22 (3945.)
8046380	ITGA6	integrin, alpha 6	0.17	14.13	0.22 (4869.)
8046861	ITGAV	integrin, alpha V (vitronectin receptor, alpha polypeptide, antigen CD51)	-0.08	38.14	0.22 (3075.)
7916727	ITGB3BP	integrin beta 3 binding protein (beta3-endonexin)	-0.24	21.55	0.22 (1298.)
7922889	IVNS1ABP	influenza virus NS1A binding protein	0.14	18.75	0.22 (3359.)
8038532	IZUMO2	IZUMO family member 2	-0.35	12.47	0.22 (3745.)
7916747	JAK1	Janus kinase 1	-0.95	15.99	0.22 (698.)
8154178	JAK2	Janus kinase 2	-0.12	16.35	0.22 (4852.)
7933877	JMJD1C	jumonji domain containing 1C	-0.12	14.3	0.22 (1984.)
8106516	JMY	junction mediating and regulatory protein, p53 cofactor	-0.19	14.27	0.22 (4829.)
7920409	JTB	jumping translocation breakpoint	0.28	19.6	0.22 (1288.)
8035445	JUND	jun D proto-oncogene	-0.26	27.57	0.22 (2693.)
8015412	JUP	junction plakoglobin	-0.15	11.67	0.22 (4086.)
7895264	KARS	lysyl-tRNA synthetase	-0.84	7.75	0.22 (677.)
7970844	KATNAL1	katanin p60 subunit A-like 1	-0.06	32.86	0.22 (2805.)
7951429	KBTBD3	kelch repeat and BTB (POZ) domain containing 3	-0.19	9.73	0.22 (1722.)
7971208	KBTBD6	kelch repeat and BTB (POZ) domain containing 6	-0.37	12.63	0.22 (2478.)
8043105	KCMF1	potassium channel modulatory factor 1	-0.92	12.76	0.22 (2026.)
7923043	KCNT2	potassium channel, subfamily T, member 2	-0.17	60.78	0.22 (602.)
7966202	KCTD10	potassium channel tetramerisation domain containing 10	0.24	12.97	0.22 (2690.)
7909745	KCTD3	potassium channel tetramerisation domain containing 3	0.1	23.31	0.22 (3088.)
8024909	KDM4B	lysine (K)-specific demethylase 4B	-0.33	13.49	0.22 (2757.)
7965398	KERA	keratocan	-0.34	17.07	0.22 (1301.)
7895932	KHDRBS1	KH domain containing, RNA binding, signal transduction associated 1	-0.41	7.89	0.22 (4959.)
7961767	KIAA0528	KIAA0528	-0.24	13.73	0.22 (1788.)
7971246	KIAA0564	KIAA0564	0.23	17.7	0.22 (3030.)
7974653	KIAA0586	KIAA0586	-0.28	19.54	0.22 (1736.)
7958216	KIAA1033	KIAA1033	-0.11	23.58	0.22 (2140.)
7902977	KIAA1107	KIAA1107	-0.1	16.95	0.22 (1443.)
8097148	KIAA1109	KIAA1109	-0.18	59.05	0.22 (2384.)
8140709	KIAA1324L	KIAA1324-like	-0.15	30.99	0.22 (3726.)
8021496	KIAA1468	KIAA1468	-0.22	46.62	0.22 (1702.)
8089372	KIAA1524	KIAA1524	0.01	55.19	0.22 (2028.)
8120378	KIAA1586	KIAA1586	0.17	29.06	0.22 (3362.)
8098348	KIAA1712	KIAA1712	-0.09	23.07	0.22 (3671.)
8056943	KIAA1715	KIAA1715	-0.25	42.18	0.22 (1838.)
8148748	KIAA1875	KIAA1875	0.34	12.12	0.22 (4866.)
7923189	KIF14	kinesin family member 14	0.13	27.69	0.22 (2763.)
7913271	KIF17	kinesin family member 17	-0.82	7.85	0.22 (4957.)
7947248	KIF18A	kinesin family member 18A	-0.2	56.43	0.22 (617.)
7929078	KIF20B	kinesin family member 20B	-0.05	41.22	0.22 (1949.)
7962274	KIF21A	kinesin family member 21A	0.04	41.96	0.22 (3822.)
7984562	KIF23	kinesin family member 23	0.23	32.85	0.22 (1373.)
8162019	KIF27	kinesin family member 27	-0.2	33.48	0.22 (3334.)
8105523	KIF2A	kinesin heavy chain member 2A	-0.43	28.8	0.22 (2406.)
8168146	KIF4A	kinesin family member 4A	0.82	18.84	0.22 (3392.)
7922268	KIFAP3	kinesin-associated protein 3	-0.12	99.83	0.22 (687.)
7923621	KISS1	KiSS-1 metastasis-suppressor	0.16	16.4	0.22 (2393.)
7965322	KITLG	KIT ligand	-0.25	12.61	0.22 (2695.)
8040211	KLF11	Kruppel-like factor 11	-0.12	11.41	0.22 (4109.)
7974214	KLHDC1	kelch domain containing 1	-0.09	12.96	0.22 (2567.)
8119648	KLHDC3	kelch domain containing 3	-0.57	23.7	0.22 (2591.)
7954604	KLHDC5	kelch domain containing 5	-0.15	16.13	0.22 (3585.)
7923762	KLHDC8A	kelch domain containing 8A	-0.19	14.7	0.22 (3342.)
8079733	KLHDC8B	kelch domain containing 8B	-0.31	11.2	0.22 (3550.)
7971937	KLHL1	kelch-like 1 (Drosophila)	-0.05	32.61	0.22 (1999.)
8007169	KLHL10	kelch-like 10 (Drosophila)	-1	20.17	0.22 (1361.)
7961187	KLRC1	killer cell lectin-like receptor subfamily C, member 1	0.48	15.88	0.22 (1335.)
7961182	KLRC2	killer cell lectin-like receptor subfamily C, member 2	-0.2	13.49	0.22 (1444.)
7961175	KLRC3	killer cell lectin-like receptor subfamily C, member 3	-0.22	19.67	0.22 (1478.)
7961166	KLRC4	killer cell lectin-like receptor subfamily C, member 4	-0.04	29.81	0.22 (2116.)
7953892	KLRF1	killer cell lectin-like receptor subfamily F, member 1	-0.25	23.82	0.22 (1550.)
7961151	KLRK1	killer cell lectin-like receptor subfamily K, member 1	-0.02	41.18	0.22 (2581.)
8053648	KRCC1	lysine-rich coiled-coil 1	0.36	20.41	0.22 (2228.)
8015337	KRT15	keratin 15	-0.61	18.79	0.22 (1789.)
8069845	KRTAP19-7	keratin associated protein 19-7	-0.11	16.91	0.22 (3574.)
8069859	KRTAP21-1	keratin associated protein 21-1	-0.59	11.39	0.22 (2400.)
8019570	KRTAP4-8	keratin associated protein 4-8	-0.74	15.44	0.22 (1730.)
7945648	KRTAP5-2	keratin associated protein 5-2	0.13	12.78	0.22 (3298.)
7945657	KRTAP5-4	keratin associated protein 5-4	-0.12	16.08	0.22 (4095.)
7974483	KTN1	kinectin 1 (kinesin receptor)	-0.19	23.99	0.22 (1198.)
8045539	KYNU	kynureninase (L-kynurenine hydrolase)	-0.16	30	0.22 (2131.)
8006820	LASP1	LIM and SH3 protein 1	-0.4	14.81	0.22 (2436.)
7994535	LAT	linker for activation of T cells	-0.83	50.22	0.22 (884.)
8099581	LCORL	ligand dependent nuclear receptor corepressor-like	0.12	75.54	0.22 (4530.)
7961693	LDHB	lactate dehydrogenase B	0.28	24.02	0.22 (2048.)
7905559	LELP1	late cornified envelope-like proline-rich 1	-0.51	37.04	0.22 (332.)
8031176	LENG8	leukocyte receptor cluster (LRC) member 8	-0.49	30.42	0.22 (1558.)
8072876	LGALS1	lectin, galactoside-binding, soluble, 1	0.21	19.22	0.22 (3332.)
8127380	LGSN	lengsin, lens protein with glutamine synthetase domain	0.41	15.24	0.22 (3127.)
7892797	LIAS	lipoic acid synthetase	0.45	4.75	0.22 (4605.)
8069521	LIPI	lipase, member I	0.13	56.23	0.22 (4112.)
7928967	LIPJ	lipase, family member J	-0.03	33.97	0.22 (2292.)
7928999	LIPN	lipase, family member N	0.33	12.11	0.22 (1571.)
7999468	LITAF	lipopolysaccharide-induced TNF factor	0.39	23.96	0.22 (1505.)
8048703	LLPH	LLP homolog, long-term synaptic facilitation (Aplysia)	0.27	22	0.22 (2775.)
8127425	LMBRD1	LMBR1 domain containing 1	-0.15	21.92	0.22 (3728.)
8032491	LMNB2	lamin B2	0.1	16.11	0.22 (4127.)
7995697	LPCAT2	lysophosphatidylcholine acyltransferase 2	-0.1	30.88	0.22 (2546.)
7902565	LPHN2	latrophilin 2	-0.12	21.28	0.22 (1615.)
8095303	LPHN3	latrophilin 3	-0.22	14.85	0.22 (3097.)
8040340	LPIN1	lipin 1	-0.96	21.51	0.22 (1562.)
8055496	LRP1B	low density lipoprotein receptor-related protein 1B	-0.14	69.95	0.22 (2050.)
7933484	LRRC18	leucine rich repeat containing 18	0.87	14.27	0.22 (1055.)
8016245	LRRC37A4	leucine rich repeat containing 37, member A4 (pseudogene)	-0.88	9.72	0.22 (2051.)
7917996	LRRC39	leucine rich repeat containing 39	0.38	36.26	0.22 (487.)
7916910	LRRC40	leucine rich repeat containing 40	-0.03	45.49	0.22 (1614.)
8151127	LRRC67	leucine rich repeat containing 67	0.27	29.89	0.22 (3846.)
7902235	LRRC7	leucine rich repeat containing 7	-0.2	14.16	0.22 (1447.)
8105579	LRRC70	leucine rich repeat containing 70	-0.08	43.15	0.22 (3624.)
8147079	LRRCC1	leucine rich repeat and coiled-coil domain containing 1	-0.03	50.87	0.22 (4636.)
7957433	LRRIQ1	leucine-rich repeats and IQ motif containing 1	-0.18	40.22	0.22 (863.)
7917004	LRRIQ3	leucine-rich repeats and IQ motif containing 3	0.51	15.29	0.22 (561.)
7986463	LRRK1	leucine-rich repeat kinase 1	-0.33	10.85	0.22 (2562.)
7954810	LRRK2	leucine-rich repeat kinase 2	0.12	48.48	0.22 (2981.)
8135488	LRRN3	leucine rich repeat neuronal 3	-0.35	23.35	0.22 (3233.)
8179258	LTA	lymphotoxin alpha (TNF superfamily, member 1)	-0.42	15.16	0.22 (4664.)
8028872	LTBP4	latent transforming growth factor beta binding protein 4	-0.2	14.64	0.22 (4210.)
8069711	LTN1	listerin E3 ubiquitin protein ligase 1	-0.31	37.28	0.22 (2039.)
8008493	LUC7L3	LUC7-like 3 (S. cerevisiae)	0.31	16.24	0.22 (2924.)
7939007	LUZP2	leucine zipper protein 2	0.1	13.82	0.22 (4242.)
8125042	LY6G6C	lymphocyte antigen 6 complex, locus G6C	-0.65	12.27	0.22 (2868.)
8037061	LYPD4	LY6/PLAUR domain containing 4	-0.69	21.96	0.22 (1655.)
7909801	LYPLAL1	lysophospholipase-like 1	-0.05	9.4	0.22 (3496.)
7892969	LYRM4	LYR motif containing 4	-0.28	12.84	0.22 (1256.)
7925257	LYST	lysosomal trafficking regulator	-0.03	19.17	0.22 (3288.)
7957023	LYZ	lysozyme	-0.02	23.89	0.22 (3623.)
8102560	MAD2L1	MAD2 mitotic arrest deficient-like 1 (yeast)	0.12	52.95	0.22 (4488.)
7939767	MADD	MAP-kinase activating death domain	-0.65	15.78	0.22 (1211.)
7907049	MAEL	maelstrom homolog (Drosophila)	-0.26	40.39	0.22 (579.)
8110562	MAML1	mastermind-like 1 (Drosophila)	0.18	10.85	0.22 (4331.)
8121144	MANEA	mannosidase, endo-alpha	-0.02	54.56	0.22 (3951.)
7959023	MAP1LC3B2	microtubule-associated protein 1 light chain 3 beta 2	-0.9	13	0.22 (1424.)
8054997	MAP3K2	mitogen-activated protein kinase kinase kinase 2	0.64	22.64	0.22 (1884.)
8128260	MAP3K7	mitogen-activated protein kinase kinase kinase 7	-0.26	18.83	0.22 (3792.)
8051707	MAP4K3	mitogen-activated protein kinase kinase kinase kinase 3	-0.17	26.36	0.22 (2613.)
7978997	MAP4K5	mitogen-activated protein kinase kinase kinase kinase 5	-0.48	17.48	0.22 (1590.)
8101587	MAPK10	mitogen-activated protein kinase 10	-0.49	19.73	0.22 (2594.)
8000811	MAPK3	mitogen-activated protein kinase 3	-0.29	9.51	0.22 (2714.)
7927389	MAPK8	mitogen-activated protein kinase 8	0.03	9.53	0.22 (4764.)
8007848	MAPK8IP1	mitogen-activated protein kinase 8 interacting protein 1	-0.66	14.77	0.22 (1374.)
7909236	MAPKAPK2	mitogen-activated protein kinase-activated protein kinase 2	-0.6	8.74	0.22 (4688.)
8045919	2015-03-07	membrane-associated ring finger (C3HC4) 7	-0.23	49.09	0.22 (1832.)
7909841	MARK1	MAP/microtubule affinity-regulating kinase 1	0.04	14.77	0.22 (3666.)
8045604	MBD5	methyl-CpG binding domain protein 5	-0.32	15.59	0.22 (2867.)
7978666	MBIP	MAP3K12 binding inhibitory protein 1	0.02	25.57	0.22 (3634.)
8175457	MCF2	MCF.2 cell line derived transforming sequence	0.33	19.46	0.22 (4621.)
7970194	MCF2L	MCF.2 cell line derived transforming sequence-like	0.4	11.78	0.22 (2375.)
7978801	MDGA2	MAM domain containing glycosylphosphatidylinositol anchor 2	-0.07	69.93	0.22 (1782.)
7939665	MDK	midkine (neurite growth-promoting factor 2)	-0.3	12.65	0.22 (2507.)
8127854	ME1	malic enzyme 1, NADP(+)-dependent, cytosolic	0.26	40.73	0.22 (2929.)
8126474	MEA1	male-enhanced antigen 1	-0.17	12.79	0.22 (2420.)
7914996	MEAF6	MYST/Esa1-associated factor 6	0.88	21.41	0.22 (573.)
8091972	MECOM	MDS1 and EVI1 complex locus	-0.38	18.44	0.22 (2936.)
8017312	MED13	mediator complex subunit 13	-0.82	22.41	0.22 (1398.)
7954503	MED21	mediator complex subunit 21	0.15	17.93	0.22 (3684.)
8129522	MED23	mediator complex subunit 23	0.27	18.05	0.22 (4438.)
7939072	METT5D1	methyltransferase 5 domain containing 1	-0.08	55.63	0.22 (993.)
8097066	METTL14	methyltransferase like 14	-0.74	11.9	0.22 (517.)
7990873	MEX3B	mex-3 homolog B (C. elegans)	-0.59	15.79	0.22 (1575.)
8048835	MFF	mitochondrial fission factor	-0.62	68.43	0.22 (1317.)
7897824	MFN2	mitofusin 2	-0.23	14.33	0.22 (2426.)
7955729	MFSD5	major facilitator superfamily domain containing 5	0.15	29.08	0.22 (1617.)
8102730	MFSD8	major facilitator superfamily domain containing 8	-0.58	16.43	0.22 (2885.)
7965231	MGAT4C	mannosyl (alpha-1,3-)-glycoprotein beta-1,4-N-acetylglucosaminyltransferase, isozyme C (putative)	-0.07	60.2	0.22 (1328.)
8024228	MIDN	midnolin	-0.19	13.03	0.22 (4859.)
8018343	MIF4GD	MIF4G domain containing	0.89	5.14	0.22 (4575.)
7928937	MINPP1	multiple inositol-polyphosphate phosphatase 1	0.07	31.65	0.22 (3809.)
7973985	MIPOL1	mirror-image polydactyly 1	-0.08	15.25	0.22 (2344.)
8088911	MIR4273	microRNA 4273	-0.43	13.91	0.22 (2587.)
7960689	MLF2	myeloid leukemia factor 2	-0.14	33.09	0.22 (2030.)
8097670	MMAA	methylmalonic aciduria (cobalamin deficiency) cblA type	0.3	13.44	0.22 (4780.)
7966213	MMAB	methylmalonic aciduria (cobalamin deficiency) cblB type	0.2	18.8	0.22 (1934.)
8055672	MMADHC	methylmalonic aciduria (cobalamin deficiency) cblD type, with homocystinuria	0.18	32.7	0.22 (2820.)
8128329	MMS22L	MMS22-like, DNA repair protein	-0.12	39.78	0.22 (3205.)
8097857	MND1	meiotic nuclear divisions 1 homolog (S. cerevisiae)	0.45	10.8	0.22 (856.)
7906377	MNDA	myeloid cell nuclear differentiation antigen	0.2	11.62	0.22 (3159.)
7989146	MNS1	meiosis-specific nuclear structural 1	-0.05	17.06	0.22 (3558.)
8078920	MOBP	myelin-associated oligodendrocyte basic protein	0.97	11.77	0.22 (2817.)
7956697	MON2	MON2 homolog (S. cerevisiae)	-0.2	27.9	0.22 (1616.)
8089407	MORC1	MORC family CW-type zinc finger 1	0.62	13.05	0.22 (3249.)
8068460	MORC3	MORC family CW-type zinc finger 3	0.4	13.51	0.22 (3045.)
7985226	MORF4L1	mortality factor 4 like 1	-0.86	19.69	0.22 (1189.)
8166140	MOSPD2	motile sperm domain containing 2	0.43	11.79	0.22 (4730.)
8129573	MOXD1	monooxygenase, DBH-like 1	-0.16	11.95	0.22 (4832.)
8160088	MPDZ	multiple PDZ domain protein	-0.19	38.61	0.22 (3673.)
8042588	MPHOSPH10	M-phase phosphoprotein 10 (U3 small nucleolar ribonucleoprotein)	0.19	12.68	0.22 (4650.)
7967386	MPHOSPH9	M-phase phosphoprotein 9	-0.9	18.85	0.22 (1043.)
7975203	MPP5	membrane protein, palmitoylated 5 (MAGUK p55 subfamily member 5)	-0.16	17.81	0.22 (2770.)
8131927	MPP6	membrane protein, palmitoylated 6 (MAGUK p55 subfamily member 6)	0.2	28.36	0.22 (4552.)
7951046	MRE11A	MRE11 meiotic recombination 11 homolog A (S. cerevisiae)	0.23	14.67	0.22 (1483.)
7945859	MRGPRE	MAS-related GPR, member E	-0.36	20.75	0.22 (1474.)
8110861	MRPL36	mitochondrial ribosomal protein L36	0.43	5.89	0.22 (742.)
7960553	MRPL51	mitochondrial ribosomal protein L51	0.03	15.79	0.22 (3251.)
7985757	MRPS11	mitochondrial ribosomal protein S11	-0.38	15.29	0.22 (2555.)
7914940	MRPS15	mitochondrial ribosomal protein S15	0.04	41.28	0.22 (2239.)
8096109	MRPS18C	mitochondrial ribosomal protein S18C	0.43	42.95	0.22 (2168.)
7905163	MRPS21	mitochondrial ribosomal protein S21	0.38	9.89	0.22 (4868.)
7940307	MS4A13	membrane-spanning 4-domains, subfamily A, member 13	0.22	24.71	0.22 (2302.)
7940216	MS4A3	membrane-spanning 4-domains, subfamily A, member 3 (hematopoietic cell-specific)	0.21	13.24	0.22 (3106.)
7940259	MS4A7	membrane-spanning 4-domains, subfamily A, member 7	-0.96	49.3	0.22 (400.)
8041867	MSH2	mutS homolog 2, colon cancer, nonpolyposis type 1 (E. coli)	0.5	20.39	0.22 (1888.)
7902402	MSH4	mutS homolog 4 (E. coli)	-0.3	12.73	0.22 (1022.)
7927529	MSMB	microseminoprotein, beta-	0.09	124.58	0.22 (429.)
7898357	MST1	macrophage stimulating 1 (hepatocyte growth factor-like)	0.2	14.23	0.22 (2024.)
8165665	MT-CO1	mitochondrially encoded cytochrome c oxidase I	-0.13	274.4	0.22 (3737.)
8165674	MT-CO3	mitochondrially encoded cytochrome c oxidase III	-0.48	12.25	0.22 (4399.)
8165676	MT-ND3	mitochondrially encoded NADH dehydrogenase 3	-0.53	46.29	0.22 (2777.)
8165707	MT-ND6	mitochondrially encoded NADH dehydrogenase 6	-0.81	42.05	0.22 (2710.)
7995806	MT1A	metallothionein 1A	0.23	24.46	0.22 (1864.)
7995825	MT1F	metallothionein 1F	-0.06	41.16	0.22 (4257.)
8001531	MT1G	metallothionein 1G	-0.14	15.6	0.22 (4357.)
7995838	MT1X	metallothionein 1X	-0.11	24.83	0.22 (4497.)
7995783	MT2A	metallothionein 2A	0	89.6	0.22 (2530.)
8151917	MTERFD1	MTERF domain containing 1	0.32	14.46	0.22 (4415.)
7903032	MTF2	metal response element binding transcription factor 2	0.13	24.8	0.22 (2444.)
8095705	MTHFD2L	methylenetetrahydrofolate dehydrogenase (NADP+ dependent) 2-like	-0.57	26.34	0.22 (39.)
8003233	MTHFSD	methenyltetrahydrofolate synthetase domain containing	-0.24	16.78	0.22 (3207.)
7951112	MTMR2	myotubularin related protein 2	-0.51	27.31	0.22 (803.)
7970655	MTMR6	myotubularin related protein 6	-0.16	15.5	0.22 (2804.)
8046573	MTX2	metaxin 2	0.09	45.59	0.22 (4278.)
8112857	MTX3	metaxin 3	0.34	11.19	0.22 (3404.)
8135033	MUC12	mucin 12, cell surface associated	0.21	19.52	0.22 (3529.)
7947156	MUC15	mucin 15, cell surface associated	0.06	35.85	0.22 (3823.)
8084895	MUC20	mucin 20, cell surface associated	-0.74	13.82	0.22 (2852.)
7974566	MUDENG	MU-2/AP1M2 domain containing, death-inducing	-0.02	12.32	0.22 (3837.)
8126860	MUT	methylmalonyl CoA mutase	-0.06	51.96	0.22 (4297.)
7958565	MVK	mevalonate kinase	-0.25	13.69	0.22 (2986.)
7911529	MXRA8	matrix-remodelling associated 8	-0.16	24.7	0.22 (2655.)
8151101	MYBL1	v-myb myeloblastosis viral oncogene homolog (avian)-like 1	-0.25	14.31	0.22 (3991.)
7972069	MYCBP2	MYC binding protein 2	-0.19	23.55	0.22 (1579.)
7988444	MYEF2	myelin expression factor 2	-0.15	52.43	0.22 (1168.)
8062064	MYH7B	myosin, heavy chain 7B, cardiac muscle, beta	-0.49	24.77	0.22 (2101.)
8058604	MYL1	myosin, light chain 1, alkali; skeletal, fast	-0.31	24.93	0.22 (2346.)
7956211	MYL6	myosin, light chain 6, alkali, smooth muscle and non-muscle	-0.08	73.42	0.22 (3719.)
7926728	MYO3A	myosin IIIA	0.07	25.73	0.22 (3983.)
7990092	MYO9A	myosin IXA	-0.54	19.54	0.22 (1437.)
7916592	MYSM1	Myb-like, SWIRM and MPN domains 1	0.09	58.26	0.22 (2844.)
7894957	MYST2	MYST histone acetyltransferase 2	-0.89	5.33	0.22 (4923.)
8055287	MZT2A	mitotic spindle organizing protein 2A	-0.47	39.86	0.22 (1754.)
8094719	N4BP2	NEDD4 binding protein 2	0.24	14.22	0.22 (3989.)
8097480	NAA15	N(alpha)-acetyltransferase 15, NatA auxiliary subunit	0.47	20.27	0.22 (2887.)
7968761	NAA16	N(alpha)-acetyltransferase 16, NatA auxiliary subunit	-0.03	11.87	0.22 (4644.)
7943051	NAALAD2	N-acetylated alpha-linked acidic dipeptidase 2	-0.14	34.08	0.22 (1667.)
8083978	NAALADL2	N-acetylated alpha-linked acidic dipeptidase-like 2	-0.61	19.11	0.22 (2160.)
7964262	NACA	nascent polypeptide-associated complex alpha subunit	0	21.16	0.22 (3984.)
8026155	NACC1	nucleus accumbens associated 1, BEN and BTB (POZ) domain containing	0.28	12.79	0.22 (3346.)
8042576	NAGK	N-acetylglucosamine kinase	0.53	12.71	0.22 (2673.)
7953689	NANOGP1	Nanog homeobox pseudogene 1	-0.22	13.55	0.22 (2113.)
7965048	NAP1L1	nucleosome assembly protein 1-like 1	-0.09	16.73	0.22 (2831.)
7945801	NAP1L4	nucleosome assembly protein 1-like 4	-0.3	13.51	0.22 (1910.)
8037913	NAPA	N-ethylmaleimide-sensitive factor attachment protein, alpha	0.11	16.3	0.22 (3856.)
7895818	NARS	asparaginyl-tRNA synthetase	0.64	3.32	0.22 (4781.)
8093578	NAT8L	N-acetyltransferase 8-like (GCN5-related, putative)	-0.26	15.98	0.22 (3562.)
7957298	NAV3	neuron navigator 3	-0.03	22.36	0.22 (3197.)
7968577	NBEA	neurobeachin	-0.27	46.57	0.22 (1025.)
7896337	NBEAL1	neurobeachin-like 1	-0.22	7.19	0.22 (1376.)
8007471	NBR1	neighbor of BRCA1 gene 1	-0.91	12.18	0.22 (1573.)
8067985	NCAM2	neural cell adhesion molecule 2	-0.08	67.43	0.22 (2611.)
8040552	NCOA1	nuclear receptor coactivator 1	-0.08	10.51	0.22 (4793.)
8019857	NDC80	NDC80 homolog, kinetochore complex component (S. cerevisiae)	0.18	8.15	0.22 (4000.)
7969544	NDFIP2	Nedd4 family interacting protein 2	0.01	13.7	0.22 (4019.)
8153002	NDRG1	N-myc downstream regulated 1	0.08	64.55	0.22 (3911.)
8102450	NDST4	N-deacetylase/N-sulfotransferase (heparan glucosaminyl) 4	-0.06	33.29	0.22 (4655.)
8169659	NDUFA1	NADH dehydrogenase (ubiquinone) 1 alpha subcomplex, 1, 7.5kDa	0.35	17.1	0.22 (3943.)
7965515	NDUFA12	NADH dehydrogenase (ubiquinone) 1 alpha subcomplex, 12	-0.23	12.26	0.22 (3721.)
8027205	NDUFA13	NADH dehydrogenase (ubiquinone) 1 alpha subcomplex, 13	-0.26	9.65	0.22 (2903.)
7964388	NDUFA4L2	NADH dehydrogenase (ubiquinone) 1 alpha subcomplex, 4-like 2	-0.1	13.61	0.22 (4668.)
8033564	NDUFA7	NADH dehydrogenase (ubiquinone) 1 alpha subcomplex, 7, 14.5kDa	-0.22	16.74	0.22 (3653.)
7950644	NDUFC2	NADH dehydrogenase (ubiquinone) 1, subcomplex unknown, 2, 14.5kDa	0.11	20.64	0.22 (2588.)
7941976	NDUFS8	NADH dehydrogenase (ubiquinone) Fe-S protein 8, 23kDa (NADH-coenzyme Q reductase)	0.16	18.11	0.22 (2422.)
8147244	NECAB1	N-terminal EF-hand calcium binding protein 1	0.34	32.14	0.22 (3305.)
7898337	NECAP2	NECAP endocytosis associated 2	-0.46	11.76	0.22 (1689.)
7957715	NEDD1	neural precursor cell expressed, developmentally down-regulated 1	0	86.75	0.22 (2446.)
8021376	NEDD4L	neural precursor cell expressed, developmentally down-regulated 4-like	0.08	20	0.22 (3799.)
7978201	NEDD8	neural precursor cell expressed, developmentally down-regulated 8	0.18	8.4	0.22 (3202.)
8103646	NEK1	NIMA (never in mitosis gene a)-related kinase 1	-0.26	29.42	0.22 (2719.)
7908543	NEK7	NIMA (never in mitosis gene a)-related kinase 7	-0.04	52.5	0.22 (1500.)
8023828	NETO1	neuropilin (NRP) and tolloid (TLL)-like 1	-0.14	23.44	0.22 (2559.)
7902495	NEXN	nexilin (F actin binding protein)	0.24	39.63	0.22 (837.)
8067862	NF1	neurofibromin 1	0.27	216.81	0.22 (1525.)
8100179	NFXL1	nuclear transcription factor, X-box binding-like 1	-0.3	30.26	0.22 (2496.)
8169028	NGFRAP1	nerve growth factor receptor (TNFRSF16) associated protein 1	0.48	17.53	0.22 (3743.)
8085852	NGLY1	N-glycanase 1	-0.33	10.79	0.22 (3406.)
7930614	NHLRC2	NHL repeat containing 2	-0.27	15.48	0.22 (1589.)
8104944	NIPBL	Nipped-B homolog (Drosophila)	-0.19	13.54	0.22 (3990.)
7929744	NKX2-3	NK2 transcription factor related, locus 3 (Drosophila)	-0.32	13.24	0.22 (1987.)
7978686	NKX2-8	NK2 homeobox 8	0.5	14.17	0.22 (1727.)
8149811	NKX3-1	NK3 homeobox 1	0.29	25.95	0.22 (3243.)
7937106	NKX6-2	NK6 homeobox 2	-0.15	18.05	0.22 (3235.)
8083968	NLGN1	neuroligin 1	-0.09	44.13	0.22 (3181.)
8180387	NME2P1	non-metastatic cells 2, protein (NM23B) expressed in, pseudogene 1	-0.55	40.6	0.22 (3035.)
7991837	NME4	non-metastatic cells 4, protein expressed in	0.17	18.58	0.22 (2506.)
7999149	NMRAL1	NmrA-like family domain containing 1	0.23	15.28	0.22 (2895.)
8100464	NMU	neuromedin U	-0.29	16.28	0.22 (3294.)
7935146	NOC3L	nucleolar complex associated 3 homolog (S. cerevisiae)	0.03	14.27	0.22 (3414.)
8022856	NOL4	nucleolar protein 4	-0.28	17.15	0.22 (2315.)
7893354	NONO	non-POU domain containing, octamer-binding	0.26	7.71	0.22 (1245.)
7987225	NOP10	NOP10 ribonucleoprotein homolog (yeast)	-0.07	22.92	0.22 (4382.)
7893289	NOP2	NOP2 nucleolar protein homolog (yeast)	-0.55	7.67	0.22 (4483.)
8146429	NPBWR1	neuropeptides B/W receptor 1	0.13	19.02	0.22 (4875.)
7980146	NPC2	Niemann-Pick disease, type C2	0.19	11.43	0.22 (2080.)
7994371	NPIPL2	nuclear pore complex interacting protein-like 2	-0.67	13.6	0.22 (1712.)
8000537	NPIPL3	nuclear pore complex interacting protein-like 3	-0.6	33.8	0.22 (1048.)
7895776	NPM1	nucleophosmin (nucleolar phosphoprotein B23, numatrin)	0.47	13.9	0.22 (301.)
7905606	NPR1	natriuretic peptide receptor A/guanylate cyclase A (atrionatriuretic peptide receptor A)	0.94	9.32	0.22 (4524.)
8098146	NPY5R	neuropeptide Y receptor Y5	0.18	13.24	0.22 (3884.)
8165508	NRARP	NOTCH-regulated ankyrin repeat protein	-0.43	32.98	0.22 (3135.)
7927775	NRBF2	nuclear receptor binding factor 2	0.83	7.73	0.22 (4818.)
8040927	NRBP1	nuclear receptor binding protein 1	-0.44	14.92	0.22 (2801.)
7916077	NRD1	nardilysin (N-arginine dibasic convertase)	-0.95	24.22	0.22 (446.)
7990555	NRG4	neuregulin 4	-0.54	33.15	0.22 (1082.)
7901219	NSUN4	NOP2/Sun domain family, member 4	-0.82	12.91	0.22 (788.)
7936064	NT5C2	5'-nucleotidase, cytosolic II	-0.89	5.25	0.22 (4538.)
7957458	NTS	neurotensin	-0.09	46.14	0.22 (980.)
7899273	NUDC	nuclear distribution gene C homolog (A. nidulans)	0	13.54	0.22 (3433.)
8115666	NUDCD2	NudC domain containing 2	0.61	19.39	0.22 (2688.)
8082667	NUDT16	nudix (nucleoside diphosphate linked moiety X)-type motif 16	0.11	15.71	0.22 (4891.)
7919217	NUDT17	nudix (nucleoside diphosphate linked moiety X)-type motif 17	-0.55	12.53	0.22 (1454.)
7906930	NUF2	NUF2, NDC80 kinetochore complex component, homolog (S. cerevisiae)	0.06	124.45	0.22 (3103.)
7971361	NUFIP1	nuclear fragile X mental retardation protein interacting protein 1	-0.64	9.76	0.22 (1404.)
7950086	NUMA1	nuclear mitotic apparatus protein 1	-0.28	19.64	0.22 (1944.)
7893418	NUP188	nucleoporin 188kDa	-0.82	5.01	0.22 (4874.)
7965855	NUP37	nucleoporin 37kDa	0.26	19.1	0.22 (2001.)
7968132	NUPL1	nucleoporin like 1	-0.47	14.19	0.22 (532.)
8131831	NUPL2	nucleoporin like 2	0.61	11.05	0.22 (3423.)
7924558	NVL	nuclear VCP-like	0.73	11.32	0.22 (4671.)
8061368	NXT1	NTF2-like export factor 1	-0.2	34.67	0.22 (3463.)
7944530	OAF	OAF homolog (Drosophila)	0.25	14.19	0.22 (2314.)
7894596	OAZ1	ornithine decarboxylase antizyme 1	-0.17	8	0.22 (1115.)
7905474	OAZ3	ornithine decarboxylase antizyme 3	-0.65	9.73	0.22 (4453.)
8095456	ODAM	odontogenic, ameloblast asssociated	-0.12	21.72	0.22 (4116.)
8050240	ODC1	ornithine decarboxylase 1	-0.93	65.46	0.22 (1309.)
8147717	ODF1	outer dense fiber of sperm tails 1	-0.94	17.26	0.22 (3001.)
8158269	ODF2	outer dense fiber of sperm tails 2	-0.73	17.81	0.22 (3293.)
7917433	ODF2L	outer dense fiber of sperm tails 2-like	-0.07	36.58	0.22 (1556.)
7918052	OLFM3	olfactomedin 3	-0.16	12.05	0.22 (2152.)
8117727	OR10C1	Olfactory receptor 10C1	-0.95	31.91	0.22 (2196.)
7944799	OR10G8	olfactory receptor, family 10, subfamily G, member 8	-0.88	10.38	0.22 (4785.)
7906365	OR10K1	olfactory receptor, family 10, subfamily K, member 1	-0.95	11.23	0.22 (4232.)
7921356	OR10K2	olfactory receptor, family 10, subfamily K, member 2	-0.63	11.66	0.22 (1086.)
7906367	OR10R2	olfactory receptor, family 10, subfamily R, member 2	-0.48	9.38	0.22 (1122.)
8157016	OR13D1	olfactory receptor, family 13, subfamily D, member 1	0.6	9.92	0.22 (3932.)
7925726	OR13G1	olfactory receptor, family 13, subfamily G, member 1	-0.78	8.94	0.22 (4796.)
7925735	OR14A16	olfactory receptor, family 14, subfamily A, member 16	-0.5	11.02	0.22 (1120.)
7925732	OR1C1	olfactory receptor, family 1, subfamily C, member 1	-0.87	14.13	0.22 (998.)
7940114	OR1S1	olfactory receptor, family 1, subfamily S, member 1	-0.66	46.82	0.22 (451.)
8143627	OR2A42	olfactory receptor, family 2, subfamily A, member 42	-0.26	27.78	0.22 (4162.)
7911287	OR2G6	olfactory receptor, family 2, subfamily G, member 6	-0.94	20.88	0.22 (472.)
8179003	OR2J3	Olfactory receptor 2J3	-0.63	19.19	0.22 (3570.)
7911241	OR2L8	olfactory receptor, family 2, subfamily L, member 8	-0.87	11.17	0.22 (970.)
7911265	OR2M2	olfactory receptor, family 2, subfamily M, member 2	-0.6	8.64	0.22 (4680.)
7911285	OR2T5	olfactory receptor, family 2, subfamily T, member 5	0.79	10.88	0.22 (4385.)
8025450	OR2Z1	olfactory receptor, family 2, subfamily Z, member 1	-0.19	38.61	0.22 (2525.)
7939916	OR4A16	olfactory receptor, family 4, subfamily A, member 16	-0.7	20.02	0.22 (799.)
7939877	OR4A47	olfactory receptor, family 4, subfamily A, member 47	-0.46	11.22	0.22 (1217.)
7948105	OR4C11	olfactory receptor, family 4, subfamily C, member 11	0.16	25.72	0.22 (2718.)
7939932	OR4C6	olfactory receptor, family 4, subfamily C, member 6	-0.98	20.12	0.22 (795.)
8023937	OR4F4	olfactory receptor, family 4, subfamily F, member 4	-0.58	10.88	0.22 (2216.)
7973016	OR4K1	olfactory receptor, family 4, subfamily K, member 1	-0.85	22.81	0.22 (1021.)
7977478	OR4K13	olfactory receptor, family 4, subfamily K, member 13	-0.85	12.25	0.22 (1432.)
7977476	OR4K14	olfactory receptor, family 4, subfamily K, member 14	-0.8	11.98	0.22 (1507.)
7973012	OR4K2	olfactory receptor, family 4, subfamily K, member 2	-0.27	35.25	0.22 (1132.)
7939928	OR4P4	olfactory receptor, family 4, subfamily P, member 4	-0.09	83.24	0.22 (1092.)
7939930	OR4S2	olfactory receptor, family 4, subfamily S, member 2	0.15	12.03	0.22 (3557.)
7946017	OR51A2	olfactory receptor, family 51, subfamily A, member 2	-0.49	11.36	0.22 (1406.)
7946015	OR51A4	olfactory receptor, family 51, subfamily A, member 4	-0.56	12.64	0.22 (1426.)
7946023	OR52A5	olfactory receptor, family 52, subfamily A, member 5	-0.32	13.06	0.22 (1148.)
7946019	OR52E2	olfactory receptor, family 52, subfamily E, member 2	-0.33	26.5	0.22 (1036.)
7946109	OR52E6	olfactory receptor, family 52, subfamily E, member 6	-0.52	12.34	0.22 (1673.)
7946111	OR52E8	olfactory receptor, family 52, subfamily E, member 8	-0.47	10.72	0.22 (1266.)
7938053	OR52N4	olfactory receptor, family 52, subfamily N, member 4	-0.93	12.96	0.22 (1196.)
7940000	OR5AK2	olfactory receptor, family 5, subfamily AK, member 2	-0.13	12.01	0.22 (3176.)
7948155	OR5AP2	olfactory receptor, family 5, subfamily AP, member 2	-0.71	13.94	0.22 (1114.)
7948322	OR5B17	olfactory receptor, family 5, subfamily B, member 17	-0.49	27	0.22 (798.)
7939946	OR5D18	olfactory receptor, family 5, subfamily D, member 18	-0.69	10.96	0.22 (1270.)
8081194	OR5H1	olfactory receptor, family 5, subfamily H, member 1	0.35	15.23	0.22 (2440.)
7939971	OR5J2	olfactory receptor, family 5, subfamily J, member 2	-0.55	35.78	0.22 (38.)
8081208	OR5K3	olfactory receptor, family 5, subfamily K, member 3	-0.06	88.31	0.22 (3222.)
8081206	OR5K4	olfactory receptor, family 5, subfamily K, member 4	-0.04	15.03	0.22 (4302.)
7948133	OR5M3	olfactory receptor, family 5, subfamily M, member 3	0.19	13.87	0.22 (2812.)
7939975	OR5T1	olfactory receptor, family 5, subfamily T, member 1	0.08	14.9	0.22 (4728.)
7939973	OR5T3	olfactory receptor, family 5, subfamily T, member 3	0.35	66.69	0.22 (618.)
7955991	OR6C3	olfactory receptor, family 6, subfamily C, member 3	-0.25	47.72	0.22 (722.)
7963865	OR6C6	olfactory receptor, family 6, subfamily C, member 6	-0.13	39.71	0.22 (1684.)
7963878	OR6C70	olfactory receptor, family 6, subfamily C, member 70	-0.39	14.55	0.22 (1065.)
7955985	OR6C74	olfactory receptor, family 6, subfamily C, member 74	-0.28	25.27	0.22 (845.)
7955993	OR6C75	olfactory receptor, family 6, subfamily C, member 75	-0.31	21.29	0.22 (1024.)
7955997	OR6C76	olfactory receptor, family 6, subfamily C, member 76	-0.05	37.55	0.22 (1940.)
7906374	OR6K6	olfactory receptor, family 6, subfamily K, member 6	-0.98	8.57	0.22 (4603.)
7921429	OR6N2	olfactory receptor, family 6, subfamily N, member 2	-0.84	9.46	0.22 (4471.)
7952400	OR8B2	olfactory receptor, family 8, subfamily B, member 2	-0.66	64.67	0.22 (474.)
7952404	OR8B8	olfactory receptor, family 8, subfamily B, member 8	-0.29	12.99	0.22 (2215.)
7948127	OR8H1	olfactory receptor, family 8, subfamily H, member 1	-0.52	11.02	0.22 (1352.)
7939967	OR8H2	olfactory receptor, family 8, subfamily H, member 2	-0.41	51.25	0.22 (408.)
7939969	OR8H3	olfactory receptor, family 8, subfamily H, member 3	-0.46	100.3	0.22 (328.)
7939965	OR8I2	olfactory receptor, family 8, subfamily I, member 2	-0.27	76.91	0.22 (428.)
7939981	OR8J1	olfactory receptor, family 8, subfamily J, member 1	-0.21	17.51	0.22 (1458.)
7939979	OR8K1	olfactory receptor, family 8, subfamily K, member 1	-0.51	46.83	0.22 (450.)
7939977	OR8K3	olfactory receptor, family 8, subfamily K, member 3	-0.37	14.14	0.22 (1456.)
7948121	OR8K5	olfactory receptor, family 8, subfamily K, member 5	-0.24	35.07	0.22 (841.)
7939983	OR8U1	olfactory receptor, family 8, subfamily U, member 1	-0.52	43.15	0.22 (530.)
8055645	ORC4	origin recognition complex, subunit 4	-0.13	36.26	0.22 (2625.)
8142019	ORC5	origin recognition complex, subunit 5	-0.48	24.52	0.22 (2996.)
7965064	OSBPL8	oxysterol binding protein-like 8	-0.05	34.62	0.22 (2459.)
8057689	OSGEPL1	O-sialoglycoprotein endopeptidase-like 1	0.33	20.47	0.22 (2505.)
8084814	OSTN	osteocrin	-0.49	11.42	0.22 (2835.)
7940840	OTUB1	OTU domain, ubiquitin aldehyde binding 1	-0.07	16.25	0.22 (4648.)
8147848	OXR1	oxidation resistance 1	-0.5	72.68	0.22 (2370.)
7934278	P4HA1	prolyl 4-hydroxylase, alpha polypeptide I	-0.1	52.85	0.22 (1384.)
8152079	PABPC1	poly(A) binding protein, cytoplasmic 1	-0.23	20.17	0.22 (3577.)
7977344	PACS2	phosphofurin acidic cluster sorting protein 2	-0.07	13.54	0.22 (3702.)
8084963	PAK2	p21 protein (Cdc42/Rac)-activated kinase 2	0.13	16.95	0.22 (2225.)
7903227	PALMD	palmdelphin	0.39	20.72	0.22 (1130.)
7968274	PAN3	PAN3 poly(A) specific ribonuclease subunit homolog (S. cerevisiae)	-0.08	15.04	0.22 (2596.)
8060736	PANK2	pantothenate kinase 2	0.4	10.4	0.22 (3031.)
8106534	PAPD4	PAP associated domain containing 4	-0.04	55.49	0.22 (3944.)
8101237	PAQR3	progestin and adipoQ receptor family member III	-0.12	16.92	0.22 (3980.)
7996647	PARD6A	par-6 partitioning defective 6 homolog alpha (C. elegans)	-0.32	18.97	0.22 (2027.)
7895911	PARK7	Parkinson disease (autosomal recessive, early onset) 7	0.53	8.99	0.22 (644.)
8105191	PARP8	poly (ADP-ribose) polymerase family, member 8	-0.52	15.7	0.22 (2910.)
7965112	PAWR	PRKC, apoptosis, WT1, regulator	-0.02	15.82	0.22 (3367.)
7934178	PCBD1	pterin-4 alpha-carbinolamine dehydratase/dimerization cofactor of hepatocyte nuclear factor 1 alpha	0.03	30.53	0.22 (2742.)
8087806	PCBP4	poly(rC) binding protein 4	-0.14	38.61	0.22 (4223.)
7933672	PCDH15	protocadherin-related 15	-0.11	58.61	0.22 (1178.)
8180277	PCDHA2	protocadherin alpha 2	-0.94	25.99	0.22 (3166.)
8140620	PCLO	piccolo (presynaptic cytomatrix protein)	-0.3	17.42	0.22 (3664.)
8150714	PCMTD1	protein-L-isoaspartate (D-aspartate) O-methyltransferase domain containing 1	0.18	45.21	0.22 (4258.)
8019778	PCYT2	phosphate cytidylyltransferase 2, ethanolamine	-0.71	30.31	0.22 (1305.)
7922969	PDC	phosducin	-0.15	56.49	0.22 (539.)
7930454	PDCD4	programmed cell death 4 (neoplastic transformation inhibitor)	0	59.15	0.22 (2692.)
8080676	PDE12	phosphodiesterase 12	0.54	10.5	0.22 (3039.)
8057486	PDE1A	phosphodiesterase 1A, calmodulin-dependent	-0.36	17.36	0.22 (2094.)
7938629	PDE3B	phosphodiesterase 3B, cGMP-inhibited	0.01	24.03	0.22 (3335.)
7929350	PDE6C	phosphodiesterase 6C, cGMP-specific, cone, alpha prime	0.71	16.69	0.22 (950.)
8103399	PDGFC	platelet derived growth factor C	-0.29	13.79	0.22 (4020.)
7968516	PDS5B	PDS5, regulator of cohesion maintenance, homolog B (S. cerevisiae)	-0.17	36.91	0.22 (1303.)
7936559	PDZD8	PDZ domain containing 8	-0.75	13.66	0.22 (1127.)
8036010	PEPD	peptidase D	0.3	14.11	0.22 (2749.)
8063453	PFDN4	prefoldin subunit 4	0.43	26.49	0.22 (1969.)
7955768	PFDN5	prefoldin subunit 5	-0.3	9.69	0.22 (2589.)
8011759	PFN1	profilin 1	0.56	19.95	0.22 (1581.)
8116031	PFN3	profilin 3	-0.28	22.83	0.22 (3752.)
7958152	PGAM4	phosphoglycerate mutase family member 4	-0.7	17.21	0.22 (1071.)
8057959	PGAP1	post-GPI attachment to proteins 1	0.14	57.64	0.22 (3195.)
8126916	PGK2	phosphoglycerate kinase 2	-0.91	15.21	0.22 (2866.)
7920228	PGLYRP4	peptidoglycan recognition protein 4	-0.63	8.76	0.22 (4833.)
7960716	PHB2	prohibitin 2	0.39	21.59	0.22 (1231.)
8118682	PHF1	PHD finger protein 1	-0.33	27.8	0.22 (2796.)
8156476	PHF2	PHD finger protein 2	-0.59	13.38	0.22 (3828.)
8148358	PHF20L1	PHD finger protein 20-like 1	-0.12	13.68	0.22 (4503.)
8080306	PHF7	PHD finger protein 7	-0.82	23.32	0.22 (1899.)
8127698	PHIP	pleckstrin homology domain interacting protein	-0.05	86.39	0.22 (3865.)
7923372	PHLDA3	pleckstrin homology-like domain, family A, member 3	0.13	13.19	0.22 (2685.)
8133818	PHTF2	putative homeodomain transcription factor 2	-0.15	26.42	0.22 (4054.)
7927694	PHYHIPL	phytanoyl-CoA 2-hydroxylase interacting protein-like	0.07	29.94	0.22 (3784.)
8024740	PIAS4	protein inhibitor of activated STAT, 4	-0.47	12.48	0.22 (2915.)
7969390	PIBF1	progesterone immunomodulatory binding factor 1	0.6	13.34	0.22 (1391.)
8051993	PIGF	phosphatidylinositol glycan anchor biosynthesis, class F	0.25	9.42	0.22 (3240.)
7917088	PIGK	phosphatidylinositol glycan anchor biosynthesis, class K	0.2	36.34	0.22 (1121.)
8023605	PIGN	phosphatidylinositol glycan anchor biosynthesis, class N	0.1	51.9	0.22 (4262.)
8101718	PIGY	phosphatidylinositol glycan anchor biosynthesis, class Y	-0.39	12.29	0.22 (4044.)
7946815	PIK3C2A	phosphoinositide-3-kinase, class 2, alpha polypeptide	0	12.45	0.22 (3785.)
7954208	PIK3C2G	phosphoinositide-3-kinase, class 2, gamma polypeptide	0.17	29.3	0.22 (2526.)
8021015	PIK3C3	phosphoinositide-3-kinase, class 3	-0.13	13.35	0.22 (3217.)
8084016	PIK3CA	phosphoinositide-3-kinase, catalytic, alpha polypeptide	-0.01	36.31	0.22 (3870.)
8171435	PIR	pirin (iron-binding nuclear protein)	0.85	4.97	0.22 (4423.)
8075529	PISD	phosphatidylserine decarboxylase	-0.28	12.56	0.22 (4722.)
7959856	PIWIL1	piwi-like 1 (Drosophila)	-0.83	21.32	0.22 (886.)
7990151	PKM2	pyruvate kinase, muscle	-0.83	47.06	0.22 (875.)
7902822	PKN2	protein kinase N2	0.07	49.74	0.22 (3216.)
7913211	PLA2G2E	phospholipase A2, group IIE	-0.21	21.82	0.22 (1629.)
7908351	PLA2G4A	phospholipase A2, group IVA (cytosolic, calcium-dependent)	0.1	38.44	0.22 (2945.)
8076025	PLA2G6	phospholipase A2, group VI (cytosolic, calcium-independent)	-0.61	15.52	0.22 (2732.)
7958989	PLBD2	phospholipase B domain containing 2	-0.54	10.36	0.22 (1645.)
8060897	PLCB4	phospholipase C, beta 4	0.57	12.67	0.22 (2773.)
7961604	PLCZ1	phospholipase C, zeta 1	0.24	15.39	0.22 (2473.)
7931081	PLEKHA1	pleckstrin homology domain containing, family A (phosphoinositide binding specific) member 1	-0.42	37.85	0.22 (518.)
8046680	PLEKHA3	pleckstrin homology domain containing, family A (phosphoinositide binding specific) member 3	0.25	20.68	0.22 (2858.)
8045247	PLEKHB2	pleckstrin homology domain containing, family B (evectins) member 2	0.29	17.67	0.22 (2378.)
8097356	PLK4	polo-like kinase 4	-0.05	16.43	0.22 (4716.)
8001547	PLLP	plasmolipin	0.51	21.19	0.22 (1521.)
8091283	PLOD2	procollagen-lysine, 2-oxoglutarate 5-dioxygenase 2	0.21	16.49	0.22 (3464.)
8091306	PLSCR4	phospholipid scramblase 4	-0.06	28.27	0.22 (4368.)
7965867	PMCH	pro-melanin-concentrating hormone	-0.2	54.6	0.22 (663.)
8047038	PMS1	PMS1 postmeiotic segregation increased 1 (S. cerevisiae)	-0.15	27.6	0.22 (2626.)
8048257	PNKD	paroxysmal nonkinesigenic dyskinesia	-0.28	18.08	0.22 (3209.)
8052331	PNPT1	polyribonucleotide nucleotidyltransferase 1	-0.13	30.05	0.22 (2934.)
8030641	POLD1	polymerase (DNA directed), delta 1, catalytic subunit 125kDa	0.42	13.32	0.22 (2717.)
7942527	POLD3	polymerase (DNA-directed), delta 3, accessory subunit	0.29	28.01	0.22 (1375.)
8076465	POLDIP3	polymerase (DNA-directed), delta interacting protein 3	-0.18	14.86	0.22 (4320.)
8004431	POLR2A	polymerase (RNA) II (DNA directed) polypeptide A, 220kDa	-0.21	25.73	0.22 (3032.)
7971077	POSTN	periostin, osteoblast specific factor	0.17	36.05	0.22 (1867.)
8142697	POT1	protection of telomeres 1 homolog (S. pombe)	-0.15	27.76	0.22 (3390.)
8067844	POTEC	POTE ankyrin domain family, member C	0.18	28.75	0.22 (3472.)
8088986	POU1F1	POU class 1 homeobox 1	-0.32	87.39	0.22 (1791.)
7907058	POU2F1	POU class 2 homeobox 1	-0.89	10.77	0.22 (4347.)
8064100	PPDPF	pancreatic progenitor cell differentiation and proliferation factor homolog (zebrafish)	-0.09	45.35	0.22 (4701.)
8166314	PPEF1	protein phosphatase, EF-hand calcium binding domain 1	-0.53	12.23	0.22 (3685.)
7965166	PPFIA2	protein tyrosine phosphatase, receptor type, f polypeptide (PTPRF), interacting protein (liprin), alpha 2	0.05	28.94	0.22 (4405.)
7938231	PPFIBP2	PTPRF interacting protein, binding protein 2 (liprin beta 2)	-0.62	12.59	0.22 (1360.)
7919162	PPIAL4B	peptidylprolyl isomerase A (cyclophilin A)-like 4B	-0.57	12.33	0.22 (399.)
8107164	PPIP5K2	diphosphoinositol pentakisphosphate kinase 2	0	111.5	0.22 (4021.)
8041713	PPM1B	protein phosphatase, Mg2+/Mn2+ dependent, 1B	-0.58	26.65	0.22 (1602.)
7949765	PPP1CA	protein phosphatase 1, catalytic subunit, alpha isozyme	0.15	13.55	0.22 (2396.)
8177744	PPP1R11	protein phosphatase 1, regulatory (inhibitor) subunit 11	-0.41	36.2	0.22 (187.)
7965123	PPP1R12A	protein phosphatase 1, regulatory (inhibitor) subunit 12A	-0.21	29.98	0.22 (1052.)
8049784	PPP1R7	protein phosphatase 1, regulatory (inhibitor) subunit 7	0.23	31.82	0.22 (2159.)
7934393	PPP3CB	protein phosphatase 3, catalytic subunit, beta isozyme	0.32	14.63	0.22 (2330.)
8052733	PPP3R1	protein phosphatase 3, regulatory subunit B, alpha	-0.61	11.33	0.22 (2144.)
7994756	PPP4C	protein phosphatase 4, catalytic subunit	-0.16	13.13	0.22 (4627.)
7976451	PPP4R4	protein phosphatase 4, regulatory subunit 4	-0.13	109.1	0.22 (1031.)
8105633	PPWD1	peptidylprolyl isomerase domain and WD repeat containing 1	-0.02	18.82	0.22 (4700.)
7907439	PRDX6	peroxiredoxin 6	0.09	13.89	0.22 (3046.)
7901720	PRKAA2	protein kinase, AMP-activated, alpha 2 catalytic subunit	-0.03	38.2	0.22 (2308.)
7902594	PRKACB	protein kinase, cAMP-dependent, catalytic, beta	-0.03	41.66	0.22 (1633.)
7946142	PRKCDBP	protein kinase C, delta binding protein	0.44	13.1	0.22 (1709.)
7978407	PRKD1	protein kinase D1	-0.51	12.6	0.22 (1849.)
7927606	PRKG1	protein kinase, cGMP-dependent, type I	-0.03	19.85	0.22 (2721.)
7999440	PRM1	protamine 1	-0.95	32.54	0.22 (1058.)
7999435	PRM2	protamine 2	-0.75	19.37	0.22 (1337.)
7974146	PRPF39	PRP39 pre-mRNA processing factor 39 homolog (S. cerevisiae)	0.13	17.75	0.22 (4197.)
8055913	PRPF40A	PRP40 pre-mRNA processing factor 40 homolog A (S. cerevisiae)	0.6	18.38	0.22 (1889.)
8011141	PRPF8	PRP8 pre-mRNA processing factor 8 homolog (S. cerevisiae)	0.13	14.7	0.22 (3638.)
7969324	PRR20C	proline rich 20C	0.31	16.63	0.22 (2029.)
8091037	PRR23A	proline rich 23A	-0.37	14.91	0.22 (3446.)
8120932	PRSS35	protease, serine, 35	0.56	20.55	0.22 (2950.)
8176806	PRY2	PTPN13-like, Y-linked 2	-0.21	14.97	0.22 (4201.)
7935990	PSD	pleckstrin and Sec7 domain containing	-0.49	21.23	0.22 (1097.)
7973936	PSMA6	proteasome (prosome, macropain) subunit, alpha type, 6	-0.37	10.84	0.22 (1890.)
8067382	PSMA7	proteasome (prosome, macropain) subunit, alpha type, 7	0.26	22.05	0.22 (2827.)
8002133	PSMB10	proteasome (prosome, macropain) subunit, beta type, 10	-0.58	22.58	0.22 (1400.)
7896651	PSMB2	proteasome (prosome, macropain) subunit, beta type, 2	0.58	38.87	0.22 (137.)
8003953	PSMB6	proteasome (prosome, macropain) subunit, beta type, 6	-0.19	18.09	0.22 (3802.)
8045946	PSMD14	proteasome (prosome, macropain) 26S subunit, non-ATPase, 14	0.12	35.72	0.22 (4426.)
8088535	PSMD6	proteasome (prosome, macropain) 26S subunit, non-ATPase, 6	-0.11	53.43	0.22 (2951.)
8060379	PSMF1	proteasome (prosome, macropain) inhibitor subunit 1 (PI31)	-0.72	24.11	0.22 (1839.)
8161632	PTAR1	protein prenyltransferase alpha subunit repeat containing 1	-0.65	21.31	0.22 (3170.)
8024019	PTBP1	polypyrimidine tract binding protein 1	0.17	23.45	0.22 (2250.)
7903188	PTBP2	polypyrimidine tract binding protein 2	-0.19	59.38	0.22 (403.)
8043276	PTCD3	Pentatricopeptide repeat domain 3	-0.3	45.71	0.22 (2002.)
7922976	PTGS2	prostaglandin-endoperoxide synthase 2 (prostaglandin G/H synthase and cyclooxygenase)	0.2	17.88	0.22 (2600.)
7946687	PTH	parathyroid hormone	0.43	14.86	0.22 (1014.)
8120431	PTP4A1	protein tyrosine phosphatase type IVA, member 1	-0.52	31.09	0.22 (76.)
7932420	PTPLA	protein tyrosine phosphatase-like (proline instead of catalytic arginine), member A	0.13	11.39	0.22 (4275.)
8096176	PTPN13	protein tyrosine phosphatase, non-receptor type 13 (APO-1/CD95 (Fas)-associated phosphatase)	-0.19	19.21	0.22 (3979.)
7933379	PTPN20A	protein tyrosine phosphatase, non-receptor type 20A	-0.05	10.47	0.22 (3349.)
7918657	PTPN22	protein tyrosine phosphatase, non-receptor type 22 (lymphoid)	-0.06	21.72	0.22 (2479.)
7908553	PTPRC	protein tyrosine phosphatase, receptor type, C	0.01	32.86	0.22 (2834.)
8129418	PTPRK	protein tyrosine phosphatase, receptor type, K	-0.26	15.02	0.22 (4333.)
7899562	PTPRU	protein tyrosine phosphatase, receptor type, U	-0.32	16.73	0.22 (1704.)
7962427	PUS7L	pseudouridylate synthase 7 homolog (S. cerevisiae)-like	-0.22	18.4	0.22 (1758.)
8081548	PVRL3	poliovirus receptor-related 3	-0.17	30.81	0.22 (2843.)
7924669	PYCR2	pyrroline-5-carboxylate reductase family, member 2	0.11	15.47	0.22 (2469.)
7906386	PYHIN1	pyrin and HIN domain family, member 1	-0.46	11.71	0.22 (1108.)
7954382	PYROXD1	pyridine nucleotide-disulphide oxidoreductase domain 1	0.05	14.48	0.22 (3816.)
8121300	QRSL1	glutaminyl-tRNA synthase (glutamine-hydrolyzing)-like 1	-0.46	12.69	0.22 (3683.)
7939158	QSER1	glutamine and serine rich 1	-0.21	14.23	0.22 (2077.)
7936567	RAB11FIP2	RAB11 family interacting protein 2 (class I)	-0.21	20.83	0.22 (1555.)
7920422	RAB13	RAB13, member RAS oncogene family	0.16	17.84	0.22 (2138.)
7926836	RAB18	RAB18, member RAS oncogene family	0.09	29.6	0.22 (2814.)
8052680	RAB1A	RAB1A, member RAS oncogene family	-0.84	15.99	0.22 (1973.)
7941583	RAB1B	RAB1B, member RAS oncogene family	0	56.11	0.22 (2764.)
8127346	RAB23	RAB23, member RAS oncogene family	0.46	12.37	0.22 (4107.)
7916112	RAB3B	RAB3B, member RAS oncogene family	0.06	12.86	0.22 (3196.)
7924405	RAB3GAP2	RAB3 GTPase activating protein subunit 2 (non-catalytic)	-0.01	17.45	0.22 (3175.)
7957072	RAB3IP	RAB3A interacting protein (rabin3)	-0.87	26.75	0.22 (800.)
7991917	RAB40C	RAB40C, member RAS oncogene family	-0.45	27.49	0.22 (180.)
8015545	RAB5C	RAB5C, member RAS oncogene family	-0.2	13.5	0.22 (3188.)
8157727	RABGAP1	RAB GTPase activating protein 1	-0.97	34.43	0.22 (2676.)
7902382	RABGGTB	Rab geranylgeranyltransferase, beta subunit	0.74	14.93	0.22 (822.)
8044669	RABL2B	RAB, member of RAS oncogene family-like 2B	0.69	6.97	0.22 (2519.)
8089867	RABL3	RAB, member of RAS oncogene family-like 3	-0.28	28.81	0.22 (2578.)
8177478	RAD17	RAD17 homolog (S. pombe)	0.36	17.52	0.22 (3970.)
8152477	RAD21	RAD21 homolog (S. pombe)	-0.52	28.49	0.22 (2961.)
7953218	RAD51AP1	RAD51 associated protein 1	-0.09	9.55	0.22 (3260.)
8005267	RAI1	retinoic acid induced 1	0.07	12.62	0.22 (4731.)
7978653	RALGAPA1	Ral GTPase activating protein, alpha subunit 1 (catalytic)	-0.09	12.02	0.22 (1714.)
7907657	RALGPS2	Ral GEF with PH domain and SH3 binding motif 2	-0.46	16.31	0.22 (770.)
8147065	RALYL	RALY RNA binding protein-like	-0.16	16.98	0.22 (4882.)
8033075	RANBP3	RAN binding protein 3	-0.37	13.89	0.22 (3091.)
8123989	RANBP9	RAN binding protein 9	-0.86	38.44	0.22 (2234.)
7903988	RAP1A	RAP1A, member of RAS oncogene family	0.56	12.97	0.22 (784.)
8096538	RAP1GDS1	RAP1, GTP-GDP dissociation stimulator 1	-0.07	30.74	0.22 (3480.)
8106784	RASA1	RAS p21 protein activator (GTPase activating protein) 1	-0.1	43.12	0.22 (3254.)
8083094	RASA2	RAS p21 protein activator 2	0.29	27.98	0.22 (3089.)
7965226	RASSF9	Ras association (RalGDS/AF-6) domain family (N-terminal) member 9	-0.74	27.1	0.22 (893.)
7969017	RB1	retinoblastoma 1	-0.15	21.74	0.22 (2276.)
7923712	RBBP5	retinoblastoma binding protein 5	0.93	9.01	0.22 (4831.)
7941694	RBM14	RNA binding motif protein 14	0.2	12.13	0.22 (2561.)
7975521	RBM25	RNA binding motif protein 25	0.4	18.8	0.22 (1568.)
7972190	RBM26	RNA binding motif protein 26	-0.07	44.2	0.22 (2014.)
8049552	RBM44	RNA binding motif protein 44	-0.08	32.17	0.22 (3168.)
8056201	RBMS1	RNA binding motif, single stranded interacting protein 1	0.24	17.68	0.22 (3281.)
8177303	RBMY1B	RNA binding motif protein, Y-linked, family 1, member B	0.27	88.21	0.22 (3028.)
7941732	RCE1	RCE1 homolog, prenyl protein peptidase (S. cerevisiae)	0	15.56	0.22 (3840.)
7909529	RCOR3	REST corepressor 3	-0.56	23.53	0.22 (564.)
7951554	RDX	radixin	0.06	13.71	0.22 (4828.)
7927799	REEP3	receptor accessory protein 3	0.12	32.95	0.22 (2035.)
7912166	RERE	arginine-glutamic acid dipeptide (RE) repeats	-0.3	21.06	0.22 (1304.)
7961595	RERGL	RERG/RAS-like	0.21	33.21	0.22 (1494.)
8151627	REXO1L8	REX1, RNA exonuclease 1 homolog (S. cerevisiae)-like 8	0.48	14.21	0.22 (3573.)
7968563	RFC3	replication factor C (activator 1) 3, 38kDa	0.08	27.35	0.22 (3667.)
8106978	RFESD	Rieske (Fe-S) domain containing	-0.33	25.46	0.22 (2782.)
8121649	RFX6	regulatory factor X, 6	0.17	43.63	0.22 (4027.)
8101916	RG9MTD2	RNA (guanine-9-) methyltransferase domain containing 2	-0.13	91.91	0.22 (2350.)
8125687	RGL2	ral guanine nucleotide dissociation stimulator-like 2	0.86	19.06	0.22 (2545.)
8054414	RGPD3	RANBP2-like and GRIP domain containing 3	-0.13	30.76	0.22 (2493.)
7908388	RGS1	regulator of G-protein signaling 1	-0.03	14.6	0.22 (3580.)
7908376	RGS18	regulator of G-protein signaling 18	-0.34	11.77	0.22 (1164.)
8151999	RGS22	regulator of G-protein signaling 22	-0.78	69.12	0.22 (2367.)
7998136	RHBDF1	rhomboid 5 homolog 1 (Drosophila)	-0.4	15.63	0.22 (2441.)
8087409	RHOA	ras homolog gene family, member A	0.24	14.91	0.22 (2992.)
8111698	RICTOR	RPTOR independent companion of MTOR, complex 2	-0.11	31.91	0.22 (3304.)
8045697	RIF1	RAP1 interacting factor homolog (yeast)	-0.12	22.99	0.22 (3488.)
8074593	RIMBP3	RIMS binding protein 3	-0.8	35.81	0.22 (1691.)
7953765	RIMKLB	ribosomal modification protein rimK-like family member B	0.16	47.75	0.22 (2143.)
8120613	RIMS1	regulating synaptic membrane exocytosis 1	-0.17	37.93	0.22 (3410.)
8118634	RING1	ring finger protein 1	0.17	11.29	0.22 (4042.)
8116760	RIOK1	RIO kinase 1 (yeast)	0.28	19.07	0.22 (3839.)
8113286	RIOK2	RIO kinase 2 (yeast)	-0.04	28.71	0.22 (4592.)
7949482	RNASEH2C	ribonuclease H2, subunit C	0.53	14.46	0.22 (1429.)
8004237	RNASEK	ribonuclease, RNase K	0.03	14.13	0.22 (4989.)
8063369	RNF114	ring finger protein 114	-0.4	9.3	0.22 (3189.)
8121927	RNF146	ring finger protein 146	0.24	27.49	0.22 (4040.)
7992409	RNF151	ring finger protein 151	-0.62	24.37	0.22 (1323.)
7968085	RNF17	ring finger protein 17	-0.26	22.65	0.22 (1612.)
8105585	RNF180	ring finger protein 180	-0.32	33.08	0.22 (2557.)
8152041	RNF19A	ring finger protein 19A	-0.45	26.61	0.22 (3076.)
8161192	RNF38	ring finger protein 38	-0.97	34.67	0.22 (2681.)
8128052	RNGTT	RNA guanylyltransferase and 5'-phosphatase	-0.22	24.5	0.22 (3256.)
7945420	RNH1	ribonuclease/angiogenin inhibitor 1	-0.29	12.58	0.22 (2784.)
7903407	RNPC3	RNA-binding region (RNP1, RRM) containing 3	-0.04	31.79	0.22 (2185.)
8081001	ROBO2	roundabout, axon guidance receptor, homolog 2 (Drosophila)	-0.16	16.76	0.22 (4073.)
8022441	ROCK1	Rho-associated, coiled-coil containing protein kinase 1	-0.26	13.5	0.22 (2191.)
8050302	ROCK2	Rho-associated, coiled-coil containing protein kinase 2	0.03	35.27	0.22 (4904.)
8163402	ROD1	ROD1 regulator of differentiation 1 (S. pombe)	-0.53	12.89	0.22 (3733.)
7999217	ROGDI	rogdi homolog (Drosophila)	-0.29	12.89	0.22 (3568.)
8104492	ROPN1L	ropporin 1-like	0.1	19.47	0.22 (4693.)
7962590	RPAP3	RNA polymerase II associated protein 3	0.33	13.42	0.22 (1363.)
8001423	RPGRIP1L	RPGRIP1-like	0.03	24.88	0.22 (4160.)
7892579	RPL10A	ribosomal protein L10a	0.23	24.96	0.22 (274.)
7895557	RPL11	ribosomal protein L11	0.04	45.92	0.22 (872.)
7997940	RPL13	ribosomal protein L13	-0.23	22.39	0.22 (1962.)
7956743	RPL14	ribosomal protein L14	0.06	53.33	0.22 (1665.)
8038086	RPL18	ribosomal protein L18	-0.12	103.14	0.22 (3308.)
7958197	RPL18A	ribosomal protein L18a	0.06	80.64	0.22 (978.)
7894033	RPL19	ribosomal protein L19	-0.07	29.96	0.22 (1416.)
8014749	RPL23	ribosomal protein L23	0.11	31.19	0.22 (1970.)
7895640	RPL24	ribosomal protein L24	0.77	10.72	0.22 (565.)
8012469	RPL26	ribosomal protein L26	0.17	19.85	0.22 (1929.)
7892986	RPL27	ribosomal protein L27	0.02	44.53	0.22 (681.)
7938286	RPL27A	ribosomal protein L27a	-0.61	47.82	0.22 (457.)
7896292	RPL28	ribosomal protein L28	-0.13	105	0.22 (1393.)
8087830	RPL29	ribosomal protein L29	0.12	15.06	0.22 (3934.)
8076209	RPL3	ribosomal protein L3	0.08	105.4	0.22 (2442.)
7895964	RPL30	ribosomal protein L30	0.17	119.69	0.22 (82.)
7893773	RPL34	ribosomal protein L34	0.07	52.11	0.22 (204.)
8164100	RPL35	ribosomal protein L35	0.22	47.91	0.22 (2833.)
8085026	RPL35A	ribosomal protein L35a	-0.13	53.81	0.22 (3147.)
8024966	RPL36	ribosomal protein L36	0.17	10.15	0.22 (3644.)
7946807	RPL36A	ribosomal protein L36a	0.31	58.82	0.22 (551.)
8048195	RPL37A	ribosomal protein L37a	0.16	13.37	0.22 (3755.)
8009561	RPL38	ribosomal protein L38	0.13	41.2	0.22 (1528.)
7956159	RPL41	ribosomal protein L41	-0.03	14.37	0.22 (4336.)
7895275	RPL6	ribosomal protein L6	0.18	7.96	0.22 (1897.)
8022972	RPL7A	ribosomal protein L7a	-0.48	23.12	0.22 (1805.)
8153903	RPL8	ribosomal protein L8	0.09	42.34	0.22 (4321.)
7892820	RPL9	ribosomal protein L9	0.32	26.56	0.22 (157.)
7966996	RPLP0	ribosomal protein, large, P0	0.12	15.85	0.22 (2059.)
7937476	RPLP2	ribosomal protein, large, P2	0.09	32.74	0.22 (1183.)
8016320	RPRML	reprimo-like	0.08	14.88	0.22 (4370.)
7894634	RPS11	ribosomal protein S11	0	41.57	0.22 (775.)
8122136	RPS12	ribosomal protein S12	0.05	27.8	0.22 (3910.)
7893298	RPS13	ribosomal protein S13	-0.12	68.48	0.22 (1226.)
8024299	RPS15	ribosomal protein S15	0.25	12	0.22 (2227.)
7999827	RPS15A	ribosomal protein S15a	0.21	48.05	0.22 (1302.)
8036737	RPS16	ribosomal protein S16	0.09	34.44	0.22 (2401.)
7990965	RPS17	ribosomal protein S17	0.11	91.17	0.22 (1091.)
8029129	RPS19	ribosomal protein S19	0.16	37.45	0.22 (2097.)
8150872	RPS20	ribosomal protein S20	0.43	69.85	0.22 (2368.)
7894061	RPS24	ribosomal protein S24	0.44	20.4	0.22 (165.)
7952129	RPS25	ribosomal protein S25	-0.05	69.53	0.22 (3859.)
7892717	RPS27A	ribosomal protein S27a	0.36	4.63	0.22 (4685.)
7942586	RPS3	ribosomal protein S3	0.01	251.27	0.22 (1325.)
8173513	RPS4X	ribosomal protein S4, X-linked	0.12	73.34	0.22 (3462.)
7895001	RPS5	ribosomal protein S5	0.06	18.04	0.22 (424.)
8160308	RPS6	ribosomal protein S6	0.09	80.04	0.22 (3380.)
7899192	RPS6KA1	ribosomal protein S6 kinase, 90kDa, polypeptide 1	0.53	8.86	0.22 (4276.)
7909661	RPS6KC1	ribosomal protein S6 kinase, 52kDa, polypeptide 1	-0.74	13.64	0.22 (887.)
8040036	RPS7	ribosomal protein S7	0.44	22.75	0.22 (1906.)
8096830	RRH	retinal pigment epithelium-derived rhodopsin homolog	0.37	26.11	0.22 (2911.)
7909782	RRP15	ribosomal RNA processing 15 homolog (S. cerevisiae)	0.31	18.06	0.22 (1548.)
8083605	RSRC1	arginine/serine-rich coiled-coil 1	-0.03	34.28	0.22 (4464.)
7967304	RSRC2	arginine/serine-rich coiled-coil 2	-0.89	13.95	0.22 (1371.)
7933855	RTKN2	rhotekin 2	0.07	60.97	0.22 (3604.)
7940022	RTN4RL2	reticulon 4 receptor-like 2	0.07	13.55	0.22 (3540.)
7933999	RUFY2	RUN and FYVE domain containing 2	0.14	13.58	0.22 (3727.)
8007607	RUNDC3A	RUN domain containing 3A	-0.29	19.6	0.22 (2069.)
7903171	RWDD3	RWD domain containing 3	0.37	12.65	0.22 (1588.)
7968389	RXFP2	relaxin/insulin-like family peptide receptor 2	0.48	19.81	0.22 (1395.)
8125638	RXRB	retinoid X receptor, beta	0.06	19.68	0.22 (4970.)
7920123	S100A10	S100 calcium binding protein A10	-0.05	24	0.22 (3561.)
7920128	S100A11	S100 calcium binding protein A11	-0.07	13.19	0.22 (4516.)
7970569	SACS	spastic ataxia of Charlevoix-Saguenay (sacsin)	0.21	20.65	0.22 (3055.)
8024936	SAFB	scaffold attachment factor B	0.76	11.76	0.22 (2142.)
8129482	SAMD3	sterile alpha motif domain containing 3	0.76	17.03	0.22 (2908.)
7974425	SAMD4A	sterile alpha motif domain containing 4A	-0.83	15.22	0.22 (1377.)
8069541	SAMSN1	SAM domain, SH3 domain and nuclear localization signals 1	0.51	14.87	0.22 (2246.)
7967976	SAP18	Sin3A-associated protein, 18kDa	0.32	32.62	0.22 (1201.)
7894884	SART1	squamous cell carcinoma antigen recognized by T cells	-0.29	12.33	0.22 (1370.)
7894072	SART3	squamous cell carcinoma antigen recognized by T cells 3	-0.88	9.46	0.22 (608.)
7917976	SASS6	spindle assembly 6 homolog (C. elegans)	0.12	34.13	0.22 (2515.)
8166469	SAT1	spermidine/spermine N1-acetyltransferase 1	0.25	43.32	0.22 (3129.)
8139891	SBDS	Shwachman-Bodian-Diamond syndrome	0.35	86.7	0.22 (2366.)
8039520	SBK2	SH3-binding domain kinase family, member 2	-0.32	31.61	0.22 (2099.)
7990582	SCAPER	S-phase cyclin A-associated protein in the ER	-0.04	14.65	0.22 (4467.)
7969493	SCEL	sciellin	0.08	17.22	0.22 (4823.)
7973770	SCFD1	sec1 family domain containing 1	-0.24	16.88	0.22 (2269.)
8102751	SCLT1	sodium channel and clathrin linker 1	-0.06	43.05	0.22 (3145.)
8056457	SCN1A	sodium channel, voltage-gated, type I, alpha subunit	-0.01	31.01	0.22 (4390.)
8046020	SCN2A	sodium channel, voltage-gated, type II, alpha subunit	-0.01	22.06	0.22 (4815.)
8056376	SCN3A	sodium channel, voltage-gated, type III, alpha subunit	0.12	54.33	0.22 (3882.)
8056518	SCN7A	sodium channel, voltage-gated, type VII, alpha	-0.05	32.68	0.22 (3606.)
8056491	SCN9A	sodium channel, voltage-gated, type IX, alpha subunit	-0.07	21.94	0.22 (3960.)
8097521	SCOC	short coiled-coil protein	0.35	18.72	0.22 (3310.)
8046502	SCRN3	secernin 3	0.18	11.59	0.22 (4909.)
8064384	SCRT2	scratch homolog 2, zinc finger protein (Drosophila)	0.24	28.02	0.22 (2661.)
7957806	SCYL2	SCY1-like 2 (S. cerevisiae)	0.37	11.28	0.22 (1752.)
7912928	SDHB	succinate dehydrogenase complex, subunit B, iron sulfur (Ip)	0.06	32.38	0.22 (2224.)
8140668	SEMA3A	sema domain, immunoglobulin domain (Ig), short basic domain, secreted, (semaphorin) 3A	-0.35	76.02	0.22 (2390.)
8140686	SEMA3D	sema domain, immunoglobulin domain (Ig), short basic domain, secreted, (semaphorin) 3D	-0.07	59.32	0.22 (3779.)
8140650	SEMA3E	sema domain, immunoglobulin domain (Ig), short basic domain, secreted, (semaphorin) 3E	-0.26	22.64	0.22 (3401.)
8062933	SEMG1	semenogelin I	-0.18	61.68	0.22 (1986.)
8062944	SEMG2	semenogelin II	-0.18	61.62	0.22 (2857.)
8111915	SEPP1	selenoprotein P, plasma, 1	0.16	14.75	0.22 (4008.)
8099696	SEPSECS	Sep (O-phosphoserine) tRNA:Sec (selenocysteine) tRNA synthase	-0.06	49.04	0.22 (3825.)
8139727	2015-09-14	septin 14	-0.32	35.81	0.22 (2725.)
7894773	2015-09-02	septin 2	0.61	10.53	0.22 (4493.)
8132292	2015-09-07	septin 7	0.3	12.97	0.22 (4735.)
7933115	SEPT7L	septin 7-like	-0.08	51.74	0.22 (1524.)
7998637	SEPX1	selenoprotein X, 1	0.11	14.99	0.22 (3340.)
7899615	SERINC2	serine incorporator 2	-0.02	13.22	0.22 (4293.)
8023696	SERPINB3	serpin peptidase inhibitor, clade B (ovalbumin), member 3	-0.3	25.66	0.22 (1979.)
8023688	SERPINB4	serpin peptidase inhibitor, clade B (ovalbumin), member 4	-0.27	16.06	0.22 (2619.)
8091910	SERPINI2	serpin peptidase inhibitor, clade I (pancpin), member 2	0.12	64.75	0.22 (4734.)
7951077	SESN3	sestrin 3	-0.11	14.24	0.22 (1765.)
8057394	SESTD1	SEC14 and spectrin domains 1	0.39	43.09	0.22 (1859.)
8024420	SF3A2	splicing factor 3a, subunit 2, 66kDa	-0.44	13.23	0.22 (2485.)
7893670	SFMBT2	Scm-like with four mbt domains 2	-0.63	5.79	0.22 (4971.)
8149438	SGCZ	sarcoglycan, zeta	-0.62	12.07	0.22 (3571.)
8085754	SGOL1	shugoshin-like 1 (S. pombe)	0.36	14.82	0.22 (3885.)
8047288	SGOL2	shugoshin-like 2 (S. pombe)	0.1	51.56	0.22 (4559.)
8032804	SH3GL1	SH3-domain GRB2-like 1	-0.28	13.49	0.22 (3688.)
7985507	SH3GL3	SH3-domain GRB2-like 3	-0.93	37.94	0.22 (885.)
8141133	SHFM1	split hand/foot malformation (ectrodactyly) type 1	0.06	23.75	0.22 (4870.)
7970676	SHISA2	shisa homolog 2 (Xenopus laevis)	0.03	28.93	0.22 (3383.)
7930470	SHOC2	soc-2 suppressor of clear homolog (C. elegans)	-0.29	107.7	0.22 (351.)
8130038	SHPRH	SNF2 histone linker PHD RING helicase	-0.16	28.16	0.22 (3321.)
8091811	SI	sucrase-isomaltase (alpha-glucosidase)	-0.16	106.93	0.22 (1990.)
8091485	SIAH2	seven in absentia homolog 2 (Drosophila)	-0.5	12.9	0.22 (3631.)
8036636	SIRT2	sirtuin 2	-0.2	11.77	0.22 (3534.)
8017133	SKA2	spindle and kinetochore associated complex subunit 2	0.44	21.78	0.22 (1539.)
7970513	SKA3	spindle and kinetochore associated complex subunit 3	0.4	15.7	0.22 (1597.)
8138689	SKAP2	src kinase associated phosphoprotein 2	-0.16	42.02	0.22 (3318.)
8083876	SKIL	SKI-like oncogene	0.35	18.72	0.22 (3347.)
8114152	SKP1	S-phase kinase-associated protein 1	0.37	14.26	0.22 (2668.)
8094948	SLAIN2	SLAIN motif family, member 2	-0.81	37.6	0.22 (1918.)
8066757	SLC13A3	solute carrier family 13 (sodium-dependent dicarboxylate transporter), member 3	-0.18	18.16	0.22 (4837.)
8012006	SLC16A11	solute carrier family 16, member 11 (monocarboxylic acid transporter 11)	0.1	14.3	0.22 (2338.)
7956658	SLC16A7	solute carrier family 16, member 7 (monocarboxylic acid transporter 2)	-0.17	17.32	0.22 (1948.)
7938975	SLC17A6	solute carrier family 17 (sodium-dependent inorganic phosphate cotransporter), member 6	0.01	13.95	0.22 (4221.)
8074388	SLC25A1	solute carrier family 25 (mitochondrial carrier; citrate transporter), member 1	-0.34	22.63	0.22 (3025.)
7895393	SLC25A3	solute carrier family 25 (mitochondrial carrier; phosphate carrier), member 3	0.54	5.39	0.22 (4638.)
8140814	SLC25A40	solute carrier family 25, member 40	-0.07	33.15	0.22 (3899.)
8027128	SLC25A42	solute carrier family 25, member 42	-0.31	18.68	0.22 (2648.)
7976755	SLC25A47	solute carrier family 25, member 47	-0.43	15.33	0.22 (1786.)
8147273	SLC26A7	solute carrier family 26, member 7	-0.2	26.07	0.22 (386.)
7983650	SLC27A2	solute carrier family 27 (fatty acid transporter), member 2	0.76	12.93	0.22 (1711.)
8004309	SLC2A4	solute carrier family 2 (facilitated glucose transporter), member 4	0.25	13.35	0.22 (3169.)
8091637	SLC33A1	solute carrier family 33 (acetyl-CoA transporter), member 1	0.52	12.61	0.22 (3263.)
8108558	SLC35A4	solute carrier family 35, member A4	-0.33	19.04	0.22 (3691.)
7939590	SLC35C1	solute carrier family 35, member C1	-0.05	13.22	0.22 (4783.)
8066697	SLC35C2	solute carrier family 35, member C2	-0.41	14.84	0.22 (3113.)
8054771	SLC35F5	solute carrier family 35, member F5	-0.18	58.98	0.22 (2020.)
7950990	SLC36A4	solute carrier family 36 (proton/amino acid symporter), member 4	-0.07	22.09	0.22 (2362.)
7974816	SLC38A6	solute carrier family 38, member 6	0.06	28.93	0.22 (4430.)
8001750	SLC38A7	solute carrier family 38, member 7	-0.71	20.72	0.22 (1357.)
8011093	SLC43A2	solute carrier family 43, member 2	0.17	17.65	0.22 (3146.)
7923792	SLC45A3	solute carrier family 45, member 3	-0.25	14.34	0.22 (2383.)
8153258	SLC45A4	solute carrier family 45, member 4	0.56	11.07	0.22 (3569.)
8013616	SLC46A1	solute carrier family 46 (folate transporter), member 1	-0.32	13.69	0.22 (3079.)
8045974	SLC4A10	solute carrier family 4, sodium bicarbonate transporter, member 10	0.58	17.41	0.22 (2081.)
8085914	SLC4A7	solute carrier family 4, sodium bicarbonate cotransporter, member 7	-0.17	29.27	0.22 (2653.)
8005529	SLC5A10	solute carrier family 5 (sodium/glucose cotransporter), member 10	0.01	17.5	0.22 (4813.)
8169504	SLC6A14	solute carrier family 6 (amino acid transporter), member 14	-0.21	29.3	0.22 (3707.)
7965206	SLC6A15	solute carrier family 6 (neutral amino acid transporter), member 15	0.19	32.79	0.22 (2448.)
7995714	SLC6A2	solute carrier family 6 (neurotransmitter transporter, noradrenalin), member 2	-0.32	14.96	0.22 (2603.)
8102800	SLC7A11	solute carrier family 7, (cationic amino acid transporter, y+ system) member 11	-0.17	31.39	0.22 (2658.)
7961626	SLCO1A2	solute carrier organic anion transporter family, member 1A2	-0.03	72.89	0.22 (2358.)
7954356	SLCO1B1	solute carrier organic anion transporter family, member 1B1	0.03	63.13	0.22 (3485.)
7954330	SLCO1B3	solute carrier organic anion transporter family, member 1B3	0.03	33.45	0.22 (4177.)
7954312	SLCO1C1	solute carrier organic anion transporter family, member 1C1	-0.14	20.04	0.22 (1850.)
7972239	SLITRK6	SLIT and NTRK-like family, member 6	-0.17	9.13	0.22 (2417.)
8067295	SLMO2	slowmo homolog 2 (Drosophila)	0.51	14.37	0.22 (3036.)
8115606	SLU7	SLU7 splicing factor homolog (S. cerevisiae)	0.27	10.71	0.22 (4554.)
8021228	SMAD4	SMAD family member 4	-0.07	15.87	0.22 (3431.)
8096463	SMARCAD1	SWI/SNF-related, matrix-associated actin-dependent regulator of chromatin, subfamily a, containing DEAD/H box 1	-0.09	16.21	0.22 (3502.)
8076704	SMC1B	structural maintenance of chromosomes 1B	-0.16	11.15	0.22 (4316.)
7930422	SMC3	structural maintenance of chromosomes 3	0.07	34.3	0.22 (3244.)
8083737	SMC4	structural maintenance of chromosomes 4	-0.1	64.05	0.22 (2398.)
8050443	SMC6	structural maintenance of chromosomes 6	-0.44	31	0.22 (1641.)
8019885	SMCHD1	structural maintenance of chromosomes flexible hinge domain containing 1	0.26	25.05	0.22 (2772.)
7905530	SMCP	sperm mitochondria-associated cysteine-rich protein	-0.98	52.36	0.22 (164.)
8000638	SMG1	SMG1 homolog, phosphatidylinositol 3-kinase-related kinase (C. elegans)	-0.14	31.83	0.22 (1772.)
7908097	SMG7	Smg-7 homolog, nonsense mediated mRNA decay factor (C. elegans)	-0.9	10.65	0.22 (926.)
7893604	SMNDC1	survival motor neuron domain containing 1	0.28	24.71	0.22 (321.)
7905598	SNAPIN	SNAP-associated protein	0.02	18.67	0.22 (3054.)
7893070	SNRNP200	small nuclear ribonucleoprotein 200kDa (U5)	0.18	23.87	0.22 (1903.)
8064502	SNRPB	small nuclear ribonucleoprotein polypeptides B and B1	0.18	22.95	0.22 (2909.)
8037642	SNRPD2	small nuclear ribonucleoprotein D2 polypeptide 16.5kDa	-0.13	14.2	0.22 (4082.)
8160033	SNRPEL1	small nuclear ribonucleoprotein polypeptide E-like 1	0.37	20.69	0.22 (3552.)
8131957	SNX10	sorting nexin 10	0.36	27.2	0.22 (3449.)
8138401	SNX13	sorting nexin 13	-0.4	20.48	0.22 (2904.)
8151572	SNX16	sorting nexin 16	-0.05	46.27	0.22 (4445.)
7892770	SNX3	sorting nexin 3	0.09	7.3	0.22 (1908.)
7983393	SORD	sorbitol dehydrogenase	-0.1	58.62	0.22 (3161.)
7961798	SOX5	SRY (sex determining region Y)-box 5	-0.18	12.66	0.22 (2642.)
8046276	SP5	Sp5 transcription factor	0.23	17.5	0.22 (2774.)
8016382	SP6	Sp6 transcription factor	0.1	14.2	0.22 (4303.)
8030076	SPACA4	sperm acrosome associated 4	-0.41	29.9	0.22 (1455.)
7918973	SPAG17	sperm associated antigen 17	-0.46	14.67	0.22 (1011.)
8062190	SPAG4	sperm associated antigen 4	0.36	12.97	0.22 (2906.)
7926622	SPAG6	sperm associated antigen 6	-0.59	13.86	0.22 (1187.)
7894627	SPAG7	sperm associated antigen 7	0.24	7.12	0.22 (4954.)
8175550	SPANXC	SPANX family, member C	-0.91	10.86	0.22 (3886.)
7902645	SPATA1	spermatogenesis associated 1	-0.01	22.51	0.22 (2021.)
7909768	SPATA17	spermatogenesis associated 17	-0.44	46.5	0.22 (244.)
8095021	SPATA18	spermatogenesis associated 18 homolog (rat)	-0.99	36.74	0.22 (1923.)
8080438	SPCS1	signal peptidase complex subunit 1 homolog (S. cerevisiae)	-0.97	18.93	0.22 (2217.)
8041138	SPDYA	speedy homolog A (Xenopus laevis)	0.46	11.9	0.22 (2802.)
8005683	SPECC1	sperm antigen with calponin homology and coiled-coil domains 1	0.14	165.65	0.22 (1801.)
7970999	SPG20	spastic paraplegia 20 (Troyer syndrome)	0.15	19.7	0.22 (3972.)
7957962	SPIC	Spi-C transcription factor (Spi-1/PU.1 related)	0.19	24.07	0.22 (2205.)
8109001	SPINK5	serine peptidase inhibitor, Kazal type 5	-0.3	13.64	0.22 (3593.)
8063019	SPINT4	serine peptidase inhibitor, Kunitz type 4	0.61	21	0.22 (2108.)
8063551	SPO11	SPO11 meiotic protein covalently bound to DSB homolog (S. cerevisiae)	0.25	19.73	0.22 (2828.)
8103544	SPOCK3	sparc/osteonectin, cwcv and kazal-like domains proteoglycan (testican) 3	-0.22	13.9	0.22 (4425.)
8045514	SPOPL	speckle-type POZ protein-like	-0.15	62.35	0.22 (1994.)
7963577	SPRYD3	SPRY domain containing 3	0.19	11.76	0.22 (2513.)
7939954	SPRYD5	SPRY domain containing 5	-0.26	33.88	0.22 (725.)
8106597	SPZ1	spermatogenic leucine zipper 1	-0.82	33.81	0.22 (2053.)
8119712	SRF	serum response factor (c-fos serum response element-binding transcription factor)	-0.26	18.77	0.22 (4504.)
7896159	SRP14	signal recognition particle 14kDa (homologous Alu RNA binding protein)	-0.05	137.59	0.22 (3074.)
7973902	SRP54	signal recognition particle 54kDa	-0.72	29.55	0.22 (862.)
7992692	SRRM2	serine/arginine repetitive matrix 2	-0.29	18.72	0.22 (2798.)
7967060	SRSF9	serine/arginine-rich splicing factor 9	0.27	15.05	0.22 (1609.)
8046726	SSFA2	sperm specific antigen 2	0.15	21.25	0.22 (4800.)
7920903	SSR2	signal sequence receptor, beta (translocon-associated protein beta)	-0.09	18.14	0.22 (4108.)
7911568	SSU72	SSU72 RNA polymerase II CTD phosphatase homolog (S. cerevisiae)	-0.32	19.61	0.22 (1436.)
7917255	SSX2IP	synovial sarcoma, X breakpoint 2 interacting protein	-0.3	47.63	0.22 (471.)
8150722	ST18	suppression of tumorigenicity 18 (breast carcinoma) (zinc finger protein)	0.68	13.54	0.22 (3625.)
7902425	ST6GALNAC3	ST6 (alpha-N-acetyl-neuraminyl-2,3-beta-galactosyl-1,3)-N-acetylgalactosaminide alpha-2,6-sialyltransferase 3	-0.03	15.14	0.22 (2542.)
8180413	ST6GALNAC4	ST6 (alpha-N-acetyl-neuraminyl-2,3-beta-galactosyl-1,3)-N-acetylgalactosaminide alpha-2,6-sialyltransferase 4	-0.72	10.09	0.22 (3999.)
8139977	STAG3L3	stromal antigen 3-like 3	0.12	21.18	0.22 (4982.)
7950235	STARD10	StAR-related lipid transfer (START) domain containing 10	-0.09	24.14	0.22 (3843.)
8023394	STARD6	StAR-related lipid transfer (START) domain containing 6	-0.32	18.64	0.22 (1732.)
7893628	STARD7	StAR-related lipid transfer (START) domain containing 7	0.95	26.66	0.22 (94.)
7964360	STAT6	signal transducer and activator of transcription 6, interleukin-4 induced	-0.1	12.8	0.22 (4602.)
8095422	STATH	statherin	-0.03	66.35	0.22 (3687.)
8151384	STAU2	staufen, RNA binding protein, homolog 2 (Drosophila)	-0.69	18.64	0.22 (3051.)
8134030	STEAP1	six transmembrane epithelial antigen of the prostate 1	0.44	29.57	0.22 (2988.)
7915926	STIL	SCL/TAL1 interrupting locus	-0.55	10.99	0.22 (4990.)
7894037	STK36	serine/threonine kinase 36	-0.88	8.59	0.22 (3908.)
7954511	STK38L	serine/threonine kinase 38 like	0.17	17.88	0.22 (2952.)
7978428	STRN3	striatin, calmodulin binding protein 3	-0.03	15.3	0.22 (3772.)
8078360	STT3B	STT3, subunit of the oligosaccharyltransferase complex, homolog B (S. cerevisiae)	-0.53	51.12	0.22 (1687.)
7899375	STX12	syntaxin 12	0.55	7.73	0.22 (4543.)
8156861	STX17	syntaxin 17	-0.36	12.64	0.22 (3888.)
8129590	STX7	syntaxin 7	0.2	20.16	0.22 (4340.)
7903541	STXBP3	syntaxin binding protein 3	0.39	14.61	0.22 (1367.)
8008566	STXBP4	syntaxin binding protein 4	-0.02	19.24	0.22 (4126.)
8122600	STXBP5	syntaxin binding protein 5 (tomosyn)	-0.28	42.36	0.22 (2357.)
8081959	STXBP5L	syntaxin binding protein 5-like	-0.15	65.21	0.22 (2418.)
7974387	STYX	serine/threonine/tyrosine interacting protein	-0.05	27.48	0.22 (2427.)
7969271	SUGT1	SGT1, suppressor of G2 allele of SKP1 (S. cerevisiae)	0.57	12.36	0.22 (1852.)
8100808	SULT1E1	sulfotransferase family 1E, estrogen-preferring, member 1	0.14	30.8	0.22 (4895.)
8086051	SUSD5	sushi domain containing 5	0.27	14.59	0.22 (3788.)
8031466	SUV420H2	suppressor of variegation 4-20 homolog 2 (Drosophila)	0.29	12.88	0.22 (3130.)
7919645	SV2A	synaptic vesicle glycoprotein 2A	-0.29	14.14	0.22 (1875.)
7904168	SYCP1	synaptonemal complex protein 1	0.04	30.59	0.22 (2521.)
8067305	SYCP2	synaptonemal complex protein 2	0.02	75.36	0.22 (4192.)
7965800	SYCP3	synaptonemal complex protein 3	0.31	15.84	0.22 (2247.)
7896192	SYNRG	synergin, gamma	-0.3	24.43	0.22 (769.)
7909494	SYT14	synaptotagmin XIV	-0.25	36.66	0.22 (538.)
8022986	SYT4	synaptotagmin IV	-0.57	5.65	0.22 (4557.)
8122129	TAAR8	trace amine associated receptor 8	0.8	12.86	0.22 (3354.)
7892766	TAF10	TAF10 RNA polymerase II, TATA box binding protein (TBP)-associated factor, 30kDa	-0.12	19.92	0.22 (1493.)
7924476	TAF1A	TATA box binding protein (TBP)-associated factor, RNA polymerase I, A, 48kDa	0.14	35.12	0.22 (2395.)
7951008	TAF1D	TATA box binding protein (TBP)-associated factor, RNA polymerase I, D, 41kDa	0.04	14.05	0.22 (4649.)
8045933	TANK	TRAF family member-associated NFKB activator	-0.29	22.36	0.22 (2311.)
8178977	TAPBP	TAP binding protein (tapasin)	0.53	18.34	0.22 (3370.)
8099506	TAPT1	transmembrane anterior posterior transformation 1	-0.31	25.77	0.22 (2818.)
7895258	TARDBP	TAR DNA binding protein	0.63	12.88	0.22 (631.)
7912968	TAS1R2	taste receptor, type 1, member 2	-0.55	19.84	0.22 (745.)
7961249	TAS2R10	taste receptor, type 2, member 10	-0.29	9.21	0.22 (1586.)
7961275	TAS2R13	taste receptor, type 2, member 13	-0.08	38.55	0.22 (2207.)
7961279	TAS2R14	taste receptor, type 2, member 14	-0.19	24.5	0.22 (1307.)
7961287	TAS2R19	taste receptor, type 2, member 19	-0.19	28.62	0.22 (1049.)
7961285	TAS2R20	taste receptor, type 2, member 20	0.01	23.2	0.22 (3903.)
7961281	TAS2R50	taste receptor, type 2, member 50	-0.26	54.27	0.22 (916.)
7961243	TAS2R8	taste receptor, type 2, member 8	-0.26	30.78	0.22 (918.)
8131975	TAX1BP1	Tax1 (human T-cell leukemia virus type I) binding protein 1	-0.07	26.87	0.22 (4810.)
7957186	TBC1D15	TBC1 domain family, member 15	0.04	36.05	0.22 (4003.)
8094476	TBC1D19	TBC1 domain family, member 19	0.21	25.64	0.22 (3021.)
8017346	TBC1D3B	TBC1 domain family, member 3B	-0.43	12.45	0.22 (2458.)
8112767	TBCA	tubulin folding cofactor A	0.7	9.36	0.22 (3148.)
8102171	TBCK	TBC1 domain containing kinase	-0.18	23.99	0.22 (2795.)
7956795	TBK1	TANK-binding kinase 1	0.04	30.65	0.22 (4360.)
7966690	TBX3	T-box 3	0.2	24.71	0.22 (1804.)
8032623	TBXA2R	thromboxane A2 receptor	-0.2	14.38	0.22 (3988.)
7980891	TC2N	tandem C2 domains, nuclear	0.03	33.04	0.22 (3773.)
8006896	TCAP	titin-cap (telethonin)	-0.6	16.09	0.22 (1913.)
8174134	TCEAL3	transcription elongation factor A (SII)-like 3	-0.79	14.04	0.22 (3826.)
7895604	TCEB2	transcription elongation factor B (SIII), polypeptide 2 (18kDa, elongin B)	-0.08	13.38	0.22 (3510.)
7896639	TCEB3	transcription elongation factor B (SIII), polypeptide 3 (110kDa, elongin A)	-0.11	12.81	0.22 (2900.)
8023154	TCEB3CL	transcription elongation factor B polypeptide 3C-like	-0.46	9.85	0.22 (2163.)
8076436	TCF20	transcription factor 20 (AR1)	-0.57	11.76	0.22 (2849.)
8125870	TCP11	t-complex 11 homolog (mouse)	-0.96	22.96	0.22 (2508.)
8097991	TDO2	tryptophan 2,3-dioxygenase	0.25	16.88	0.22 (3761.)
8100557	TECRL	trans-2,3-enoyl-CoA reductase-like	0.03	97.56	0.22 (4787.)
7943859	TEX12	testis expressed 12	-0.03	25.22	0.22 (3228.)
8150138	TEX15	testis expressed 15	-0.27	16.88	0.22 (4291.)
7983828	TEX9	testis expressed 9	-0.17	29.91	0.22 (1343.)
8142452	TFEC	transcription factor EC	0	42.39	0.22 (4983.)
8057599	TFPI	tissue factor pathway inhibitor (lipoprotein-associated coagulation inhibitor)	-0.05	47.57	0.22 (3477.)
8037005	TGFB1	transforming growth factor, beta 1	-0.61	9.38	0.22 (4227.)
8079279	TGM4	transglutaminase 4 (prostate)	0.4	13.98	0.22 (3279.)
7957161	THAP2	THAP domain containing, apoptosis associated protein 2	0.08	50.59	0.22 (3338.)
7926708	THNSL1	threonine synthase-like 1 (S. cerevisiae)	-0.27	19.09	0.22 (1397.)
8007008	THRA	thyroid hormone receptor, alpha (erythroblastic leukemia viral (v-erb-a) oncogene homolog, avian)	0.11	12.99	0.22 (4273.)
8052845	TIA1	TIA1 cytotoxic granule-associated RNA binding protein	0.34	20.59	0.22 (2696.)
7936683	TIAL1	TIA1 cytotoxic granule-associated RNA binding protein-like 1	-0.04	19.28	0.22 (3179.)
8120315	TINAG	tubulointerstitial nephritis antigen	-0.07	27.48	0.22 (4857.)
7895130	TJAP1	tight junction associated protein 1 (peripheral)	-0.45	9.09	0.22 (4431.)
8032553	TLE2	transducin-like enhancer of split 2 (E(sp1) homolog, Drosophila)	-0.23	11.16	0.22 (4089.)
8098214	TLL1	tolloid-like 1	-0.15	24.51	0.22 (3034.)
8093104	TM4SF19	transmembrane 4 L six family member 19	-0.68	33.28	0.22 (1960.)
7935320	TM9SF3	transmembrane 9 superfamily member 3	-0.1	19.34	0.22 (2085.)
7964745	TMBIM4	transmembrane BAX inhibitor motif containing 4	0.34	42.44	0.22 (1057.)
7900409	TMCO2	transmembrane and coiled-coil domains 2	-0.94	15.49	0.22 (695.)
7896142	TMED2	transmembrane emp24 domain trafficking protein 2	0.82	5.72	0.22 (4596.)
8057803	TMEFF2	transmembrane protein with EGF-like and two follistatin-like domains 2	0.59	14.85	0.22 (2635.)
8019622	TMEM106A	transmembrane protein 106A	-0.55	14	0.22 (2307.)
8131539	TMEM106B	transmembrane protein 106B	-0.08	34.25	0.22 (3095.)
7977432	TMEM121	transmembrane protein 121	0.54	11.87	0.22 (1740.)
7942879	TMEM126B	transmembrane protein 126B	0.61	9.24	0.22 (3955.)
7959827	TMEM132C	transmembrane protein 132C	-0.18	16.2	0.22 (3670.)
7942964	TMEM135	transmembrane protein 135	-0.1	56.43	0.22 (1482.)
8027876	TMEM147	transmembrane protein 147	-0.61	17.95	0.22 (1937.)
8116859	TMEM14C	transmembrane protein 14C	-0.15	23.5	0.22 (2055.)
8112967	TMEM167A	transmembrane protein 167A	-0.23	15.33	0.22 (4413.)
7995448	TMEM188	transmembrane protein 188	-0.26	17.24	0.22 (2146.)
8138337	TMEM195	transmembrane protein 195	-0.07	23.55	0.22 (4167.)
7996490	TMEM208	transmembrane protein 208	-0.15	16.74	0.22 (4161.)
7952484	TMEM218	transmembrane protein 218	-0.3	12.54	0.22 (2886.)
8113483	TMEM232	transmembrane protein 232	-0.26	27.47	0.22 (2453.)
8169056	TMEM31	transmembrane protein 31	-0.93	13.8	0.22 (3456.)
8157092	TMEM38B	transmembrane protein 38B	-0.02	50.7	0.22 (4950.)
8151756	TMEM55A	transmembrane protein 55A	0.36	13.61	0.22 (4339.)
7903162	TMEM56	transmembrane protein 56	-0.04	13.76	0.22 (2769.)
8152750	TMEM65	transmembrane protein 65	-0.12	20.7	0.22 (4018.)
7998233	TMEM8A	transmembrane protein 8A	-0.37	16.13	0.22 (2182.)
8100675	TMPRSS11A	transmembrane protease, serine 11A	0.24	16.82	0.22 (4661.)
8069582	TMPRSS15	transmembrane protease, serine 15	0.15	63.52	0.22 (3282.)
8070467	TMPRSS2	transmembrane protease, serine 2	0.28	18.33	0.22 (3047.)
8043100	TMSB10	thymosin beta 10	-0.22	48.12	0.22 (2580.)
7957417	TMTC2	transmembrane and tetratricopeptide repeat containing 2	0.14	15.36	0.22 (4111.)
7957478	TMTC3	transmembrane and tetratricopeptide repeat containing 3	0.08	116.74	0.22 (3317.)
7974303	TMX1	thioredoxin-related transmembrane protein 1	0.16	28.65	0.22 (2713.)
8023735	TMX3	thioredoxin-related transmembrane protein 3	0.16	15.38	0.22 (4249.)
8045688	TNFAIP6	tumor necrosis factor, alpha-induced protein 6	-0.05	17.23	0.22 (3851.)
7992789	TNFRSF12A	tumor necrosis factor receptor superfamily, member 12A	0.16	18.36	0.22 (2953.)
7902317	TNNI3K	TNNI3 interacting kinase	0.33	14.52	0.22 (1227.)
8058866	TNP1	transition protein 1 (during histone to protamine replacement)	-0.86	50.79	0.22 (1403.)
8072659	TOM1	target of myb1 (chicken)	-0.35	14.99	0.22 (3662.)
8029521	TOMM40	translocase of outer mitochondrial membrane 40 homolog (yeast)	-0.27	22.4	0.22 (2955.)
8085815	TOP2B	topoisomerase (DNA) II beta 180kDa	-0.12	61.3	0.22 (2825.)
8090772	TOPBP1	topoisomerase (DNA) II binding protein 1	-0.26	27.12	0.22 (2734.)
8120880	TPBG	trophoblast glycoprotein	0.38	17.25	0.22 (3165.)
8143643	TPK1	thiamin pyrophosphokinase 1	-0.4	14.62	0.22 (3708.)
7922912	TPR	translocated promoter region (to activated MET oncogene)	-0.05	48.78	0.22 (1519.)
7971375	TPT1	tumor protein, translationally-controlled 1	0.19	91.56	0.22 (835.)
8058221	TRAK2	trafficking protein, kinesin binding 2	0.22	16.83	0.22 (4449.)
8012304	TRAPPC1	trafficking protein particle complex 1	-0.3	18	0.22 (2979.)
7997852	TRAPPC2L	trafficking protein particle complex 2-like	-0.26	24.12	0.22 (2200.)
8025296	TRAPPC5	trafficking protein particle complex 5	-0.08	27.4	0.22 (4806.)
7978739	TRAPPC6B	trafficking protein particle complex 6B	0.41	43.85	0.22 (919.)
8022767	TRAPPC8	trafficking protein particle complex 8	-0.19	12.78	0.22 (3172.)
8081537	TRAT1	T cell receptor associated transmembrane adaptor 1	0.18	12.31	0.22 (4447.)
8129330	TRDN	triadin	-0.11	10.41	0.22 (4816.)
8082574	TRH	thyrotropin-releasing hormone	-0.28	14.94	0.22 (4353.)
7957221	TRHDE	thyrotropin-releasing hormone degrading enzyme	-0.19	35.92	0.22 (1078.)
8031913	TRIM28	tripartite motif-containing 28	-0.23	17.77	0.22 (3501.)
8017106	TRIM37	tripartite motif-containing 37	-0.16	13.95	0.22 (2976.)
7949075	TRMT112	tRNA methyltransferase 11-2 homolog (S. cerevisiae)	0.05	37.58	0.22 (1904.)
8051226	TRMT61B	tRNA methyltransferase 61 homolog B (S. cerevisiae)	0.4	13.35	0.22 (3391.)
8083166	TRPC1	transient receptor potential cation channel, subfamily C, member 1	-0.3	40.54	0.22 (1946.)
7951178	TRPC6	transient receptor potential cation channel, subfamily C, member 6	0.57	11.81	0.22 (1688.)
7988713	TRPM7	transient receptor potential cation channel, subfamily M, member 7	0.08	17.06	0.22 (4419.)
8005171	TRPV2	transient receptor potential cation channel, subfamily V, member 2	0.17	12.27	0.22 (3830.)
8054166	TSGA10	testis specific, 10	-0.43	34.3	0.22 (1739.)
8173941	TSPAN6	tetraspanin 6	-0.89	81.47	0.22 (2617.)
8129097	TSPYL1	TSPY-like 1	0.32	13.93	0.22 (3484.)
8035684	TSSK6	testis-specific serine kinase 6	-0.29	14.56	0.22 (2455.)
8084128	TTC14	tetratricopeptide repeat domain 14	0.23	50.66	0.22 (2893.)
8056426	TTC21B	tetratricopeptide repeat domain 21B	0.22	27.26	0.22 (3353.)
8113157	TTC37	tetratricopeptide repeat domain 37	-0.05	40.26	0.22 (4324.)
7974029	TTC6	tetratricopeptide repeat domain 6	-0.05	42.69	0.22 (2121.)
7975412	TTC9	tetratricopeptide repeat domain 9	0.34	12.62	0.22 (2402.)
8036830	TTC9B	tetratricopeptide repeat domain 9B	-0.29	18.49	0.22 (2937.)
8120838	TTK	TTK protein kinase	-0.05	33.44	0.22 (3783.)
7917199	TTLL7	tubulin tyrosine ligase-like family, member 7	-0.36	54.4	0.22 (338.)
8076882	TTLL8	tubulin tyrosine ligase-like family, member 8	0.42	12.99	0.22 (3087.)
7963046	TUBA1B	tubulin, alpha 1b	-0.03	23.03	0.22 (3706.)
8059177	TUBA4A	tubulin, alpha 4a	-0.2	27.56	0.22 (3679.)
8007302	TUBG1	tubulin, gamma 1	-0.01	25.45	0.22 (4422.)
7937175	TUBGCP2	tubulin, gamma complex associated protein 2	0.66	13.51	0.22 (1212.)
8054217	TXNDC9	thioredoxin domain containing 9	0.65	24.59	0.22 (1869.)
7904726	TXNIP	thioredoxin interacting protein	0.2	13.7	0.22 (1959.)
7902345	TYW3	tRNA-yW synthesizing protein 3 homolog (S. cerevisiae)	0.32	42.61	0.22 (574.)
7990054	UACA	uveal autoantigen with coiled-coil domains and ankyrin repeats	-0.12	18.52	0.22 (2380.)
8167069	UBA1	ubiquitin-like modifier activating enzyme 1	-0.59	14.78	0.22 (4025.)
8088718	UBA3	ubiquitin-like modifier activating enzyme 3	0.54	20.79	0.22 (2502.)
8082750	UBA5	ubiquitin-like modifier activating enzyme 5	-0.07	37.94	0.22 (3555.)
8027024	UBA52	ubiquitin A-52 residue ribosomal protein fusion product 1	-0.31	30.27	0.22 (2206.)
8165064	UBAC1	UBA domain containing 1	-0.76	16.84	0.22 (3481.)
8005166	UBB	ubiquitin B	-0.16	25.88	0.22 (2940.)
7967563	UBC	ubiquitin C	-0.64	26.7	0.22 (842.)
7927658	UBE2D1	ubiquitin-conjugating enzyme E2D 1 (UBC4/5 homolog, yeast)	-0.05	31.71	0.22 (2115.)
7985444	UBE2Q2P2	ubiquitin-conjugating enzyme E2Q family member 2 pseudogene 2	0.16	19.97	0.22 (3966.)
8154856	UBE2R2	ubiquitin-conjugating enzyme E2R 2	-0.91	19.49	0.22 (3096.)
7901982	UBE2U	ubiquitin-conjugating enzyme E2U (putative)	-0.54	21.19	0.22 (335.)
7946082	UBQLNL	ubiquilin-like	-0.94	13.79	0.22 (1153.)
8119529	UBR2	ubiquitin protein ligase E3 component n-recognin 2	0.58	12.18	0.22 (3528.)
8046213	UBR3	ubiquitin protein ligase E3 component n-recognin 3 (putative)	-0.21	13.69	0.22 (3465.)
8094778	UCHL1	ubiquitin carboxyl-terminal esterase L1 (ubiquitin thiolesterase)	-0.28	17.47	0.22 (4172.)
7969428	UCHL3	ubiquitin carboxyl-terminal esterase L3 (ubiquitin thiolesterase)	0.13	13.12	0.22 (4856.)
7923007	UCHL5	ubiquitin carboxyl-terminal hydrolase L5	0.01	23.83	0.22 (3454.)
7906662	UFC1	ubiquitin-fold modifier conjugating enzyme 1	-0.57	17.52	0.22 (905.)
8141643	UFSP1	UFM1-specific peptidase 1 (non-functional)	0.46	12.57	0.22 (4130.)
7972369	UGGT2	UDP-glucose glycoprotein glucosyltransferase 2	0.15	36.28	0.22 (3162.)
8100791	UGT2A1	UDP glucuronosyltransferase 2 family, polypeptide A1	-0.35	53.92	0.22 (2043.)
8095390	UGT2B10	UDP glucuronosyltransferase 2 family, polypeptide B10	0.01	94.41	0.22 (3453.)
8100746	UGT2B17	UDP glucuronosyltransferase 2 family, polypeptide B17	-0.08	30.61	0.22 (3958.)
8095404	UGT2B28	UDP glucuronosyltransferase 2 family, polypeptide B28	0.24	17.59	0.22 (3210.)
8100784	UGT2B4	UDP glucuronosyltransferase 2 family, polypeptide B4	-0.19	37.39	0.22 (2258.)
8095395	UGT2B7	UDP glucuronosyltransferase 2 family, polypeptide B7	-0.01	27.7	0.22 (4936.)
7965723	UHRF1BP1L	UHRF1 binding protein 1-like	-0.2	13.6	0.22 (2195.)
8122720	ULBP2	UL16 binding protein 2	0.45	12.32	0.22 (3617.)
7959957	ULK1	unc-51-like kinase 1 (C. elegans)	0.17	14.32	0.22 (2609.)
7959212	UNC119B	unc-119 homolog B (C. elegans)	0.71	5.45	0.22 (4711.)
7983779	UNC13C	unc-13 homolog C (C. elegans)	-0.01	30.03	0.22 (3413.)
8174717	UPF3B	UPF3 regulator of nonsense transcripts homolog B (yeast)	0.67	16.67	0.22 (3693.)
8073743	UPK3A	uroplakin 3A	0.4	11.31	0.22 (3011.)
8072274	UQCR10	ubiquinol-cytochrome c reductase, complex III subunit X	0.12	21.1	0.22 (3610.)
8107998	UQCRQ	ubiquinol-cytochrome c reductase, complex III subunit VII, 9.5kDa	0.07	35.5	0.22 (3314.)
7901073	UROD	uroporphyrinogen decarboxylase	0.09	18.9	0.22 (2451.)
7936091	USMG5	up-regulated during skeletal muscle growth 5 homolog (mouse)	-0.09	12.96	0.22 (4709.)
7956670	USP15	ubiquitin specific peptidase 15	-0.04	33.06	0.22 (2622.)
8013486	USP22	ubiquitin specific peptidase 22	0.12	12.77	0.22 (4017.)
8067903	USP25	ubiquitin specific peptidase 25	-0.64	46.67	0.22 (1514.)
8052443	USP34	ubiquitin specific peptidase 34	-0.29	30.21	0.22 (2178.)
8097098	USP53	ubiquitin specific peptidase 53	-0.2	40.37	0.22 (2468.)
7968333	USPL1	ubiquitin specific peptidase like 1	-0.69	67.79	0.22 (607.)
8092741	UTS2D	urotensin 2 domain containing	0.1	73.76	0.22 (4300.)
8010783	UTS2R	urotensin 2 receptor	-0.29	23.12	0.22 (2300.)
8172358	UXT	ubiquitously-expressed transcript	0.37	21.19	0.22 (3819.)
7922309	VAMP4	vesicle-associated membrane protein 4	0.08	29.38	0.22 (3134.)
8043203	VAMP5	vesicle-associated membrane protein 5 (myobrevin)	-0.17	13.61	0.22 (4418.)
8125123	VARS	valyl-tRNA synthetase	-0.73	10.7	0.22 (3151.)
7918153	VAV3	vav 3 guanine nucleotide exchange factor	0.01	23.39	0.22 (2610.)
7903358	VCAM1	vascular cell adhesion molecule 1	0.5	16.17	0.22 (1027.)
7928524	VDAC2	voltage-dependent anion channel 2	0.49	15.43	0.22 (1247.)
7926368	VIM	vimentin	0.29	12.87	0.22 (1658.)
8122865	VIP	vasoactive intestinal peptide	-0.1	27.86	0.22 (3959.)
8087748	VPRBP	Vpr (HIV-1) binding protein	-0.99	24.28	0.22 (2082.)
8155946	VPS13A	vacuolar protein sorting 13 homolog A (S. cerevisiae)	-0.15	38.14	0.22 (3203.)
7989387	VPS13C	vacuolar protein sorting 13 homolog C (S. cerevisiae)	-0.16	74.79	0.22 (1271.)
8052626	VPS54	vacuolar protein sorting 54 homolog (S. cerevisiae)	-0.38	12	0.22 (2723.)
7976621	VRK1	vaccinia related kinase 1	-0.21	83.09	0.22 (879.)
8042086	VRK2	vaccinia related kinase 2	-0.19	49.09	0.22 (1930.)
8048112	VWC2L	von Willebrand factor C domain-containing protein 2-like	-0.18	15.75	0.22 (3158.)
8138258	VWDE	von Willebrand factor D and EGF domains	-0.23	28.85	0.22 (3539.)
8128818	WASF1	WAS protein family, member 1	-0.71	15.67	0.22 (2855.)
8018482	WBP2	WW domain binding protein 2	-0.26	12.41	0.22 (3806.)
8133345	WBSCR22	Williams Beuren syndrome chromosome region 22	0.29	13.78	0.22 (4104.)
8098379	WDR17	WD repeat domain 17	0.01	63.48	0.22 (4628.)
7904364	WDR3	WD repeat domain 3	0.06	24	0.22 (3645.)
[truncated: 83 more rows]
