# Supplementary material for: Differential Genes Expression between Fertile and Infertile Spermatozoa Revealed by Transcriptome Analysis
Source: PLoS One. 2015 May 14;10(5):e0127007. doi: 10.1371/journal.pone.0127007 (PMC4431685; doi:10.1371/journal.pone.0127007)
Supplement: S2 Table — Supplementary data on gene set analysis when three groups were compared together (feature parameter set = 5000). (XLSX) [file pone.0127007.s008.xlsx]

## Sheet: Gene set _pathway expr_values
Gene set analysis	AP1= asthenozoospermic (replicate 1); AP2= asthenozoospermic (replicate 2); CM1= fertile control (replicate 1); CM2= fertile control (replicate 2); NP1= normozoospermic infertile (replicate 1); NP2= normozoospermic infertile (replicate2 )
	Samples
Gene set analysis_pathway _expression values	AP1	AP2	CM1	CM2	NP1	NP2
GO:0000041_transition_metal_ion_transport	-1.08969	-0.901261	-0.228998	0.152557	0.0690373	-1.24713
GO:0000075_cell_cycle_checkpoint	-1.90203	-1.18937	-3.42764	-3.37826	-1.30209	-0.791057
GO:0000122_negative_regulation_of_transcription_from_RNA_polymerase_II_promoter	0.74079	0.651748	2.06498	1.94499	1.40106	0.0830277
GO:0000151_ubiquitin_ligase_complex	1.0342	1.34176	-0.693612	-0.629975	1.01792	0.891928
GO:0000165_MAPKKK_cascade	-1.23734	-1.60847	0.439481	0.146758	-0.30995	-0.112354
GO:0000187_activation_of_MAPK_activity	-0.0960139	-0.826168	0.240842	-0.136151	0.404161	-0.148611
GO:0000226_microtubule_cytoskeleton_organization_and_biogenesis	0.839343	0.845337	0.434287	-0.162805	0.12942	0.529999
GO:0000228_nuclear_chromosome	1.25133	0.326321	-0.833452	-0.841579	0.333988	0.698697
GO:0000375_RNA_splicing,_via_transesterification_reactions	1.83979	2.46223	3.94038	3.00709	1.82299	3.14261
GO:0000377_RNA_splicing,_via_transesterification_reactions_with_bulged_adenosine_as_nucleophile	2.0429	2.64714	4.12292	3.20235	2.03494	3.32694
GO:0000398_nuclear_mRNA_splicing,_via_spliceosome	2.0429	2.64714	4.12292	3.20235	2.03494	3.32694
GO:0000502_proteasome_complex	-0.356132	-0.257591	0.9528	1.18969	-0.53127	-0.509575
GO:0000775_chromosome,_centromeric_region	-2.12805	-1.22515	-3.97728	-3.79098	-1.6933	-0.702961
GO:0000776_kinetochore	-2.10258	-1.80811	-4.04117	-4.1365	-2.42066	-1.25582
GO:0000785_chromatin	3.46107	2.92555	5.24667	4.84144	2.72582	2.95748
GO:0000786_nucleosome	1.68819	1.43507	3.96628	4.00214	1.3678	0.699409
GO:0000793_condensed_chromosome	-0.26824	-0.98806	-3.41006	-3.51621	-0.641636	0.492025
GO:0000904_cellular_morphogenesis_during_differentiation	2.05067	1.26749	3.18248	3.35086	2.67994	2.24863
GO:0001501_skeletal_development	0.541814	0.91173	0.862791	1.17304	1.05482	1.0802
GO:0001503_ossification	-0.928831	-0.728994	-2.15099	-2.04014	0.182431	0.0563561
GO:0001505_regulation_of_neurotransmitter_levels	1.57654	1.02847	1.89302	1.92321	1.54915	1.85126
GO:0001525_angiogenesis	-0.413095	-0.330754	0.610956	0.582542	0.761196	-0.270408
GO:0001558_regulation_of_cell_growth	0.358231	0.0811258	1.08234	1.15249	0.874216	0.209273
GO:0001568_blood_vessel_development	0.70831	1.14369	1.21643	1.1848	2.23038	1.3338
GO:0001653_peptide_receptor_activity	-1.97626	-1.88247	-0.383435	-0.159184	-1.79251	-2.10668
GO:0001664_G-protein-coupled_receptor_binding	-0.492647	-0.305857	-0.420848	-0.76502	-0.511092	-0.07379
GO:0001666_response_to_hypoxia	1.15565	0.410252	1.45536	1.49417	1.18412	0.97902
GO:0001701_in_utero_embryonic_development	-0.608126	-0.16538	1.12988	0.966647	-0.569782	0.116746
GO:0001816_cytokine_production	-2.79014	-3.18029	-2.55768	-2.16256	-1.93973	-3.10455
GO:0001817_regulation_of_cytokine_production	-0.166107	-0.244714	-0.302822	-0.312305	0.358552	-0.412915
GO:0001871_pattern_binding	-0.72838	-1.27764	0.0194683	0.0891242	-1.1141	-1.44564
GO:0001932_regulation_of_protein_amino_acid_phosphorylation	-2.29026	-1.98007	-1.5417	-1.54497	-1.14998	-1.19476
GO:0001944_vasculature_development	0.831937	1.19799	1.33464	1.27919	2.42339	1.48841
GO:0002009_morphogenesis_of_an_epithelium	0.285521	-0.112675	1.73241	1.76457	0.667114	0.29033
GO:0002250_adaptive_immune_response	-3.9058	-3.76253	-4.0111	-3.85196	-3.84327	-4.24908
GO:0002252_immune_effector_process	-2.01083	-2.69333	-2.27234	-2.1041	-2.12212	-2.66718
GO:0002253_activation_of_immune_response	-1.18888	-1.64136	-1.66751	-1.87962	-0.584878	-1.01649
GO:0002443_leukocyte_mediated_immunity	-2.60364	-2.5292	-2.51379	-2.53443	-2.97319	-2.95668
GO:0002449_lymphocyte_mediated_immunity	-3.14898	-2.69985	-3.01892	-3.07564	-3.44073	-3.40962
GO:0002460_adaptive_immune_response_based_on_somatic_recombination_of_immune_receptors_built_from_immunoglobulin_superfamily_domains	-3.9866	-3.84673	-4.0412	-3.87459	-3.87284	-4.23484
GO:0002521_leukocyte_differentiation	-1.06283	-1.55688	-0.202316	-0.159027	-0.535487	-1.43326
GO:0002526_acute_inflammatory_response	-5.17661	-5.21467	-4.61024	-4.53172	-5.00301	-5.23191
GO:0002684_positive_regulation_of_immune_system_process	-2.17178	-2.46982	-2.85894	-2.97823	-1.78803	-2.1419
GO:0002694_regulation_of_leukocyte_activation	-1.2898	-1.23703	-0.869182	-0.651877	-0.398949	-1.28982
GO:0002696_positive_regulation_of_leukocyte_activation	-1.71457	-1.72476	-2.10489	-1.98056	-1.26561	-1.69336
GO:0003001_generation_of_a_signal_involved_in_cell-cell_signaling	1.04522	0.27646	2.15773	1.99456	1.26029	1.14372
GO:0003002_regionalization	0.798452	0.764483	2.31544	1.95248	1.72239	1.26998
GO:0003006_reproductive_developmental_process	-0.478929	-0.0707519	0.744494	0.878071	0.64242	-0.285552
GO:0003012_muscle_system_process	-0.695486	-0.335756	1.28606	1.55829	0.432758	-1.27301
GO:0003013_circulatory_system_process	-0.698943	-0.836562	0.123269	0.11349	0.428587	-0.0369971
GO:0003015_heart_process	-0.396667	-0.580177	0.540912	0.697886	0.0215995	-0.828965
GO:0003018_vascular_process_in_circulatory_system	1.36456	0.842688	1.35042	1.38103	2.45486	2.59569
GO:0003682_chromatin_binding	0.810467	0.51066	1.21197	1.13696	0.661866	1.28251
GO:0003690_double-stranded_DNA_binding	-0.609797	-0.0715461	-2.14422	-2.25035	0.0722228	1.06871
GO:0003707_steroid_hormone_receptor_activity	-1.03716	-1.09681	-0.358486	-0.414304	-1.10294	-0.713558
GO:0003713_transcription_coactivator_activity	3.26882	3.01061	2.33322	2.68117	2.62828	2.67805
GO:0003714_transcription_corepressor_activity	2.85771	3.13945	3.34976	3.67122	2.8417	2.85495
GO:0003743_translation_initiation_factor_activity	2.65603	3.23146	1.74825	1.38658	1.77736	2.55835
GO:0003755_peptidyl-prolyl_cis-trans_isomerase_activity	-0.935912	-1.2685	-1.75159	-2.1868	-2.25892	-0.821019
GO:0003774_motor_activity	-2.21347	-2.59491	-2.32196	-2.385	-2.19244	-2.07365
GO:0003777_microtubule_motor_activity	-0.585856	-0.22034	-1.27229	-1.47739	-0.330577	-0.140789
GO:0003954_NADH_dehydrogenase_activity	1.56885	3.08438	5.58357	5.01263	1.92794	2.54951
GO:0004091_carboxylesterase_activity	-2.32696	-2.75502	-1.20529	-0.824757	-1.80508	-2.29417
GO:0004197_cysteine-type_endopeptidase_activity	1.2194	1.07356	-0.0246008	0.0429138	1.24205	0.893556
GO:0004221_ubiquitin_thiolesterase_activity	-0.452744	-0.047848	-2.80733	-2.96492	-1.02574	-0.25885
GO:0004222_metalloendopeptidase_activity	0.257086	1.14113	0.395626	0.647503	0.936895	1.52841
GO:0004252_serine-type_endopeptidase_activity	1.39021	0.73825	2.49025	3.14572	2.1466	0.89068
GO:0004386_helicase_activity	1.27288	-0.16726	-2.3918	-2.51679	0.2033	2.59749
GO:0004428_inositol_or_phosphatidylinositol_kinase_activity	-0.195258	-0.179222	-0.872755	-0.872752	0.110631	0.838197
GO:0004497_monooxygenase_activity	-5.67703	-5.39851	-5.01167	-4.18058	-5.65311	-4.59897
GO:0004518_nuclease_activity	-3.14244	-2.98569	-3.14986	-2.50015	-2.86535	-1.49764
GO:0004519_endonuclease_activity	-3.63135	-3.21889	-3.4951	-2.70566	-3.30306	-2.43813
GO:0004527_exonuclease_activity	-0.261566	-0.24409	-1.06815	-1.13514	0.150718	1.03185
GO:0004540_ribonuclease_activity	-4.20015	-3.8519	-3.4659	-3.68451	-3.75178	-3.27019
GO:0004553_hydrolase_activity,_hydrolyzing_O-glycosyl_compounds	-2.43158	-2.91001	-2.82783	-2.27458	-3.19884	-2.2646
GO:0004620_phospholipase_activity	-0.750826	-1.27853	0.536896	0.992152	0.111309	-0.635618
GO:0004702_receptor_signaling_protein_serine/threonine_kinase_activity	0.668722	0.37811	0.495027	0.520391	0.337265	-0.799666
GO:0004714_transmembrane_receptor_protein_tyrosine_kinase_activity	0.201401	-0.588259	0.620833	0.396528	0.573827	-0.178935
GO:0004725_protein_tyrosine_phosphatase_activity	-0.958264	-0.7841	-0.979219	-1.12785	-1.37364	-1.62978
GO:0004812_aminoacyl-tRNA_ligase_activity	1.79078	2.52475	1.23886	0.867343	2.63074	1.84017
GO:0004842_ubiquitin-protein_ligase_activity	1.50734	1.55855	-0.220053	-0.388459	0.898196	1.25006
GO:0004843_ubiquitin-specific_protease_activity	0.046745	0.147427	-2.34519	-2.48116	-0.646072	0.325071
GO:0004866_endopeptidase_inhibitor_activity	-2.84879	-2.5069	-2.3013	-2.04704	-2.57178	-3.75574
GO:0004867_serine-type_endopeptidase_inhibitor_activity	-3.33718	-3.33783	-3.22273	-3.22601	-3.06963	-4.19481
GO:0004879_ligand-dependent_nuclear_receptor_activity	-0.331824	-1.05351	-0.036319	-0.051745	-0.742008	-0.501481
GO:0004896_hematopoietin/interferon-class_(D200-domain)_cytokine_receptor_activity	-3.85787	-2.55718	-3.28122	-3.03258	-2.26555	-3.73963
GO:0005057_receptor_signaling_protein_activity	-1.2391	-1.32746	-0.640951	-0.625069	-0.693726	-1.94948
GO:0005085_guanyl-nucleotide_exchange_factor_activity	-0.7959	-1.50354	-0.561625	-0.750635	-0.369782	-0.877349
GO:0005088_Ras_guanyl-nucleotide_exchange_factor_activity	-0.890206	-1.84326	-0.590604	-1.00517	-0.552873	-1.0072
GO:0005089_Rho_guanyl-nucleotide_exchange_factor_activity	-0.649209	-1.59045	-0.444471	-0.884011	-0.455505	-0.724131
GO:0005097_Rab_GTPase_activator_activity	0.34653	-0.494358	-0.665781	-0.652698	-0.612472	-0.365373
GO:0005099_Ras_GTPase_activator_activity	0.302997	0.0437941	-0.443303	-0.699192	0.619268	0.140823
GO:0005179_hormone_activity	2.10393	2.4539	1.69332	2.54351	3.25119	2.46381
GO:0005200_structural_constituent_of_cytoskeleton	0.194166	0.496995	1.19225	1.27497	0.692442	0.505775
GO:0005201_extracellular_matrix_structural_constituent	2.93815	1.88801	1.68642	1.9954	3.21617	2.55675
GO:0005230_extracellular_ligand-gated_ion_channel_activity	-1.3136	-2.37458	-1.94965	-1.59593	-1.48595	-1.37376
GO:0005249_voltage-gated_potassium_channel_activity	1.41135	0.711161	2.39641	2.46394	0.850799	0.997872
GO:0005253_anion_channel_activity	-0.608195	-0.417971	-0.949545	-0.79905	-0.475392	-0.586878
GO:0005254_chloride_channel_activity	-1.05421	-0.769487	-1.57751	-1.31681	-0.932663	-0.938303
GO:0005262_calcium_channel_activity	-2.27559	-1.37983	-0.776501	-0.67228	-0.923091	-1.54779
GO:0005267_potassium_channel_activity	1.80882	0.743626	3.01859	2.96253	1.27847	1.03998
GO:0005275_amine_transmembrane_transporter_activity	-0.888886	-1.06046	0.157255	0.135699	-0.797715	-1.68886
GO:0005319_lipid_transporter_activity	-1.63319	-2.23798	-0.825624	-0.550624	-1.26189	-1.85713
GO:0005342_organic_acid_transmembrane_transporter_activity	-0.561785	-0.640193	-0.356811	-0.223312	-0.224133	-1.18044
GO:0005496_steroid_binding	-1.94126	-1.8703	-2.06411	-1.42044	-1.97073	-1.62198
GO:0005507_copper_ion_binding	1.03441	0.814908	3.152	2.9075	2.07849	0.638358
GO:0005516_calmodulin_binding	-1.28266	-1.26208	-1.25267	-0.968547	-1.01	-1.62458
GO:0005529_sugar_binding	-2.19572	-3.28978	-2.89919	-2.59844	-2.11735	-2.68701
GO:0005539_glycosaminoglycan_binding	0.0114804	-0.258492	0.662128	0.628209	-0.129326	-0.560518
GO:0005543_phospholipid_binding	-0.785733	-0.7949	-1.55529	-1.49112	-1.04985	0.476316
GO:0005604_basement_membrane	0.469552	-0.280249	-0.365279	-0.0457094	0.321229	-0.311871
GO:0005625_soluble_fraction	-0.213862	0.145848	-0.18862	0.0281931	0.0313909	0.280069
GO:0005643_nuclear_pore	1.71141	0.814921	-0.674318	-0.996456	-0.0695702	1.49577
GO:0005667_transcription_factor_complex	0.33597	0.783081	0.160683	0.314455	0.909074	1.59429
GO:0005681_spliceosome	0.0565122	1.15801	0.839402	0.206895	1.07735	1.63644
GO:0005730_nucleolus	0.947473	0.115177	0.958251	0.456976	0.406446	1.07306
GO:0005741_mitochondrial_outer_membrane	0.636399	-0.0589625	1.27289	1.03019	0.105125	-0.488542
GO:0005746_mitochondrial_respiratory_chain	-0.321937	1.52282	5.40958	4.48677	0.406897	1.23372
GO:0005747_mitochondrial_respiratory_chain_complex_I	0.849414	2.61443	5.32218	4.44137	1.61801	2.67417
GO:0005765_lysosomal_membrane	-0.264506	-0.607414	1.02376	0.752496	-0.150225	-0.386764
GO:0005769_early_endosome	0.0208497	-0.0250639	-1.11717	-1.35541	-0.358182	-0.239412
GO:0005770_late_endosome	-0.972708	-1.54634	-0.296205	-0.524644	-1.54051	-1.15431
GO:0005774_vacuolar_membrane	-0.26186	-0.642368	1.71318	1.46073	-0.0176608	-0.676611
GO:0005777_peroxisome	-1.3872	-1.33775	-1.1573	-0.777976	-0.713898	-1.04068
GO:0005778_peroxisomal_membrane	-0.625886	-0.398929	-0.80025	-0.471194	-0.733381	-0.228567
GO:0005788_endoplasmic_reticulum_lumen	-1.41416	-1.10236	-1.40145	-1.6463	-1.38126	-1.30139
GO:0005792_microsome	-3.31765	-3.94022	-3.47089	-3.48322	-2.61794	-3.30121
GO:0005798_Golgi-associated_vesicle	0.742368	0.530762	-0.0404833	-0.0326853	-0.625118	0.87996
GO:0005813_centrosome	0.588317	1.39729	-1.35125	-1.77996	0.211639	1.70504
GO:0005815_microtubule_organizing_center	0.440122	1.07237	-1.2291	-1.58558	0.28844	1.3889
GO:0005819_spindle	0.308307	0.520044	0.0898927	-0.433713	0.561225	1.13801
GO:0005875_microtubule_associated_complex	-0.817884	-0.891403	-1.29305	-1.7257	-1.37961	-0.966198
GO:0005882_intermediate_filament	6.62432	6.69861	6.46718	6.50605	6.54398	5.56906
GO:0005911_intercellular_junction	-0.444509	-0.825135	-0.181032	-0.0596712	-0.40954	-0.616404
GO:0005912_adherens_junction	-0.374866	-1.10255	-0.112355	-0.504971	-0.536982	-0.0221573
GO:0005923_tight_junction	-0.495376	-0.707649	0.316398	0.304651	-0.766047	-0.738564
GO:0005929_cilium	0.747295	0.474151	-2.12495	-1.90232	-0.858959	0.0701276
GO:0005938_cell_cortex	2.24463	1.72723	2.56127	2.34788	1.82659	1.39601
GO:0005976_polysaccharide_metabolic_process	-1.50545	-1.736	-1.1725	-0.914773	-1.54951	-1.64272
GO:0005996_monosaccharide_metabolic_process	-0.0546863	-0.9115	1.46811	2.20734	-1.2889	-1.5999
GO:0006006_glucose_metabolic_process	1.10047	0.111836	2.15374	2.50447	-0.412071	-0.513646
GO:0006007_glucose_catabolic_process	1.18434	-0.0385079	2.10506	2.44616	-0.262663	-0.600666
GO:0006096_glycolysis	1.68669	0.731412	2.12105	2.47833	0.0697981	-0.210981
GO:0006119_oxidative_phosphorylation	2.55873	4.13736	7.52583	6.56638	2.83269	4.28065
GO:0006163_purine_nucleotide_metabolic_process	-0.972268	-1.29777	0.599031	0.233598	-1.15974	-0.302899
GO:0006164_purine_nucleotide_biosynthetic_process	-1.23155	-1.24549	0.355502	-0.0887572	-1.87603	-0.598302
GO:0006261_DNA-dependent_DNA_replication	-1.98215	-1.50028	-3.5841	-3.5761	-1.52933	-0.305488
GO:0006289_nucleotide-excision_repair	0.289519	0.624533	-0.657462	-0.445702	-0.598769	0.291751
GO:0006308_DNA_catabolic_process	-0.58902	-0.416908	-0.321345	-0.0152988	-0.312168	-0.994202
GO:0006310_DNA_recombination	-0.299063	-0.442103	-2.32386	-2.6972	-0.643283	0.551225
GO:0006323_DNA_packaging	2.99524	2.43375	4.815	4.70256	2.29939	2.49868
GO:0006333_chromatin_assembly_or_disassembly	1.8318	1.47316	3.30849	3.29396	1.23994	1.12896
GO:0006334_nucleosome_assembly	-0.834675	-1.05297	1.48983	1.55033	-0.332416	-0.596116
GO:0006338_chromatin_remodeling	2.72234	2.18054	2.65131	2.52899	1.51468	1.75456
GO:0006352_transcription_initiation	-0.325733	0.769425	-0.228853	-0.429085	0.727085	1.46755
GO:0006354_RNA_elongation	3.53907	4.47135	3.70265	3.6237	5.04233	4.96323
GO:0006364_rRNA_processing	-0.643026	-1.31071	-0.837398	-1.13774	-0.467836	-0.37191
GO:0006367_transcription_initiation_from_RNA_polymerase_II_promoter	-0.376038	0.328055	-0.678916	-0.677959	0.564463	1.37221
GO:0006399_tRNA_metabolic_process	-0.503187	0.152839	-0.983325	-1.05546	0.315199	-0.230384
GO:0006403_RNA_localization	2.24516	2.16357	0.540808	0.179255	1.60364	3.31278
GO:0006413_translational_initiation	3.28958	3.90031	1.56233	1.26432	2.86416	3.79432
GO:0006414_translational_elongation	5.33759	7.06237	18.5905	17.3173	6.89184	6.88776
GO:0006417_regulation_of_translation	4.35729	4.51377	3.83249	3.25895	3.12977	4.77691
GO:0006418_tRNA_aminoacylation_for_protein_translation	0.569903	1.05401	-0.164165	-0.376868	1.48376	0.716049
GO:0006457_protein_folding	2.33933	2.57428	1.49757	1.40025	1.58646	2.69149
GO:0006469_negative_regulation_of_protein_kinase_activity	0.479215	1.35874	0.671374	0.674442	1.78839	1.51462
GO:0006470_protein_amino_acid_dephosphorylation	-0.113736	0.225489	-0.138886	-0.316998	-0.618771	-0.733549
GO:0006486_protein_amino_acid_glycosylation	0.613281	0.853181	0.89847	0.789886	0.900899	0.984856
GO:0006497_protein_amino_acid_lipidation	-0.984338	-0.886729	-1.558	-1.96254	-1.19458	0.219118
GO:0006575_amino_acid_derivative_metabolic_process	0.757877	0.746806	1.51546	1.50769	0.850038	0.539362
GO:0006576_biogenic_amine_metabolic_process	1.12818	0.934739	0.961942	0.959576	1.01927	0.756361
GO:0006606_protein_import_into_nucleus	0.729861	0.536538	-0.295887	-0.585511	0.0922171	-0.00812132
GO:0006633_fatty_acid_biosynthetic_process	-1.28425	-1.49581	-0.984542	-0.657572	-1.87264	-1.65257
GO:0006644_phospholipid_metabolic_process	0.765341	0.0735596	0.113747	-0.140955	0.510706	1.16419
GO:0006650_glycerophospholipid_metabolic_process	-0.283153	-0.529724	-0.887777	-1.04614	-0.656626	0.429219
GO:0006665_sphingolipid_metabolic_process	-2.36989	-1.92589	-1.13061	-0.829254	-1.59055	-2.13904
GO:0006694_steroid_biosynthetic_process	-2.23628	-1.94601	-0.616025	-0.769534	-0.737666	-1.72547
GO:0006725_aromatic_compound_metabolic_process	-1.41915	-1.68998	-1.00168	-0.837403	-1.22657	-1.47206
GO:0006730_one-carbon_compound_metabolic_process	-2.27379	-2.21523	-1.55349	-1.59593	-2.18162	-2.04377
GO:0006732_coenzyme_metabolic_process	-2.4457	-3.56951	-0.50143	-0.722472	-2.11207	-2.21568
GO:0006766_vitamin_metabolic_process	-1.45565	-1.84174	-1.1851	-0.916748	-1.56426	-1.15886
GO:0006767_water-soluble_vitamin_metabolic_process	-1.03369	-1.57855	-0.722732	-0.511117	-1.14235	-0.87596
GO:0006790_sulfur_metabolic_process	-1.3077	-1.00192	0.350048	-0.0619772	-0.388455	-1.24913
GO:0006800_oxygen_and_reactive_oxygen_species_metabolic_process	-0.314805	0.196014	1.54401	1.45913	0.470073	-0.316261
GO:0006813_potassium_ion_transport	1.46571	0.372078	2.3063	2.36041	0.568981	0.529212
GO:0006814_sodium_ion_transport	-0.02335	0.39977	-0.121012	0.254713	0.387844	-0.0407701
GO:0006816_calcium_ion_transport	-1.88745	-1.7171	-0.452935	-0.37349	-0.779704	-1.83354
GO:0006817_phosphate_transport	5.41732	3.61244	4.37854	5.0594	5.26764	3.8448
GO:0006818_hydrogen_transport	1.18047	0.924387	2.95987	2.76107	0.677423	1.12765
GO:0006821_chloride_transport	-0.0496085	-0.433815	-1.31005	-1.04091	0.0456514	0.588569
GO:0006836_neurotransmitter_transport	2.56624	1.81099	2.93268	2.74358	2.28173	2.11498
GO:0006839_mitochondrial_transport	-1.82028	-2.14992	0.569931	0.853782	-0.986112	-1.01456
GO:0006865_amino_acid_transport	-0.491389	0.0517955	0.354307	0.478355	-0.257026	-0.723619
GO:0006869_lipid_transport	-0.840991	-1.21593	-0.486968	-0.259155	-0.337652	-1.33087
GO:0006874_cellular_calcium_ion_homeostasis	-3.01984	-2.88373	-1.26202	-1.14972	-2.60014	-2.82974
GO:0006875_cellular_metal_ion_homeostasis	-2.61437	-2.51431	-0.877995	-0.750861	-1.95515	-2.32831
GO:0006887_exocytosis	0.877109	-0.0105469	1.54209	1.34666	0.903379	0.952021
GO:0006897_endocytosis	1.39507	1.30366	1.36573	1.83172	1.17691	1.34145
GO:0006913_nucleocytoplasmic_transport	2.54853	2.26263	1.44713	0.890163	1.86386	2.14298
GO:0006916_anti-apoptosis	1.72787	1.23106	2.66025	2.68746	2.45367	2.12915
GO:0006935_chemotaxis	-2.6972	-2.80535	-2.37024	-2.5305	-2.53345	-2.62991
GO:0006936_muscle_contraction	-0.431821	-0.110884	1.55006	1.81016	0.727271	-1.07837
GO:0006941_striated_muscle_contraction	-1.95096	-1.92235	-0.768877	-0.516647	-1.26388	-2.63722
GO:0006959_humoral_immune_response	-0.84083	-1.27707	-0.599806	-0.645453	-0.313714	-1.34351
GO:0006968_cellular_defense_response	-1.84544	-1.13932	-2.29916	-2.34799	-2.20011	-1.58439
GO:0006979_response_to_oxidative_stress	-0.374983	0.675949	1.99457	1.54071	0.540257	-0.221445
GO:0006986_response_to_unfolded_protein	2.05634	2.80355	3.42355	3.25422	2.07023	2.01352
GO:0007005_mitochondrion_organization_and_biogenesis	-0.778871	-0.538216	1.35107	1.66522	0.156916	-0.0841108
GO:0007018_microtubule-based_movement	0.547356	0.715157	-0.432061	-0.731899	0.648701	0.942443
GO:0007050_cell_cycle_arrest	1.8517	2.08443	0.487043	0.479218	1.72935	0.953483
GO:0007059_chromosome_segregation	0.775088	0.857429	-1.25045	-1.06775	0.216693	1.26449
GO:0007126_meiosis	-0.970275	-0.699716	-3.55363	-3.88673	-0.693448	-0.160348
GO:0007156_homophilic_cell_adhesion	0.436975	0.940672	-2.95016	-2.75984	-0.0151753	-0.0934259
GO:0007160_cell-matrix_adhesion	-0.417891	-0.626913	-0.687667	-0.618875	0.775615	-0.293989
GO:0007178_transmembrane_receptor_protein_serine/threonine_kinase_signaling_pathway	0.718234	1.04122	0.130996	0.213927	0.600731	1.14221
GO:0007179_transforming_growth_factor_beta_receptor_signaling_pathway	1.83806	1.89532	1.16204	1.14742	1.4915	1.66778
GO:0007187_G-protein_signaling,_coupled_to_cyclic_nucleotide_second_messenger	2.28189	2.14069	2.52179	2.17219	2.63194	2.61068
GO:0007188_G-protein_signaling,_coupled_to_cAMP_nucleotide_second_messenger	0.957914	0.912804	0.797779	0.749819	0.908262	1.08136
GO:0007200_G-protein_signaling,_coupled_to_IP3_second_messenger_(phospholipase_C_activating)	0.00328971	-0.165049	0.73038	0.735953	0.187224	0.440379
GO:0007204_elevation_of_cytosolic_calcium_ion_concentration	-2.44038	-1.96611	-0.229765	-0.134559	-2.25893	-2.0767
GO:0007218_neuropeptide_signaling_pathway	2.64417	2.16986	2.06681	2.21758	2.93878	2.36181
GO:0007219_Notch_signaling_pathway	1.95809	2.29642	2.60482	2.33019	2.91206	2.28297
GO:0007229_integrin-mediated_signaling_pathway	0.659834	0.399829	0.167591	0.381422	0.672946	0.473464
GO:0007249_I-kappaB_kinase/NF-kappaB_cascade	-0.423332	-0.409778	-0.945836	-1.47911	-0.213457	0.116144
GO:0007254_JNK_cascade	-1.07879	-1.45966	-0.610263	-0.452719	-0.920188	-0.336397
GO:0007266_Rho_protein_signal_transduction	1.57492	0.729154	1.35646	0.674002	1.629	1.10651
GO:0007338_single_fertilization	0.305517	0.175762	0.147112	0.393273	-0.292772	-1.02542
GO:0007346_regulation_of_mitotic_cell_cycle	-1.24788	-0.608376	-1.69008	-2.00734	-0.19029	-0.0554744
GO:0007389_pattern_specification_process	1.33586	1.5011	2.6831	2.4001	2.2927	1.90015
GO:0007398_ectoderm_development	2.95394	2.63071	4.35352	4.56891	4.28235	2.28318
GO:0007409_axonogenesis	2.00665	1.28822	3.54238	3.74724	2.61085	2.12598
GO:0007411_axon_guidance	0.746352	0.177146	2.43663	2.37525	1.25985	1.11591
GO:0007420_brain_development	1.36611	1.48401	2.16577	2.13665	1.86821	1.9051
GO:0007423_sensory_organ_development	1.18401	0.999607	2.56542	2.24842	2.10321	1.89002
GO:0007507_heart_development	-0.126696	-0.0899164	0.764696	0.809866	0.46965	-0.0966282
GO:0007517_muscle_development	1.57218	1.58743	2.89741	3.04003	1.86537	1.47324
GO:0007519_skeletal_muscle_development	0.651813	0.810514	2.44537	2.73028	0.888458	0.850004
GO:0007548_sex_differentiation	0.0514205	0.242572	1.15988	1.23377	1.03187	0.183715
GO:0007565_female_pregnancy	-1.97057	-0.714931	-1.51439	-1.35724	-1.34386	-0.98871
GO:0007584_response_to_nutrient	0.648596	0.289969	1.34585	2.03056	1.10194	0.66556
GO:0007586_digestion	-3.02529	-2.84957	-1.93182	-1.59474	-1.56045	-1.87638
GO:0007596_blood_coagulation	-2.25174	-2.24091	-2.87006	-2.80873	-2.2999	-1.95963
GO:0007599_hemostasis	-2.22944	-2.23098	-2.79254	-2.71429	-2.42142	-1.96039
GO:0007605_sensory_perception_of_sound	-0.134671	-0.998317	0.133655	0.400814	-0.147463	-0.387761
GO:0007626_locomotory_behavior	-1.23323	-1.58008	-1.19731	-1.35548	-1.10735	-1.24934
GO:0008009_chemokine_activity	-1.52773	-1.17581	-1.99031	-2.33981	-1.9006	-0.993936
GO:0008015_blood_circulation	-0.698943	-0.836562	0.123269	0.11349	0.428587	-0.0369971
GO:0008017_microtubule_binding	0.961435	0.64041	1.70735	1.9074	1.36301	0.794087
GO:0008021_synaptic_vesicle	2.24969	1.89263	2.29755	2.17648	1.35784	1.48425
GO:0008022_protein_C-terminus_binding	1.04745	1.48898	0.772549	0.864369	0.838665	1.48521
GO:0008026_ATP-dependent_helicase_activity	1.21121	0.0864214	-1.87185	-1.68692	0.156192	1.82736
GO:0008033_tRNA_processing	-1.47333	-0.936705	-1.41789	-1.3616	-1.27194	-1.30325
GO:0008064_regulation_of_actin_polymerization_and/or_depolymerization	-0.202287	0.425711	0.579937	0.709784	-0.654207	-0.459406
GO:0008076_voltage-gated_potassium_channel_complex	1.41358	0.971545	2.62214	2.82747	0.927341	0.989122
GO:0008080_N-acetyltransferase_activity	0.470291	0.570176	0.46449	0.409537	0.821726	1.00261
GO:0008081_phosphoric_diester_hydrolase_activity	-1.15797	-1.76815	-1.62213	-1.40658	-0.158062	-1.10233
GO:0008083_growth_factor_activity	-0.989908	-0.624198	-0.679649	-0.706651	-0.516782	-1.35031
GO:0008135_translation_factor_activity,_nucleic_acid_binding	2.7119	3.52464	1.82365	1.56363	2.24604	2.72903
GO:0008146_sulfotransferase_activity	1.57945	1.47148	2.83347	2.72084	1.51189	1.27272
GO:0008154_actin_polymerization_and/or_depolymerization	0.860479	1.33916	1.58543	1.57024	0.242812	0.223983
GO:0008194_UDP-glycosyltransferase_activity	-1.33279	-0.840054	-3.20709	-3.16444	-0.763717	-0.476658
GO:0008201_heparin_binding	-1.0319	-0.914105	-0.181994	-0.133631	-0.973967	-1.61504
GO:0008203_cholesterol_metabolic_process	-0.815397	-1.02395	0.581078	0.585992	-0.56803	-0.995272
GO:0008217_regulation_of_blood_pressure	-0.626792	-0.467086	-0.086726	-0.106387	0.751882	0.193478
GO:0008227_amine_receptor_activity	2.37959	2.00576	4.06179	3.39576	3.44359	2.47501
GO:0008234_cysteine-type_peptidase_activity	-0.509094	-0.181584	-2.80549	-2.95101	-0.500871	-0.26919
GO:0008236_serine-type_peptidase_activity	0.528469	0.0211781	1.87419	2.52523	1.62229	0.134686
GO:0008237_metallopeptidase_activity	-1.52786	-1.45287	-1.99845	-1.97261	-0.977398	-0.810476
GO:0008238_exopeptidase_activity	-2.1667	-2.07404	-1.96837	-1.77402	-1.73939	-2.00035
GO:0008406_gonad_development	-0.373403	-0.0528423	-0.179546	-0.0334287	0.273439	-0.0790549
GO:0008509_anion_transmembrane_transporter_activity	-0.927159	-0.682987	-0.220992	-0.0808644	-0.232306	-0.59378
GO:0008528_peptide_receptor_activity,_G-protein_coupled	-1.97626	-1.88247	-0.383435	-0.159184	-1.79251	-2.10668
GO:0008544_epidermis_development	2.73097	2.39052	4.11964	4.32345	3.98832	2.14842
GO:0008565_protein_transporter_activity	-1.23822	-1.32663	-1.92406	-1.7455	-1.13428	-0.374197
GO:0008632_apoptotic_program	-0.302793	0.0988507	1.84773	1.96623	0.174184	-0.711572
GO:0008643_carbohydrate_transport	-1.71596	-1.28549	-0.0125071	0.147776	-0.523976	-0.78437
GO:0008652_amino_acid_biosynthetic_process	-0.816422	-0.245116	-0.540225	-0.471296	-0.821089	-0.676271
GO:0008654_phospholipid_biosynthetic_process	0.378861	0.00589529	-0.572183	-0.815992	-0.275157	0.741612
GO:0008757_S-adenosylmethionine-dependent_methyltransferase_activity	-1.52833	-1.13512	-1.09058	-0.976895	-1.4748	-0.691838
GO:0009063_amino_acid_catabolic_process	-0.704508	-0.332576	-1.02609	-0.568029	-0.459999	-0.417388
GO:0009100_glycoprotein_metabolic_process	0.801007	0.996863	1.27462	1.15781	0.894252	1.01699
GO:0009101_glycoprotein_biosynthetic_process	0.698098	0.907167	1.03962	0.939334	1.02766	1.11845
GO:0009108_coenzyme_biosynthetic_process	0.164125	-1.3081	-0.0526623	-0.403611	-0.467884	0.715062
GO:0009141_nucleoside_triphosphate_metabolic_process	-0.718081	-1.33119	1.2924	1.03932	-0.488196	-0.180482
GO:0009144_purine_nucleoside_triphosphate_metabolic_process	-0.301001	-0.94397	1.85657	1.57008	-0.370415	0.391738
GO:0009150_purine_ribonucleotide_metabolic_process	-1.10015	-1.62339	0.785368	0.340289	-1.29146	-0.539056
GO:0009152_purine_ribonucleotide_biosynthetic_process	-0.919112	-1.02932	0.834778	0.360668	-1.37212	-0.250004
GO:0009165_nucleotide_biosynthetic_process	-1.61699	-1.74275	0.102467	-0.303784	-1.97002	-1.17057
GO:0009199_ribonucleoside_triphosphate_metabolic_process	-0.338476	-1.01357	1.72884	1.44512	-0.448998	0.247375
GO:0009205_purine_ribonucleoside_triphosphate_metabolic_process	-0.301001	-0.94397	1.85657	1.57008	-0.370415	0.391738
GO:0009259_ribonucleotide_metabolic_process	-1.86189	-2.34381	0.110012	-0.407357	-2.27409	-1.20271
GO:0009260_ribonucleotide_biosynthetic_process	-1.57515	-1.58177	0.240175	-0.312929	-2.21243	-0.760551
GO:0009306_protein_secretion	-2.099	-2.62521	-1.48279	-1.25309	-1.47196	-1.72373
GO:0009309_amine_biosynthetic_process	0.0370836	0.306969	0.525377	0.438117	-0.31981	-0.370858
GO:0009310_amine_catabolic_process	-0.710529	-0.404899	-0.64766	-0.172164	-0.540499	-0.556351
GO:0009314_response_to_radiation	-0.23806	-0.861947	-0.857564	-0.953518	0.349278	0.204566
GO:0009416_response_to_light_stimulus	-0.434162	-1.00784	-0.5411	-0.588475	0.6214	0.000769671
GO:0009566_fertilization	0.433842	0.395515	0.0567436	0.325201	-0.195476	-0.835184
GO:0009615_response_to_virus	-1.67645	-1.30881	-2.60092	-2.88101	-1.29148	-1.40405
GO:0009617_response_to_bacterium	-2.35786	-2.13738	-3.02881	-3.74877	-1.4254	-1.19323
GO:0009628_response_to_abiotic_stimulus	-0.84503	-0.89147	-0.0167722	-0.25907	0.119715	-0.573451
GO:0009719_response_to_endogenous_stimulus	0.494349	0.00510798	1.54356	1.65247	1.36793	0.933353
GO:0009725_response_to_hormone_stimulus	0.58252	0.141811	1.64204	1.76886	1.39011	0.971781
GO:0009792_embryonic_development_ending_in_birth_or_egg_hatching	-0.344439	-0.201046	1.56737	1.30377	0.130129	0.142151
GO:0009897_external_side_of_plasma_membrane	-1.95094	-2.31902	-1.72172	-1.72851	-2.40505	-2.25974
GO:0009913_epidermal_cell_differentiation	3.4342	2.76419	4.24496	4.39688	4.24864	3.31213
GO:0009952_anterior/posterior_pattern_formation	0.709034	0.952488	2.06069	1.57453	1.34162	1.219
GO:0009967_positive_regulation_of_signal_transduction	-0.25348	-0.20621	0.047129	-0.264044	0.138616	0.466368
GO:0009968_negative_regulation_of_signal_transduction	-0.246758	0.181179	0.338181	0.0234438	0.0104697	0.120129
GO:0009986_cell_surface	-0.0813195	-0.427233	0.649347	0.827617	0.274862	-0.149696
GO:0009991_response_to_extracellular_stimulus	0.733571	0.558287	2.41038	2.77064	1.3989	0.752798
GO:0010008_endosome_membrane	-0.436196	-0.626503	-0.90805	-0.915062	-0.792398	-0.414355
GO:0010033_response_to_organic_substance	-0.939674	-0.913877	0.145673	0.286704	-0.301735	-0.613174
GO:0010324_membrane_invagination	1.39507	1.30366	1.36573	1.83172	1.17691	1.34145
GO:0010498_proteasomal_protein_catabolic_process	1.09053	1.23778	1.7595	1.87669	1.70592	1.54377
GO:0010564_regulation_of_cell_cycle_process	-1.98836	-2.01849	-1.22514	-1.48674	-1.30927	-0.964099
GO:0010608_posttranscriptional_regulation_of_gene_expression	4.01989	3.80537	3.76255	3.26718	3.19025	4.52947
GO:0010627_regulation_of_protein_kinase_cascade	0.0874519	-0.231995	0.561592	0.217409	0.247666	1.10042
GO:0010639_negative_regulation_of_organelle_organization_and_biogenesis	0.254529	0.718632	1.70483	1.68412	-0.192452	-0.423492
GO:0012506_vesicle_membrane	2.55463	1.63367	1.79003	1.71287	1.25981	2.4998
GO:0014706_striated_muscle_development	1.47815	1.61622	2.73963	3.00764	1.381	1.49764
GO:0015077_monovalent_inorganic_cation_transmembrane_transporter_activity	-0.690678	-0.720039	4.23331	3.54602	-0.819914	-1.01255
GO:0015078_hydrogen_ion_transmembrane_transporter_activity	-0.372307	-0.187022	4.64718	3.95211	-0.356721	-0.360627
GO:0015144_carbohydrate_transmembrane_transporter_activity	-1.75427	-0.886352	0.187696	0.421243	-0.477443	-0.795027
GO:0015171_amino_acid_transmembrane_transporter_activity	-0.90441	-1.11407	-0.253858	-0.227135	-0.794095	-1.72811
GO:0015276_ligand-gated_ion_channel_activity	-1.39337	-2.21188	-1.65335	-1.35451	-1.43044	-1.48935
GO:0015293_symporter_activity	-0.0535839	0.165224	1.45452	1.96038	0.949822	0.014594
GO:0015294_solute:cation_symporter_activity	-0.881903	-0.789425	1.30572	1.52124	-0.117941	-0.699704
GO:0015297_antiporter_activity	-0.401707	-0.0454125	0.122215	0.577164	-0.581452	-0.907159
GO:0015370_solute:sodium_symporter_activity	-0.356634	-0.653773	1.11229	1.44983	-0.272265	-0.687439
GO:0015399_primary_active_transmembrane_transporter_activity	2.07546	1.03909	3.09246	3.17501	2.38404	1.13398
GO:0015405_P-P-bond-hydrolysis-driven_transmembrane_transporter_activity	2.07546	1.03909	3.09246	3.17501	2.38404	1.13398
GO:0015631_tubulin_binding	-0.0463256	-0.191197	1.31908	1.16845	0.547826	0.344764
GO:0015662_ATPase_activity,_coupled_to_transmembrane_movement_of_ions,_phosphorylative_mechanism	0.166179	-1.1824	-0.0530273	-0.0993902	-0.738852	-2.09522
GO:0015674_di-,_tri-valent_inorganic_cation_transport	-2.08257	-1.98284	-0.619812	-0.489949	-0.919541	-2.26221
GO:0015698_inorganic_anion_transport	3.7755	2.21036	2.42058	3.05204	3.87647	2.97162
GO:0015837_amine_transport	0.115868	0.660052	1.05018	1.11424	0.349528	0.0402465
GO:0015849_organic_acid_transport	-0.598016	-0.391191	0.191391	0.386045	-0.476237	-1.07057
GO:0015931_nucleobase,_nucleoside,_nucleotide_and_nucleic_acid_transport	2.00033	1.7032	0.79572	0.302075	1.52613	3.13161
GO:0015934_large_ribosomal_subunit	4.51452	5.32627	12.3851	11.9908	5.2341	5.45615
GO:0015935_small_ribosomal_subunit	-0.0111424	0.968489	8.01824	7.70277	0.949716	1.23049
GO:0015980_energy_derivation_by_oxidation_of_organic_compounds	-1.09292	-0.87881	0.913646	0.680723	-0.41027	-0.916942
GO:0015992_proton_transport	1.30887	1.08071	3.04014	2.81908	0.839807	1.1694
GO:0016032_viral_reproduction	1.35539	0.362695	1.05088	1.09819	0.78592	0.990197
GO:0016042_lipid_catabolic_process	-2.86946	-3.63115	-1.64323	-1.13144	-1.765	-2.40834
GO:0016051_carbohydrate_biosynthetic_process	-2.51023	-2.55215	-1.94267	-1.63819	-2.50802	-2.86799
GO:0016052_carbohydrate_catabolic_process	0.64615	-1.02337	1.93108	2.23244	-1.16492	-1.1968
GO:0016053_organic_acid_biosynthetic_process	-0.868265	-1.28283	-0.990907	-0.616747	-1.51503	-1.10867
GO:0016055_Wnt_receptor_signaling_pathway	2.80832	1.73938	3.78281	3.82977	1.84991	1.9758
GO:0016064_immunoglobulin_mediated_immune_response	-3.78789	-3.35626	-3.4098	-3.54275	-3.86455	-4.37476
GO:0016072_rRNA_metabolic_process	-0.698542	-1.47458	-0.886403	-1.16	-0.495509	-0.328387
GO:0016125_sterol_metabolic_process	-0.874044	-0.987848	0.519152	0.537292	-0.567526	-0.933267
GO:0016209_antioxidant_activity	1.48099	0.996954	2.73222	2.25031	1.64823	1.23942
GO:0016298_lipase_activity	-1.66299	-2.23927	-0.508964	-0.0266442	-0.7875	-1.82845
GO:0016311_dephosphorylation	-0.184294	0.21311	-0.32405	-0.53261	-0.621194	-1.09596
GO:0016323_basolateral_plasma_membrane	0.579212	1.19422	-0.0955309	-0.404915	0.945053	1.37017
GO:0016324_apical_plasma_membrane	-0.366113	0.0641186	0.403711	0.717514	0.197745	0.172196
GO:0016327_apicolateral_plasma_membrane	-0.64809	-1.09031	-0.0959724	-0.065127	-1.00396	-1.15606
GO:0016407_acetyltransferase_activity	-0.00217206	-0.277752	0.026465	-0.0534417	-0.245404	0.452005
GO:0016410_N-acyltransferase_activity	-0.32042	-0.127023	-0.150037	-0.340832	0.0568998	0.548221
GO:0016459_myosin_complex	-1.39932	-2.06203	-0.665742	-0.273198	-1.2004	-1.83795
GO:0016469_proton-transporting_two-sector_ATPase_complex	1.7131	1.42324	5.6701	4.92332	1.3938	1.91658
GO:0016485_protein_processing	0.68908	0.555034	0.648199	0.718385	0.937131	1.09603
GO:0016540_protein_autoprocessing	0.522859	0.522758	-0.654496	-0.404311	0.0430384	1.13133
GO:0016567_protein_ubiquitination	2.11642	2.75973	1.09306	0.58974	2.0074	2.20565
GO:0016591_DNA-directed_RNA_polymerase_II,_holoenzyme	0.0926673	0.232582	-1.35134	-1.11495	-0.129921	0.929728
GO:0016604_nuclear_body	0.738782	0.295603	-0.533413	-1.13549	0.0229717	0.014493
GO:0016607_nuclear_speck	0.502277	0.469508	-0.654315	-1.17778	0.169557	0.432577
GO:0016614_oxidoreductase_activity,_acting_on_CH-OH_group_of_donors	-0.962265	-1.341	0.806663	1.24944	-0.684922	-0.713863
GO:0016616_oxidoreductase_activity,_acting_on_the_CH-OH_group_of_donors,_NAD_or_NADP_as_acceptor	-0.738371	-1.10745	0.975042	1.33034	-0.576033	-0.521657
GO:0016627_oxidoreductase_activity,_acting_on_the_CH-CH_group_of_donors	0.23146	1.16526	0.46657	1.3166	1.12428	0.528323
GO:0016651_oxidoreductase_activity,_acting_on_NADH_or_NADPH	0.780593	2.64106	4.7507	4.29718	1.19956	1.76516
GO:0016655_oxidoreductase_activity,_acting_on_NADH_or_NADPH,_quinone_or_similar_compound_as_acceptor	1.009	2.61381	4.65819	4.18636	1.27075	2.08832
GO:0016701_oxidoreductase_activity,_acting_on_single_donors_with_incorporation_of_molecular_oxygen	-0.814586	-0.0814867	-0.224977	0.0541797	-0.753803	-0.929708
GO:0016702_oxidoreductase_activity,_acting_on_single_donors_with_incorporation_of_molecular_oxygen,_incorporation_of_two_atoms_of_oxygen	-0.809063	-0.0809342	-0.223452	0.0538124	-0.748692	-0.923404
GO:0016705_oxidoreductase_activity,_acting_on_paired_donors,_with_incorporation_or_reduction_of_molecular_oxygen	-3.83415	-3.48306	-4.92109	-4.16097	-3.47785	-2.67889
GO:0016763_transferase_activity,_transferring_pentosyl_groups	-2.89053	-3.65456	-1.71571	-1.79683	-2.67437	-2.86853
GO:0016765_transferase_activity,_transferring_alkyl_or_aryl_(other_than_methyl)_groups	-2.60396	-2.67211	-2.26813	-2.29519	-2.03891	-2.17062
GO:0016779_nucleotidyltransferase_activity	-2.61727	-1.41676	-2.68195	-2.89268	-2.69019	-1.66492
GO:0016782_transferase_activity,_transferring_sulfur-containing_groups	2.04878	1.56692	3.25757	3.24314	2.05194	1.6468
GO:0016790_thiolester_hydrolase_activity	-1.07138	-1.13281	-2.3774	-2.06319	-1.63357	-1.36123
GO:0016798_hydrolase_activity,_acting_on_glycosyl_bonds	-2.27911	-2.92411	-2.17836	-1.55419	-2.58177	-2.72261
GO:0016810_hydrolase_activity,_acting_on_carbon-nitrogen_(but_not_peptide)_bonds	-0.769044	-1.89057	0.21694	0.440901	-0.780646	-1.09081
GO:0016811_hydrolase_activity,_acting_on_carbon-nitrogen_(but_not_peptide)_bonds,_in_linear_amides	1.32341	0.308183	1.25796	1.06217	1.1325	1.14076
GO:0016820_hydrolase_activity,_acting_on_acid_anhydrides,_catalyzing_transmembrane_movement_of_substances	1.69698	0.525774	2.51711	2.55939	1.44702	-0.105319
GO:0016830_carbon-carbon_lyase_activity	-0.86328	-1.9843	0.700866	0.282089	-2.14655	-1.59114
GO:0016835_carbon-oxygen_lyase_activity	-1.32394	-0.903825	-0.24834	-0.0596766	-2.13909	-1.11754
GO:0016836_hydro-lyase_activity	-1.36943	-0.677424	0.0291409	0.0288596	-2.01981	-1.06518
GO:0016853_isomerase_activity	-1.97411	-2.29556	-1.67618	-2.10485	-2.55035	-2.81744
GO:0016859_cis-trans_isomerase_activity	-0.802211	-1.0926	-1.4802	-1.8853	-2.18359	-0.74321
GO:0016875_ligase_activity,_forming_carbon-oxygen_bonds	1.79078	2.52475	1.23886	0.867343	2.63074	1.84017
GO:0016876_ligase_activity,_forming_aminoacyl-tRNA_and_related_compounds	1.79078	2.52475	1.23886	0.867343	2.63074	1.84017
GO:0016881_acid-amino_acid_ligase_activity	1.99679	1.8631	0.0475419	-0.208122	1.17732	1.63345
GO:0017016_Ras_GTPase_binding	1.37896	0.79274	0.224784	-0.127615	1.07696	0.601618
GO:0017038_protein_import	-0.12802	-0.0363651	-0.122909	-0.239705	-0.412122	-0.460099
GO:0017171_serine_hydrolase_activity	0.472025	-0.0783335	1.85451	2.52647	1.51092	0.0434706
GO:0018108_peptidyl-tyrosine_phosphorylation	-2.02075	-1.94267	-1.73556	-1.71351	-1.91531	-1.56226
GO:0018193_peptidyl-amino_acid_modification	-0.211877	0.556359	-0.82745	-0.744014	0.345018	0.617769
GO:0018212_peptidyl-tyrosine_modification	-1.74545	-1.69156	-1.55914	-1.51907	-1.57727	-1.24278
GO:0019058_viral_infectious_cycle	1.7779	0.498787	1.08184	1.19443	1.21139	1.38706
GO:0019199_transmembrane_receptor_protein_kinase_activity	0.437869	-0.19506	0.350872	0.139063	0.404048	-0.00867503
GO:0019205_nucleobase,_nucleoside,_nucleotide_kinase_activity	-1.39514	-1.22778	0.522201	0.0964647	-0.305624	-0.146647
GO:0019207_kinase_regulator_activity	0.682406	0.758216	1.82852	1.808	0.830091	1.55437
GO:0019208_phosphatase_regulator_activity	0.908981	1.34141	1.11425	0.632637	1.03072	1.27995
GO:0019220_regulation_of_phosphate_metabolic_process	-1.84452	-1.86462	-1.13135	-0.965383	-0.959724	-1.38085
GO:0019318_hexose_metabolic_process	0.171417	-0.566456	1.66894	2.36083	-1.08852	-1.39406
GO:0019320_hexose_catabolic_process	1.40002	0.265586	2.33814	2.62105	-0.187941	-0.51116
GO:0019724_B_cell_mediated_immunity	-3.80712	-3.39642	-3.37573	-3.54261	-3.87552	-4.40596
GO:0019748_secondary_metabolic_process	-1.6009	-2.6362	-0.225348	-0.580481	-1.565	-1.56817
GO:0019783_small_conjugating_protein-specific_protease_activity	0.0470363	0.148346	-2.3598	-2.49662	-0.650097	0.327097
GO:0019787_small_conjugating_protein_ligase_activity	1.72077	1.54386	-0.256241	-0.353165	0.865288	1.15654
GO:0019838_growth_factor_binding	-0.643213	-0.178385	0.786126	0.861091	0.664736	-0.545973
GO:0019842_vitamin_binding	-2.23395	-1.93574	-2.33929	-1.80363	-1.59308	-1.89601
GO:0019867_outer_membrane	0.896776	0.527047	1.8113	1.69295	0.576061	-0.0439546
GO:0019882_antigen_processing_and_presentation	-0.284005	-0.451633	0.83846	0.624659	0.936794	0.136999
GO:0019887_protein_kinase_regulator_activity	1.31116	1.42162	2.54739	2.57048	1.59232	1.95398
GO:0019888_protein_phosphatase_regulator_activity	0.812481	1.27572	1.21152	0.729473	0.899304	1.38622
GO:0019898_extrinsic_to_membrane	-0.641091	-1.06063	0.0141667	0.310499	-0.84855	-1.00533
GO:0019900_kinase_binding	0.650987	1.53394	2.59556	2.52415	1.00271	1.76933
GO:0019901_protein_kinase_binding	0.821796	1.77042	3.12913	2.97338	1.31647	1.82491
GO:0019904_protein_domain_specific_binding	2.75167	3.39677	4.09701	3.74822	2.66099	3.01769
GO:0019933_cAMP-mediated_signaling	0.82992	0.866514	0.958437	0.857329	0.934246	0.94707
GO:0019935_cyclic-nucleotide-mediated_signaling	2.20366	2.20397	2.65564	2.26358	2.6071	2.4648
GO:0019955_cytokine_binding	-3.30729	-2.22191	-2.32677	-1.83248	-1.73219	-2.87252
GO:0019992_diacylglycerol_binding	-0.0140007	0.126077	-0.807997	-1.07237	-1.1416	-0.857703
GO:0020037_heme_binding	-2.84235	-3.18236	-0.931573	-0.291636	-3.2292	-2.48329
GO:0021700_developmental_maturation	-0.321976	-0.907863	0.395505	0.632112	0.294023	0.404783
GO:0022415_viral_reproductive_process	1.23643	0.25067	1.02776	1.07685	0.611534	0.924083
GO:0022603_regulation_of_anatomical_structure_morphogenesis	2.1085	1.9811	2.45691	2.35653	2.94436	2.59744
GO:0022607_cellular_component_assembly	0.928239	0.202843	1.68084	1.71157	0.374538	0.517537
GO:0022618_ribonucleoprotein_complex_assembly	4.40118	5.2192	3.34587	2.54093	3.86019	4.87292
GO:0022626_cytosolic_ribosome	5.66325	6.86764	17.3532	16.0726	6.57602	7.72739
GO:0022834_ligand-gated_channel_activity	-1.39337	-2.21188	-1.65335	-1.35451	-1.43044	-1.48935
GO:0022843_voltage-gated_cation_channel_activity	0.759105	0.97814	1.84627	2.13803	0.75068	0.699798
GO:0022890_inorganic_cation_transmembrane_transporter_activity	-1.50743	-0.922727	3.0925	2.64955	-0.945172	-2.49522
GO:0022900_electron_transport_chain	2.86833	4.38085	7.03642	5.94992	3.15182	4.50731
GO:0022904_respiratory_electron_transport_chain	3.01621	4.49653	7.10184	6.06991	3.25027	4.67089
GO:0030003_cellular_cation_homeostasis	-2.50835	-2.5656	0.241745	0.253512	-2.01419	-2.66609
GO:0030005_cellular_di-,_tri-valent_inorganic_cation_homeostasis	-2.92811	-2.89734	-0.270192	-0.28319	-2.44985	-2.8456
GO:0030016_myofibril	-0.248146	-0.0509553	-0.153726	-0.0936819	0.180556	-1.43403
GO:0030017_sarcomere	-0.221358	0.130581	0.232487	0.251083	0.397993	-1.3649
GO:0030031_cell_projection_biogenesis	0.802961	0.403927	0.0163265	-0.106274	1.01215	0.891211
GO:0030097_hemopoiesis	-0.964419	-1.56843	0.299312	0.477517	-0.366746	-1.1908
GO:0030098_lymphocyte_differentiation	-0.687943	-0.777754	0.124869	0.242017	-0.0408995	-1.10314
GO:0030099_myeloid_cell_differentiation	-0.408656	-1.33994	0.670832	0.883113	0.0527168	-0.378372
GO:0030117_membrane_coat	0.656457	0.537142	1.38467	1.43174	-0.747997	0.818623
GO:0030133_transport_vesicle	2.56218	1.83486	0.897176	1.1258	0.993071	2.37601
GO:0030135_coated_vesicle	2.25984	1.85106	2.21101	2.39128	0.881953	1.48898
GO:0030136_clathrin-coated_vesicle	2.95938	2.52016	2.65894	2.88744	1.81169	1.92692
GO:0030141_secretory_granule	-1.47744	-0.977015	-1.1786	-1.49757	-2.3573	-1.55038
GO:0030145_manganese_ion_binding	0.0876106	0.159874	-0.375235	-0.374175	-0.132209	0.461106
GO:0030155_regulation_of_cell_adhesion	-1.10044	-1.35609	-1.93756	-1.9275	-1.49997	-0.934445
GO:0030170_pyridoxal_phosphate_binding	-1.43158	-1.64856	-1.05417	-0.569616	-1.41211	-1.46243
GO:0030247_polysaccharide_binding	-0.256057	-0.567644	0.262921	0.290143	-0.583755	-0.98126
GO:0030258_lipid_modification	-0.602974	-1.28882	-1.40056	-1.42073	-0.512896	-1.00098
GO:0030308_negative_regulation_of_cell_growth	-0.336061	-1.39004	0.575821	0.593906	-0.720331	-0.979067
GO:0030334_regulation_of_cell_migration	-0.595714	-0.39527	-0.157006	-0.235014	0.119897	0.120328
GO:0030384_phosphoinositide_metabolic_process	-0.687315	-0.722246	-1.31332	-1.67632	-0.394149	0.402287
GO:0030414_protease_inhibitor_activity	-2.75454	-2.35635	-2.17313	-1.91378	-2.49291	-3.6404
GO:0030509_BMP_signaling_pathway	-0.417185	0.0704599	-0.761043	-0.526163	-0.180697	0.360858
GO:0030518_steroid_hormone_receptor_signaling_pathway	-1.87274	-1.25137	-1.26768	-1.06723	-1.23753	-1.23761
GO:0030522_intracellular_receptor-mediated_signaling_pathway	-1.16324	-0.759607	-0.520731	-0.278842	-0.646812	-0.721127
GO:0030594_neurotransmitter_receptor_activity	1.16151	0.467993	1.27186	1.09158	1.30881	1.69642
GO:0030659_cytoplasmic_vesicle_membrane	2.50722	1.46975	1.84065	1.77735	1.18564	2.39271
GO:0030674_protein_binding,_bridging	0.179859	0.611957	0.856183	0.692366	0.913762	0.0677993
GO:0030705_cytoskeleton-dependent_intracellular_transport	0.414948	0.464416	-0.349649	-0.570606	0.355972	0.55692
GO:0030832_regulation_of_actin_filament_length	-0.26133	0.264956	0.443751	0.496345	-0.758769	-0.457125
GO:0030900_forebrain_development	2.008	2.02709	2.02733	1.91058	2.1419	1.7179
GO:0030955_potassium_ion_binding	1.31436	-0.127721	2.18486	2.01851	0.470899	0.38256
GO:0030964_NADH_dehydrogenase_complex	0.849414	2.61443	5.32218	4.44137	1.61801	2.67417
GO:0031072_heat_shock_protein_binding	-0.63987	-0.9975	-1.84911	-1.57961	-1.31022	-0.99975
GO:0031098_stress-activated_protein_kinase_signaling_pathway	-1.06538	-1.33485	-0.76309	-0.592998	-0.862867	-0.235049
GO:0031145_anaphase-promoting_complex-dependent_proteasomal_ubiquitin-dependent_protein_catabolic_process	-0.387301	-0.260028	0.0322292	0.211223	0.236106	0.148531
GO:0031175_neurite_development	2.22871	1.41967	3.78558	3.93909	2.76244	2.52031
GO:0031214_biomineral_formation	-0.928831	-0.728994	-2.15099	-2.04014	0.182431	0.0563561
GO:0031225_anchored_to_membrane	-0.269918	-0.194695	1.13084	1.36781	0.193753	-0.614159
GO:0031228_intrinsic_to_Golgi_membrane	1.13128	0.99424	1.54037	1.61977	1.26063	0.351974
GO:0031252_leading_edge	0.969554	0.0582268	0.823217	0.650029	0.772478	0.785332
GO:0031267_small_GTPase_binding	1.31001	0.490732	0.315517	-0.15006	0.969322	0.585707
GO:0031300_intrinsic_to_organelle_membrane	-0.363251	0.237081	0.0480241	0.380804	0.0419324	-0.478
GO:0031301_integral_to_organelle_membrane	0.122935	0.545544	0.325085	0.540644	0.393924	-0.0218652
GO:0031326_regulation_of_cellular_biosynthetic_process	3.47869	3.64838	3.54129	3.02347	3.02523	4.17383
GO:0031347_regulation_of_defense_response	-2.13629	-2.30373	-0.996907	-1.06267	-1.58079	-2.24057
GO:0031399_regulation_of_protein_modification_process	-1.61165	-1.33575	-1.39604	-1.39424	-0.915454	-0.681222
GO:0031401_positive_regulation_of_protein_modification_process	-1.88961	-1.55049	-1.50603	-1.45693	-1.35157	-1.21227
GO:0031402_sodium_ion_binding	0.0964321	0.624321	-0.424465	-0.141571	0.506054	-0.0412656
GO:0031404_chloride_ion_binding	0.513511	0.715471	-0.467493	-0.278855	0.821363	0.582608
GO:0031497_chromatin_assembly	0.583928	0.266601	2.96407	2.86997	0.377868	0.223184
GO:0031589_cell-substrate_adhesion	0.0585952	-0.173379	-0.000766378	-0.011424	1.09547	0.129544
GO:0031667_response_to_nutrient_levels	0.908717	0.709142	2.26725	2.74511	1.50076	0.947775
GO:0031903_microbody_membrane	-0.625886	-0.398929	-0.80025	-0.471194	-0.733381	-0.228567
GO:0031965_nuclear_membrane	2.98513	2.25881	0.617409	0.482527	1.60761	2.48864
GO:0031968_organelle_outer_membrane	1.15807	0.527267	1.41566	1.263	0.751614	0.122795
GO:0032101_regulation_of_response_to_external_stimulus	-0.733592	-0.614785	0.541376	0.339894	0.0723324	-0.117886
GO:0032147_activation_of_protein_kinase_activity	0.233182	0.0554567	0.650657	0.393743	0.93966	0.441925
GO:0032269_negative_regulation_of_cellular_protein_metabolic_process	-0.199359	-0.478928	1.92068	1.88347	-0.189665	-0.671692
GO:0032270_positive_regulation_of_cellular_protein_metabolic_process	0.351902	0.397439	0.132503	0.081718	0.333211	0.976175
GO:0032313_regulation_of_Rab_GTPase_activity	0.11626	-0.629935	-0.773897	-0.729829	-0.740002	-0.593336
GO:0032318_regulation_of_Ras_GTPase_activity	1.02616	0.307492	-0.148202	-0.595911	0.0171066	0.666451
GO:0032403_protein_complex_binding	-1.35663	-1.61564	-1.83041	-1.40856	-2.09729	-0.949682
GO:0032446_protein_modification_by_small_protein_conjugation	1.94114	2.42942	0.524697	-0.0114085	1.55521	1.8923
GO:0032482_Rab_protein_signal_transduction	0.11626	-0.629935	-0.773897	-0.729829	-0.740002	-0.593336
GO:0032483_regulation_of_Rab_protein_signal_transduction	0.11626	-0.629935	-0.773897	-0.729829	-0.740002	-0.593336
GO:0032504_multicellular_organism_reproduction	1.12456	1.04629	1.04741	1.343	0.747493	0.834692
GO:0032535_regulation_of_cellular_component_size	-0.00841526	0.274903	0.435765	0.52519	-0.489359	-0.332404
GO:0032879_regulation_of_localization	1.34651	0.421265	2.17944	2.24653	1.75747	0.700243
GO:0032940_secretion_by_cell	-0.10219	-1.08934	1.05553	0.982681	0.51982	-0.0054996
GO:0032943_mononuclear_cell_proliferation	-2.37668	-2.31463	-1.89475	-2.08126	-1.59856	-2.24669
GO:0032956_regulation_of_actin_cytoskeleton_organization_and_biogenesis	0.316688	0.930892	0.832339	0.754983	-0.36823	0.0110467
GO:0032970_regulation_of_actin_filament-based_process	0.334425	1.00657	0.819069	0.760508	-0.281816	-0.0064027
GO:0032984_macromolecular_complex_disassembly	0.445531	0.40614	1.28498	1.0435	-0.372219	-0.385848
GO:0032993_protein-DNA_complex	0.73195	0.466292	2.79417	2.92784	0.43445	-0.331025
GO:0033043_regulation_of_organelle_organization_and_biogenesis	0.894542	1.08966	1.47325	1.55097	0.17922	0.8641
GO:0033279_ribosomal_subunit	3.17275	4.43991	14.4163	13.9147	4.36165	4.71736
GO:0033673_negative_regulation_of_kinase_activity	0.479215	1.35874	0.671374	0.674442	1.78839	1.51462
GO:0033674_positive_regulation_of_kinase_activity	-0.23706	-1.09851	0.564305	0.0771952	0.603814	0.0234567
GO:0034470_ncRNA_processing	-1.13778	-1.46691	-1.29005	-1.42337	-0.997487	-0.779289
GO:0034623_cellular_macromolecular_complex_disassembly	0.316871	0.349347	1.29081	1.07217	-0.642332	-0.550606
GO:0035023_regulation_of_Rho_protein_signal_transduction	-0.162788	-1.20442	-0.350536	-1.06405	-0.415943	-0.674402
GO:0035091_phosphoinositide_binding	-0.549454	-0.971746	-2.02867	-1.87996	-1.28975	0.758416
GO:0035150_regulation_of_tube_size	1.37445	0.921494	1.26537	1.2771	2.3463	2.52478
GO:0035239_tube_morphogenesis	1.20458	0.890407	1.47788	1.36946	2.10534	1.68921
GO:0035257_nuclear_hormone_receptor_binding	-0.612241	0.110679	-0.826884	-0.487929	-0.327741	0.2828
GO:0035295_tube_development	0.592065	-0.0880697	0.852097	1.00439	1.24495	0.72472
GO:0040029_regulation_of_gene_expression,_epigenetic	1.94832	1.02033	2.07622	2.03336	0.91767	1.39729
GO:0042035_regulation_of_cytokine_biosynthetic_process	-1.28027	-1.60491	-0.887856	-0.439072	-0.449769	-1.80102
GO:0042060_wound_healing	-1.4759	-1.42249	-2.14054	-2.05283	-1.27971	-1.4575
GO:0042089_cytokine_biosynthetic_process	-2.16778	-2.4676	-1.74658	-1.24965	-1.52849	-2.71042
GO:0042107_cytokine_metabolic_process	-2.22651	-2.45185	-1.75047	-1.23496	-1.56445	-2.72988
GO:0042110_T_cell_activation	-1.63758	-1.81658	-1.3655	-1.20168	-0.987358	-1.83106
GO:0042113_B_cell_activation	-1.73891	-2.24658	-1.01972	-0.949083	-1.60782	-2.25955
GO:0042157_lipoprotein_metabolic_process	-0.523871	-0.64125	-0.797731	-0.876033	-0.681405	-0.113463
GO:0042158_lipoprotein_biosynthetic_process	-0.387326	-0.233219	-0.87163	-1.2632	-0.521739	0.61446
GO:0042165_neurotransmitter_binding	1.05009	0.262135	1.35548	1.16063	1.19796	1.54159
GO:0042254_ribosome_biogenesis	-0.376718	-0.514266	-0.39471	-0.648215	-0.218275	-0.0445291
GO:0042277_peptide_binding	-2.30677	-1.85558	-0.23635	-0.115274	-2.24601	-2.4199
GO:0042325_regulation_of_phosphorylation	-1.92009	-1.95972	-1.30829	-1.20033	-1.01203	-1.22729
GO:0042330_taxis	-2.6972	-2.80535	-2.37024	-2.5305	-2.53345	-2.62991
GO:0042379_chemokine_receptor_binding	-1.54235	-1.18706	-2.00936	-2.3622	-1.91879	-1.00345
GO:0042391_regulation_of_membrane_potential	-1.36987	-1.18233	0.925463	0.861998	-0.526214	-0.888637
GO:0042445_hormone_metabolic_process	-0.676504	-0.733216	-0.0841295	0.19036	-0.620996	-0.476183
GO:0042470_melanosome	0.714247	0.212948	2.6244	2.14879	1.25966	0.934413
GO:0042493_response_to_drug	-0.387175	-0.40444	0.219464	0.411442	-0.368165	-0.981896
GO:0042579_microbody	-1.3872	-1.33775	-1.1573	-0.777976	-0.713898	-1.04068
GO:0042598_vesicular_fraction	-3.16588	-3.8269	-3.5132	-3.50876	-2.566	-3.07463
GO:0042625_ATPase_activity,_coupled_to_transmembrane_movement_of_ions	1.33046	0.255795	2.31753	2.22699	0.82261	-0.27167
GO:0042626_ATPase_activity,_coupled_to_transmembrane_movement_of_substances	1.90014	0.710315	2.71126	2.69546	1.72251	0.576137
GO:0042692_muscle_cell_differentiation	-0.0710897	0.55712	0.891386	1.25948	0.333336	0.639883
GO:0042742_defense_response_to_bacterium	-2.54894	-2.37538	-3.71543	-4.48276	-1.79463	-1.54036
GO:0042773_ATP_synthesis_coupled_electron_transport	3.278	4.77163	7.51496	6.48249	3.47634	4.83853
GO:0042775_organelle_ATP_synthesis_coupled_electron_transport	1.91353	3.4565	6.37688	5.42557	2.3455	3.33272
GO:0043005_neuron_projection	1.76404	1.51133	1.93843	1.87533	1.40905	2.19966
GO:0043009_chordate_embryonic_development	-0.344439	-0.201046	1.56737	1.30377	0.130129	0.142151
GO:0043038_amino_acid_activation	0.530907	1.04708	-0.0891934	-0.277412	1.51231	0.72507
GO:0043039_tRNA_aminoacylation	0.530907	1.04708	-0.0891934	-0.277412	1.51231	0.72507
GO:0043062_extracellular_structure_organization_and_biogenesis	1.18381	0.831606	0.920281	1.03612	1.68686	1.67942
GO:0043086_negative_regulation_of_catalytic_activity	0.756395	1.49293	1.74954	1.69943	2.01746	1.61353
GO:0043087_regulation_of_GTPase_activity	0.554881	-0.215659	-0.750892	-1.28436	-0.306694	0.626274
GO:0043122_regulation_of_I-kappaB_kinase/NF-kappaB_cascade	0.678517	0.487624	0.21764	-0.282397	0.354701	1.01909
GO:0043123_positive_regulation_of_I-kappaB_kinase/NF-kappaB_cascade	0.85109	0.753714	0.260235	-0.287824	0.534721	1.5223
GO:0043161_proteasomal_ubiquitin-dependent_protein_catabolic_process	1.09053	1.23778	1.7595	1.87669	1.70592	1.54377
GO:0043168_anion_binding	0.513511	0.715471	-0.467493	-0.278855	0.821363	0.582608
GO:0043235_receptor_complex	-1.07929	-1.49143	-0.712415	-0.615224	-1.18373	-2.03933
GO:0043241_protein_complex_disassembly	0.181876	0.258935	1.14231	0.908424	-0.633029	-0.49858
GO:0043281_regulation_of_caspase_activity	0.00432621	0.573824	1.39955	1.6398	0.792583	-0.734735
GO:0043292_contractile_fiber	0.0489586	0.436604	0.459052	0.590235	0.502651	-0.971047
GO:0043296_apical_junction_complex	-0.652833	-0.934055	-0.0399381	0.00909831	-0.95794	-1.08101
GO:0043405_regulation_of_MAP_kinase_activity	-0.0675619	-0.311002	0.337705	-0.0642596	0.794203	0.966545
GO:0043406_positive_regulation_of_MAP_kinase_activity	-0.54688	-1.53043	-0.0428562	-0.590121	-0.150367	-0.393088
GO:0043413_biopolymer_glycosylation	0.613281	0.853181	0.89847	0.789886	0.900899	0.984856
GO:0043492_ATPase_activity,_coupled_to_movement_of_substances	1.60979	0.523986	2.30607	2.2687	1.38873	0.362514
GO:0043566_structure-specific_DNA_binding	-0.67278	-0.201849	-1.74361	-1.80675	0.1296	1.04473
GO:0043623_cellular_protein_complex_assembly	0.875954	1.03766	1.7159	1.62724	0.936974	1.85778
GO:0043624_cellular_protein_complex_disassembly	0.277835	0.428192	1.36265	1.1543	-0.607977	-0.492675
GO:0044242_cellular_lipid_catabolic_process	-2.99686	-3.61934	-1.94922	-1.82163	-2.07167	-2.65783
GO:0044264_cellular_polysaccharide_metabolic_process	-1.60481	-1.83417	-1.43431	-1.17829	-1.75754	-1.74286
GO:0044270_nitrogen_compound_catabolic_process	-0.489364	-0.30247	-0.358981	0.0963598	-0.297193	-0.414897
GO:0044271_nitrogen_compound_biosynthetic_process	-0.877455	-0.508223	0.710013	0.640437	-0.633726	-0.970503
GO:0044275_cellular_carbohydrate_catabolic_process	0.655065	-0.823507	1.88723	2.19169	-0.966482	-1.20229
GO:0044420_extracellular_matrix_part	3.68925	2.32622	1.58506	2.07719	3.36927	2.09877
GO:0044433_cytoplasmic_vesicle_part	1.45611	0.823454	0.658692	0.486995	0.0925734	1.19636
GO:0044437_vacuolar_part	-0.137308	-0.512475	1.655	1.47338	0.0978513	-0.624059
GO:0044438_microbody_part	-0.8875	-0.727559	-1.31223	-1.02093	-0.938659	-0.346403
GO:0044439_peroxisomal_part	-0.8875	-0.727559	-1.31223	-1.02093	-0.938659	-0.346403
GO:0044440_endosomal_part	-0.413026	-0.578542	-0.926777	-0.91819	-0.748793	-0.32942
GO:0044445_cytosolic_part	3.18267	4.18348	12.5482	11.7339	3.81618	4.9053
GO:0044448_cell_cortex_part	1.76846	1.42754	1.80851	1.67935	1.64842	1.41155
GO:0044449_contractile_fiber_part	-0.0533323	0.267837	0.20307	0.309294	0.426239	-1.14615
GO:0044453_nuclear_membrane_part	2.42925	2.06468	-0.265801	-0.423938	1.13181	2.66435
GO:0044454_nuclear_chromosome_part	1.26259	0.661356	-0.695683	-0.670859	0.307245	1.09182
GO:0044455_mitochondrial_membrane_part	-1.28676	0.532139	5.53477	4.71222	-0.184673	0.68342
GO:0044456_synapse_part	-0.101998	-0.70873	-0.796556	-0.734424	-0.119321	0.608761
GO:0044463_cell_projection_part	0.133615	-0.525288	0.109324	-0.11091	0.264973	-0.096332
GO:0045087_innate_immune_response	-4.33484	-4.56943	-4.79375	-4.81536	-3.33237	-4.084
GO:0045095_keratin_filament	11.402	11.1311	11.6245	11.1937	12.4602	10.9132
GO:0045111_intermediate_filament_cytoskeleton	6.62432	6.69861	6.46718	6.50605	6.54398	5.56906
GO:0045121_membrane_raft	-0.385099	-0.421761	0.513903	0.477224	-0.0927504	-0.244728
GO:0045137_development_of_primary_sexual_characteristics	-0.533796	-0.196833	0.0368118	0.108276	0.239876	-0.300217
GO:0045165_cell_fate_commitment	0.955478	1.09371	3.32981	3.11444	1.69968	1.36497
GO:0045177_apical_part_of_cell	0.169007	0.335738	0.54233	0.842681	0.747315	0.917874
GO:0045182_translation_regulator_activity	2.08139	2.86571	1.95596	1.55283	1.58841	2.41696
GO:0045211_postsynaptic_membrane	-0.0390808	-0.735814	-0.529091	-0.471746	0.21172	0.67798
GO:0045271_respiratory_chain_complex_I	0.849414	2.61443	5.32218	4.44137	1.61801	2.67417
GO:0045595_regulation_of_cell_differentiation	0.0384313	-0.0360864	1.56728	1.57153	0.687159	0.812058
GO:0045596_negative_regulation_of_cell_differentiation	0.341538	1.00023	0.747745	0.802968	0.88281	1.75587
GO:0045597_positive_regulation_of_cell_differentiation	-0.264717	-1.00749	0.553728	0.704033	0.310183	0.13333
GO:0045786_negative_regulation_of_cell_cycle	0.326705	0.405981	0.826375	0.886932	0.890172	0.539576
GO:0045792_negative_regulation_of_cell_size	-0.456677	-1.4537	0.529882	0.509775	-0.980152	-1.2138
GO:0045860_positive_regulation_of_protein_kinase_activity	-0.280486	-1.11337	0.518583	0.0458058	0.558548	0.101047
GO:0045926_negative_regulation_of_growth	0.425262	-0.765032	1.68196	1.67971	0.139067	-0.336203
GO:0045944_positive_regulation_of_transcription_from_RNA_polymerase_II_promoter	1.48436	0.991675	2.21167	2.52213	1.65089	2.11136
GO:0046164_alcohol_catabolic_process	1.22044	-0.0186955	2.23653	2.53687	-0.441414	-0.713489
GO:0046365_monosaccharide_catabolic_process	1.22316	0.0245326	2.18545	2.46802	-0.382545	-0.710189
GO:0046394_carboxylic_acid_biosynthetic_process	-0.868265	-1.28283	-0.990907	-0.616747	-1.51503	-1.10867
GO:0046467_membrane_lipid_biosynthetic_process	0.24058	0.113276	-0.242803	-0.632782	-0.191024	0.728087
GO:0046474_glycerophospholipid_biosynthetic_process	-0.381517	-0.345717	-0.678625	-0.869018	-0.764535	0.192407
GO:0046483_heterocycle_metabolic_process	-1.16407	-1.19137	-0.112238	0.188253	-0.547699	-0.1071
GO:0046649_lymphocyte_activation	-2.75178	-2.66787	-1.82626	-1.60559	-1.78548	-3.17876
GO:0046651_lymphocyte_proliferation	-2.46426	-2.4849	-2.04324	-2.22011	-1.66811	-2.27743
GO:0046777_protein_amino_acid_autophosphorylation	0.266131	0.222865	-1.08893	-0.859369	-0.221561	0.923509
GO:0046906_tetrapyrrole_binding	-2.84235	-3.18236	-0.931573	-0.291636	-3.2292	-2.48329
GO:0046930_pore_complex	1.11352	0.608849	-1.12433	-1.50266	-0.54725	1.0535
GO:0046942_carboxylic_acid_transport	-0.594988	-0.38921	0.190422	0.384091	-0.473825	-1.06515
GO:0046943_carboxylic_acid_transmembrane_transporter_activity	-0.556023	-0.633627	-0.353151	-0.221021	-0.221834	-1.16833
GO:0046982_protein_heterodimerization_activity	0.772868	0.0576147	1.49884	1.55511	1.02412	0.268877
GO:0048015_phosphoinositide-mediated_signaling	-0.898351	-0.761429	-0.367064	-0.315478	-0.636643	-0.0268224
GO:0048193_Golgi_vesicle_transport	0.383389	0.608868	0.444704	0.302594	0.0399283	0.469627
GO:0048469_cell_maturation	-0.219569	-0.706983	0.661137	0.916332	0.281901	0.539907
GO:0048471_perinuclear_region_of_cytoplasm	1.51039	0.586678	0.691617	0.869247	0.780845	1.78626
GO:0048475_coated_membrane	0.656457	0.537142	1.38467	1.43174	-0.747997	0.818623
GO:0048511_rhythmic_process	0.962167	0.717871	1.83439	1.96809	1.37631	0.873151
GO:0048514_blood_vessel_morphogenesis	0.531751	0.748006	0.794305	0.803632	1.83256	1.1245
GO:0048534_hemopoietic_or_lymphoid_organ_development	-1.01083	-1.64133	0.816678	0.973419	-0.18483	-1.24387
GO:0048583_regulation_of_response_to_stimulus	-1.68479	-2.03258	-1.26644	-1.32441	-0.887981	-1.47516
GO:0048584_positive_regulation_of_response_to_stimulus	-1.62038	-1.91967	-1.93116	-1.9699	-1.19359	-1.25387
GO:0048598_embryonic_morphogenesis	0.654147	0.352406	1.56213	1.47893	1.64274	1.012
GO:0048608_reproductive_structure_development	-0.373403	-0.0528423	-0.179546	-0.0334287	0.273439	-0.0790549
GO:0048609_reproductive_process_in_a_multicellular_organism	1.12456	1.04629	1.04741	1.343	0.747493	0.834692
GO:0048646_anatomical_structure_formation	-0.280279	-0.187763	0.626155	0.549941	0.8474	-0.0852183
GO:0048666_neuron_development	1.91955	1.18028	3.65018	3.887	2.55476	2.20219
GO:0048667_neuron_morphogenesis_during_differentiation	1.92523	1.19227	3.42421	3.65336	2.48165	2.09055
GO:0048729_tissue_morphogenesis	2.86683	2.61252	4.05802	4.08772	3.73209	3.05953
GO:0048730_epidermis_morphogenesis	3.09223	2.51806	4.07165	4.28036	3.9968	2.95744
GO:0048770_pigment_granule	0.714247	0.212948	2.6244	2.14879	1.25966	0.934413
GO:0048771_tissue_remodeling	-1.50052	-1.4717	-2.70554	-2.16337	-0.77231	-0.717972
GO:0048812_neurite_morphogenesis	1.92523	1.19227	3.42421	3.65336	2.48165	2.09055
GO:0050657_nucleic_acid_transport	2.23265	2.15152	0.537795	0.178256	1.5947	3.29432
GO:0050658_RNA_transport	2.23265	2.15152	0.537795	0.178256	1.5947	3.29432
GO:0050660_FAD_binding	-2.18011	-1.26289	-1.93232	-1.25974	-1.49915	-2.08866
GO:0050662_coenzyme_binding	-1.55378	-1.07131	-0.206702	0.190614	-0.68242	-0.616314
GO:0050776_regulation_of_immune_response	-2.30857	-2.68456	-2.60274	-2.80217	-1.96116	-2.31941
GO:0050778_positive_regulation_of_immune_response	-2.03772	-2.41097	-2.63733	-2.68274	-1.7866	-1.82053
GO:0050817_coagulation	-2.26264	-2.25176	-2.88396	-2.82233	-2.31104	-1.96912
GO:0050863_regulation_of_T_cell_activation	-1.28292	-1.43204	-1.35506	-1.1653	-0.682652	-1.10728
GO:0050865_regulation_of_cell_activation	-1.14397	-1.05125	-0.706009	-0.532115	-0.254775	-1.21804
GO:0050867_positive_regulation_of_cell_activation	-1.71457	-1.72476	-2.10489	-1.98056	-1.26561	-1.69336
GO:0050878_regulation_of_body_fluid_levels	-2.32815	-2.40833	-2.59196	-2.55231	-2.25173	-1.90612
GO:0050880_regulation_of_blood_vessel_size	1.37445	0.921494	1.26537	1.2771	2.3463	2.52478
GO:0050954_sensory_perception_of_mechanical_stimulus	-0.134671	-0.998317	0.133655	0.400814	-0.147463	-0.387761
GO:0051020_GTPase_binding	1.15443	0.61009	-0.240019	-0.746726	0.887834	0.726868
GO:0051028_mRNA_transport	1.86016	1.30326	-0.393849	-0.609952	1.26313	2.87139
GO:0051046_regulation_of_secretion	-1.9508	-2.56341	-0.977144	-1.18478	-1.18827	-1.62677
GO:0051049_regulation_of_transport	1.40761	0.615905	2.3558	2.47541	1.96189	0.850703
GO:0051050_positive_regulation_of_transport	0.208557	-0.753155	1.47035	1.36022	0.257202	-0.256481
GO:0051052_regulation_of_DNA_metabolic_process	-3.15555	-2.66818	-3.56263	-3.61062	-3.3809	-2.06743
GO:0051082_unfolded_protein_binding	3.04326	3.23774	2.7045	2.72247	2.72134	3.72687
GO:0051090_regulation_of_transcription_factor_activity	1.22288	1.35603	1.19278	1.25809	1.28292	1.28229
GO:0051098_regulation_of_binding	0.855956	0.770301	1.51062	1.65199	1.14295	0.606247
GO:0051101_regulation_of_DNA_binding	1.11383	0.950977	1.32198	1.48816	1.23401	1.04155
GO:0051119_sugar_transmembrane_transporter_activity	-1.07253	-0.486263	0.881998	1.09482	-0.0315393	-0.244125
GO:0051129_negative_regulation_of_cellular_component_organization_and_biogenesis	0.713693	0.873652	2.31476	2.20614	0.598908	0.218358
GO:0051130_positive_regulation_of_cellular_component_organization_and_biogenesis	4.00521	3.27251	3.86014	3.88701	4.00969	4.92847
GO:0051169_nuclear_transport	2.67418	2.40295	1.32902	0.76794	1.89474	2.20724
GO:0051170_nuclear_import	0.524584	0.49192	-0.219818	-0.616536	-0.12303	-0.0346768
GO:0051174_regulation_of_phosphorus_metabolic_process	-1.84452	-1.86462	-1.13135	-0.965383	-0.959724	-1.38085
GO:0051186_cofactor_metabolic_process	-2.49932	-3.79334	0.137036	-0.117815	-1.86644	-2.08059
GO:0051188_cofactor_biosynthetic_process	-0.309927	-1.94072	0.434664	0.148316	-0.447365	0.471995
GO:0051213_dioxygenase_activity	-0.809063	-0.0809342	-0.223452	0.0538124	-0.748692	-0.923404
GO:0051235_maintenance_of_location	-2.0851	-1.47823	-0.600509	-0.90997	-1.08159	-1.89627
GO:0051236_establishment_of_RNA_localization	2.23265	2.15152	0.537795	0.178256	1.5947	3.29432
GO:0051240_positive_regulation_of_multicellular_organismal_process	-0.638757	-0.291677	0.352795	0.474612	0.0954211	-0.174661
GO:0051241_negative_regulation_of_multicellular_organismal_process	-1.49567	-2.29678	-0.808535	-0.619966	-0.23418	-1.25115
GO:0051247_positive_regulation_of_protein_metabolic_process	0.439534	0.419565	0.106518	0.0724971	0.348905	0.936963
GO:0051248_negative_regulation_of_protein_metabolic_process	-0.608975	-0.852541	1.42833	1.46569	-0.64372	-1.02467
GO:0051249_regulation_of_lymphocyte_activation	-1.31442	-1.27529	-0.873832	-0.653644	-0.487818	-1.27934
GO:0051251_positive_regulation_of_lymphocyte_activation	-1.62068	-1.65528	-1.96657	-1.81304	-1.14104	-1.5107
GO:0051258_protein_polymerization	0.880014	0.836989	1.96658	1.95303	1.15707	1.51751
GO:0051259_protein_oligomerization	-0.858073	-0.92071	-0.659118	-0.950301	-0.861705	-0.627813
GO:0051270_regulation_of_cell_motility	-0.730291	-0.801745	0.332301	0.275076	0.0965199	-0.0670959
GO:0051321_meiotic_cell_cycle	-0.713249	-0.477635	-3.05362	-3.39194	-0.454093	-0.0243389
GO:0051325_interphase	-0.341809	-0.439213	0.132322	0.0337003	0.41735	0.113807
GO:0051327_M_phase_of_meiotic_cell_cycle	-0.970275	-0.699716	-3.55363	-3.88673	-0.693448	-0.160348
GO:0051329_interphase_of_mitotic_cell_cycle	-0.287432	-0.315565	0.29322	0.189955	0.477079	0.0763139
GO:0051340_regulation_of_ligase_activity	-0.175261	0.243518	-0.39421	-0.34372	0.555069	0.283651
GO:0051345_positive_regulation_of_hydrolase_activity	-0.662043	0.163146	0.465312	0.485223	-0.226961	-0.863789
GO:0051347_positive_regulation_of_transferase_activity	-0.17432	-1.02388	0.545579	0.021337	0.670058	0.0628481
GO:0051348_negative_regulation_of_transferase_activity	0.719741	1.58532	0.890024	0.932024	2.08911	1.72618
GO:0051351_positive_regulation_of_ligase_activity	0.00447832	0.150603	0.0999795	0.137153	0.560529	0.512395
GO:0051352_negative_regulation_of_ligase_activity	-0.0581776	0.0252597	0.142213	0.381404	0.62788	0.439823
GO:0051427_hormone_receptor_binding	-0.570133	0.135858	-0.78674	-0.391992	-0.353643	0.188647
GO:0051436_negative_regulation_of_ubiquitin-protein_ligase_activity_during_mitotic_cell_cycle	0.0160303	0.0800406	0.154965	0.373586	0.62803	0.588248
GO:0051437_positive_regulation_of_ubiquitin-protein_ligase_activity_during_mitotic_cell_cycle	-0.0375258	-0.0649371	0.402908	0.606111	0.5304	0.119398
GO:0051438_regulation_of_ubiquitin-protein_ligase_activity	-0.0609899	0.199334	-0.0219022	0.174864	0.570419	0.187272
GO:0051439_regulation_of_ubiquitin-protein_ligase_activity_during_mitotic_cell_cycle	-0.141674	0.0197519	-0.218722	-0.0751647	0.603059	0.0845127
GO:0051443_positive_regulation_of_ubiquitin-protein_ligase_activity	0.129578	0.102126	0.506623	0.701215	0.577705	0.411717
GO:0051444_negative_regulation_of_ubiquitin-protein_ligase_activity	-0.0581776	0.0252597	0.142213	0.381404	0.62788	0.439823
GO:0051480_cytosolic_calcium_ion_homeostasis	-2.44038	-1.96611	-0.229765	-0.134559	-2.25893	-2.0767
GO:0051493_regulation_of_cytoskeleton_organization_and_biogenesis	0.590374	0.707482	1.33633	1.29946	0.0268246	0.331356
GO:0051494_negative_regulation_of_cytoskeleton_organization_and_biogenesis	0.248137	0.654787	1.44356	1.47479	-0.115504	-0.455395
GO:0051536_iron-sulfur_cluster_binding	0.317824	0.204857	1.61089	1.64069	1.03768	1.21169
GO:0051540_metal_cluster_binding	0.317824	0.204857	1.61089	1.64069	1.03768	1.21169
GO:0051606_detection_of_stimulus	-1.15961	-1.97666	-1.98518	-2.20866	-2.05879	-2.07118
GO:0051716_cellular_response_to_stimulus	-0.494435	0.31613	0.135894	0.324298	-0.140113	-0.191124
GO:0051789_response_to_protein_stimulus	2.05634	2.80355	3.42355	3.25422	2.07023	2.01352
GO:0052547_regulation_of_peptidase_activity	0.0193678	0.549556	1.42911	1.70899	0.868977	-0.739273
GO:0052548_regulation_of_endopeptidase_activity	0.0392844	0.598306	1.47488	1.74718	0.884801	-0.795369
GO:0055065_metal_ion_homeostasis	-2.6163	-2.51778	-0.834827	-0.720276	-1.93038	-2.32624
GO:0055066_di-,_tri-valent_inorganic_cation_homeostasis	-2.79293	-2.79119	-0.148578	-0.207066	-2.24626	-2.71379
GO:0055074_calcium_ion_homeostasis	-3.01932	-2.88499	-1.21589	-1.11633	-2.57121	-2.82466
GO:0060047_heart_contraction	-0.396667	-0.580177	0.540912	0.697886	0.0215995	-0.828965
GO:0060090_molecular_adaptor_activity	-0.464565	-0.330336	0.333409	-0.131173	0.40502	-0.584028
GO:0060249_anatomical_structure_homeostasis	0.184661	0.309321	-2.06344	-1.82094	0.412407	1.93157
GO:0065002_intracellular_protein_transport_across_a_membrane	0.430935	0.242141	0.161922	0.100024	0.358436	1.02394
GO:0065004_protein-DNA_complex_assembly	-0.948784	-0.272115	0.647414	0.370407	0.300279	0.563613
Sample levels	1	1	2	2	3	3

## Sheet: Gene set analysis
Gene set analysis results
Pathway name:	Pearson coefficient (r) (meta-gene vs. outcome):	Q-values:	F-score:
GO:0019992 diacylglycerol binding	-0.86	0.025	8.6
GO:0030136 clathrin-coated vesicle	-0.8	0.049	6.06
GO:0030135 coated vesicle	-0.68	0.042	6.6
GO:0008154 actin polymerization and/or depolymerization	-0.62	0.015	10.91
GO:0006606 protein import into nucleus	-0.53	0.035	7.27
GO:0034623 cellular macromolecular complex disassembly	-0.52	0.0033	20.97
GO:0032984 macromolecular complex disassembly	-0.52	0.0063	15.77
GO:0008064 regulation of actin polymerization and/or depolymerization	-0.52	0.033	7.44
GO:0030832 regulation of actin filament length	-0.52	0.046	6.28
GO:0006096 glycolysis	-0.51	0.0033	20.82
GO:0043624 cellular protein complex disassembly	-0.5	0.0032	21.34
GO:0003743 translation initiation factor activity	-0.5	0.035	7.18
GO:0043241 protein complex disassembly	-0.49	0.0056	16.52
GO:0015297 antiporter activity	-0.44	0.047	6.18
GO:0051494 negative regulation of cytoskeleton organization and biogenesis	-0.41	0.0049	17.42
GO:0019320 hexose catabolic process	-0.4	0.0023	26.05
GO:0051493 regulation of cytoskeleton organization and biogenesis	-0.4	0.026	8.37
GO:0008135 translation factor activity, nucleic acid binding	-0.4	0.028	8.07
GO:0046365 monosaccharide catabolic process	-0.39	0.0024	25.52
GO:0010639 negative regulation of organelle organization and biogenesis	-0.39	0.0028	23.28
GO:0007050 cell cycle arrest	-0.39	0.017	10.18
GO:0046164 alcohol catabolic process	-0.38	0.0022	26.53
GO:0006006 glucose metabolic process	-0.37	0.0019	29.46
GO:0005929 cilium	-0.37	0.0021	27.44
GO:0006007 glucose catabolic process	-0.35	0.003	22.12
GO:0016604 nuclear body	-0.34	0.023	9.01
GO:0016790 thiolester hydrolase activity	-0.34	0.03	7.83
GO:0030247 polysaccharide binding	-0.33	0.041	6.67
GO:0005741 mitochondrial outer membrane	-0.32	0.032	7.56
GO:0019318 hexose metabolic process	-0.31	0.00095	40.94
GO:0019787 small conjugating protein ligase activity	-0.31	0.0025	24.68
GO:0051169 nuclear transport	-0.31	0.013	11.59
GO:0044275 cellular carbohydrate catabolic process	-0.3	0.0025	25
GO:0006913 nucleocytoplasmic transport	-0.3	0.028	8.07
GO:0016835 carbon-oxygen lyase activity	-0.3	0.03	7.84
GO:0016836 hydro-lyase activity	-0.29	0.025	8.52
GO:0005996 monosaccharide metabolic process	-0.28	0.0011	38.03
GO:0016052 carbohydrate catabolic process	-0.28	0.0027	23.88
GO:0019867 outer membrane	-0.28	0.014	11.37
GO:0006986 response to unfolded protein	-0.27	0.026	8.41
GO:0051789 response to protein stimulus	-0.27	0.026	8.41
GO:0008201 heparin binding	-0.26	0.035	7.13
GO:0016881 acid-amino acid ligase activity	-0.25	0.0025	24.54
GO:0031965 nuclear membrane	-0.25	0.0063	15.61
GO:0004842 ubiquitin-protein ligase activity	-0.24	0.0029	22.6
GO:0046930 pore complex	-0.24	0.016	10.54
GO:0005769 early endosome	-0.23	0.015	10.88
GO:0015849 organic acid transport	-0.23	0.046	6.28
GO:0046942 carboxylic acid transport	-0.23	0.047	6.23
GO:0032446 protein modification by small protein conjugation	-0.22	0.0042	18.75
GO:0042625 ATPase activity, coupled to transmembrane movement of ions	-0.22	0.016	10.47
GO:0005643 nuclear pore	-0.22	0.022	9.07
GO:0006333 chromatin assembly or disassembly	-0.21	0.0018	30.85
GO:0043296 apical junction complex	-0.21	0.035	7.15
GO:0007156 homophilic cell adhesion	-0.2	0.00018	78.6
GO:0022618 ribonucleoprotein complex assembly	-0.2	0.021	9.32
GO:0005539 glycosaminoglycan binding	-0.2	0.047	6.22
GO:0051129 negative regulation of cellular component organization and biogenesis	-0.19	0.0028	23.16
GO:0016567 protein ubiquitination	-0.19	0.011	12.68
GO:0001871 pattern binding	-0.19	0.017	10.37
GO:0016327 apicolateral plasma membrane	-0.19	0.042	6.56
GO:0032993 protein-DNA complex	-0.18	0.00098	40.27
GO:0006813 potassium ion transport	-0.18	0.011	12.69
GO:0016820 hydrolase activity, acting on acid anhydrides, catalyzing transmembrane movement of substances	-0.18	0.041	6.68
GO:0000786 nucleosome	-0.17	0.00058	49.01
GO:0016830 carbon-carbon lyase activity	-0.17	0.0043	18.49
GO:0016055 Wnt receptor signaling pathway	-0.17	0.0073	14.7
GO:0005275 amine transmembrane transporter activity	-0.17	0.022	9.17
GO:0000785 chromatin	-0.15	0.0021	27.83
GO:0000228 nuclear chromosome	-0.15	0.012	11.87
GO:0044454 nuclear chromosome part	-0.14	0.012	12.28
GO:0004221 ubiquitin thiolesterase activity	-0.13	0.0014	34.89
GO:0005923 tight junction	-0.13	0.023	8.84
GO:0006323 DNA packaging	-0.12	0.0014	35.33
GO:0008076 voltage-gated potassium channel complex	-0.12	0.0032	21.46
GO:0000502 proteasome complex	-0.12	0.0037	19.66
GO:0044453 nuclear membrane part	-0.12	0.0043	18.55
GO:0016607 nuclear speck	-0.12	0.011	12.67
GO:0042277 peptide binding	-0.11	0.0017	32.28
GO:0000151 ubiquitin ligase complex	-0.11	0.0023	25.81
GO:0006413 translational initiation	-0.11	0.0039	19.29
GO:0022890 inorganic cation transmembrane transporter activity	-0.1	0.00051	53.32
GO:0022843 voltage-gated cation channel activity	-0.1	0.012	12.06
GO:0019783 small conjugating protein-specific protease activity	-0.09	0.0018	30.27
GO:0004843 ubiquitin-specific protease activity	-0.09	0.0018	30.06
GO:0015992 proton transport	-0.09	0.0022	26.79
GO:0008146 sulfotransferase activity	-0.09	0.0068	15.2
GO:0005249 voltage-gated potassium channel activity	-0.08	0.009	13.69
GO:0022607 cellular component assembly	-0.08	0.022	9.24
GO:0030955 potassium ion binding	-0.08	0.023	8.9
GO:0042626 ATPase activity, coupled to transmembrane movement of substances	-0.08	0.043	6.48
GO:0006818 hydrogen transport	-0.07	0.0022	26.53
GO:0008632 apoptotic program	-0.07	0.0028	23.23
GO:0014706 striated muscle development	-0.07	0.0057	16.34
GO:0045792 negative regulation of cell size	-0.07	0.012	12.22
GO:0016651 oxidoreductase activity, acting on NADH or NADPH	-0.06	0.0039	19.35
GO:0044271 nitrogen compound biosynthetic process	-0.06	0.0063	15.66
GO:0004197 cysteine-type endopeptidase activity	-0.06	0.018	10.02
GO:0019898 extrinsic to membrane	-0.06	0.026	8.36
GO:0005267 potassium channel activity	-0.05	0.0069	15.07
GO:0051020 GTPase binding	-0.05	0.014	11.42
GO:0015077 monovalent inorganic cation transmembrane transporter activity	-0.04	1.7e-05	146.16
GO:0031497 chromatin assembly	-0.04	0.00051	54.65
GO:0051248 negative regulation of protein metabolic process	-0.04	0.001	39.61
GO:0016655 oxidoreductase activity, acting on NADH or NADPH, quinone or similar compound as acceptor	-0.04	0.0047	17.9
GO:0032269 negative regulation of cellular protein metabolic process	-0.03	0.001	38.89
GO:0007059 chromosome segregation	-0.03	0.0044	18.39
GO:0003954 NADH dehydrogenase activity	-0.02	0.0025	25.11
GO:0015078 hydrogen ion transmembrane transporter activity	-0.01	1.7e-05	140.39
GO:0008234 cysteine-type peptidase activity	-0.01	0.00054	51.07
GO:0001653 peptide receptor activity	-0.01	0.0029	22.88
GO:0008528 peptide receptor activity, G-protein coupled	-0.01	0.0029	22.88
GO:0005813 centrosome	-0.01	0.0048	17.58
GO:0006941 striated muscle contraction	-0.01	0.047	6.2
GO:0006979 response to oxidative stress	0	0.019	9.71
GO:0006164 purine nucleotide biosynthetic process	0	0.035	7.15
GO:0015370 solute:sodium symporter activity	0.01	0.003	22.48
GO:0031225 anchored to membrane	0.01	0.011	12.83
GO:0030308 negative regulation of cell growth	0.01	0.018	10
GO:0016469 proton-transporting two-sector ATPase complex	0.02	0.00022	73.21
GO:0007204 elevation of cytosolic calcium ion concentration	0.02	0.0018	30.68
GO:0051480 cytosolic calcium ion homeostasis	0.02	0.0018	30.68
GO:0016782 transferase activity, transferring sulfur-containing groups	0.02	0.008	14.27
GO:0030705 cytoskeleton-dependent intracellular transport	0.02	0.036	7.11
GO:0044437 vacuolar part	0.03	0.0033	20.7
GO:0005815 microtubule organizing center	0.03	0.004	19.08
GO:0045926 negative regulation of growth	0.03	0.0096	13.35
GO:0000122 negative regulation of transcription from RNA polymerase II promoter	0.03	0.043	6.44
GO:0005746 mitochondrial respiratory chain	0.04	0.0015	34.26
GO:0005774 vacuolar membrane	0.04	0.0026	24.33
GO:0042775 organelle ATP synthesis coupled electron transport	0.04	0.0033	21.09
GO:0000776 kinetochore	0.04	0.0033	20.85
GO:0042773 ATP synthesis coupled electron transport	0.04	0.0063	15.58
GO:0003012 muscle system process	0.04	0.019	9.64
GO:0006936 muscle contraction	0.04	0.022	9.12
GO:0009260 ribonucleotide biosynthetic process	0.04	0.035	7.19
GO:0015934 large ribosomal subunit	0.05	3e-06	275.4
GO:0006414 translational elongation	0.05	3e-06	262.96
GO:0006119 oxidative phosphorylation	0.05	0.0029	22.58
GO:0004812 aminoacyl-tRNA ligase activity	0.05	0.049	6.01
GO:0016875 ligase activity, forming carbon-oxygen bonds	0.05	0.049	6.01
GO:0016876 ligase activity, forming aminoacyl-tRNA and related compounds	0.05	0.049	6.01
GO:0033279 ribosomal subunit	0.06	2.2e-06	363.49
GO:0030003 cellular cation homeostasis	0.06	0.00055	50.14
GO:0020037 heme binding	0.06	0.0021	27.12
GO:0046906 tetrapyrrole binding	0.06	0.0021	27.12
GO:0007517 muscle development	0.06	0.0073	14.74
GO:0022900 electron transport chain	0.06	0.0088	13.81
GO:0022904 respiratory electron transport chain	0.06	0.0093	13.49
GO:0009165 nucleotide biosynthetic process	0.06	0.01	13.14
GO:0046777 protein amino acid autophosphorylation	0.06	0.035	7.27
GO:0003015 heart process	0.06	0.042	6.54
GO:0060047 heart contraction	0.06	0.042	6.54
GO:0015935 small ribosomal subunit	0.07	3e-06	246.35
GO:0044445 cytosolic part	0.07	6.2e-06	189.86
GO:0007519 skeletal muscle development	0.07	0.0021	27.34
GO:0006800 oxygen and reactive oxygen species metabolic process	0.07	0.012	12.24
GO:0031404 chloride ion binding	0.07	0.023	8.95
GO:0043168 anion binding	0.07	0.023	8.95
GO:0022626 cytosolic ribosome	0.08	4.9e-06	209.23
GO:0008203 cholesterol metabolic process	0.08	0.0058	16.26
GO:0009152 purine ribonucleotide biosynthetic process	0.08	0.02	9.55
GO:0030005 cellular di-, tri-valent inorganic cation homeostasis	0.09	0.00053	51.97
GO:0009615 response to virus	0.09	0.0088	13.81
GO:0044455 mitochondrial membrane part	0.1	0.00051	53.51
GO:0008026 ATP-dependent helicase activity	0.1	0.0069	15.09
GO:0001701 in utero embryonic development	0.1	0.014	11.11
GO:0006403 RNA localization	0.1	0.015	10.73
GO:0050657 nucleic acid transport	0.1	0.015	10.7
GO:0050658 RNA transport	0.1	0.015	10.7
GO:0051236 establishment of RNA localization	0.1	0.015	10.7
GO:0015399 primary active transmembrane transporter activity	0.1	0.041	6.66
GO:0015405 P-P-bond-hydrolysis-driven transmembrane transporter activity	0.1	0.041	6.66
GO:0007126 meiosis	0.11	0.00029	65.39
GO:0051327 M phase of meiotic cell cycle	0.11	0.00029	65.39
GO:0051321 meiotic cell cycle	0.11	0.00046	57.62
GO:0055066 di-, tri-valent inorganic cation homeostasis	0.11	0.00059	48.14
GO:0006310 DNA recombination	0.11	0.003	22.2
GO:0005747 mitochondrial respiratory chain complex I	0.11	0.0056	16.55
GO:0030964 NADH dehydrogenase complex	0.11	0.0056	16.55
GO:0045271 respiratory chain complex I	0.11	0.0056	16.55
GO:0016125 sterol metabolic process	0.11	0.0063	15.72
GO:0007018 microtubule-based movement	0.11	0.0093	13.53
GO:0005765 lysosomal membrane	0.11	0.012	12.07
GO:0006874 cellular calcium ion homeostasis	0.12	0.0028	23.32
GO:0016591 DNA-directed RNA polymerase II, holoenzyme	0.12	0.014	11.15
GO:0055074 calcium ion homeostasis	0.13	0.0026	24.12
GO:0019901 protein kinase binding	0.13	0.011	12.85
GO:0003777 microtubule motor activity	0.13	0.023	9
GO:0051050 positive regulation of transport	0.14	0.013	11.74
GO:0016209 antioxidant activity	0.14	0.026	8.37
GO:0016459 myosin complex	0.14	0.036	7.1
GO:0000793 condensed chromosome	0.15	0.0011	37.9
GO:0000775 chromosome, centromeric region	0.16	0.0028	23.43
GO:0051028 mRNA transport	0.16	0.0063	15.66
GO:0009259 ribonucleotide metabolic process	0.16	0.01	13.09
GO:0008194 UDP-glycosyltransferase activity	0.17	0.00095	41.23
GO:0016616 oxidoreductase activity, acting on the CH-OH group of donors, NAD or NADP as acceptor	0.17	0.0021	28.09
GO:0015980 energy derivation by oxidation of organic compounds	0.17	0.0038	19.57
GO:0016323 basolateral plasma membrane	0.17	0.017	10.23
GO:0019900 kinase binding	0.17	0.028	8.07
GO:0006334 nucleosome assembly	0.18	0.00083	43.2
GO:0015294 solute:cation symporter activity	0.18	0.0018	30.25
GO:0005507 copper ion binding	0.18	0.011	12.67
GO:0006418 tRNA aminoacylation for protein translation	0.18	0.025	8.62
GO:0016614 oxidoreductase activity, acting on CH-OH group of donors	0.19	0.0019	28.97
GO:0000075 cell cycle checkpoint	0.19	0.0022	26.67
GO:0004386 helicase activity	0.19	0.006	16.01
GO:0009991 response to extracellular stimulus	0.2	0.0036	19.92
GO:0016810 hydrolase activity, acting on carbon-nitrogen (but not peptide) bonds	0.2	0.018	9.93
GO:0009150 purine ribonucleotide metabolic process	0.21	0.0063	15.54
GO:0018193 peptidyl-amino acid modification	0.21	0.029	7.94
GO:0004252 serine-type endopeptidase activity	0.21	0.029	7.92
GO:0006665 sphingolipid metabolic process	0.21	0.036	7.05
GO:0045165 cell fate commitment	0.22	0.0017	32.21
GO:0002009 morphogenesis of an epithelium	0.22	0.0054	16.93
GO:0031667 response to nutrient levels	0.22	0.007	14.98
GO:0043038 amino acid activation	0.22	0.034	7.39
GO:0043039 tRNA aminoacylation	0.22	0.034	7.39
GO:0015931 nucleobase, nucleoside, nucleotide and nucleic acid transport	0.22	0.035	7.19
GO:0006790 sulfur metabolic process	0.22	0.036	7.06
GO:0009199 ribonucleoside triphosphate metabolic process	0.23	0.0032	21.34
GO:0055065 metal ion homeostasis	0.23	0.0033	21.14
GO:0009792 embryonic development ending in birth or egg hatching	0.23	0.0033	20.59
GO:0043009 chordate embryonic development	0.23	0.0033	20.59
GO:0006875 cellular metal ion homeostasis	0.23	0.0034	20.46
GO:0015293 symporter activity	0.23	0.016	10.61
GO:0006163 purine nucleotide metabolic process	0.23	0.017	10.2
GO:0031347 regulation of defense response	0.23	0.03	7.74
GO:0017171 serine hydrolase activity	0.24	0.023	8.92
GO:0048511 rhythmic process	0.24	0.041	6.64
GO:0042391 regulation of membrane potential	0.25	0.0018	30.95
GO:0009144 purine nucleoside triphosphate metabolic process	0.25	0.003	21.98
GO:0009205 purine ribonucleoside triphosphate metabolic process	0.25	0.003	21.98
GO:0048534 hemopoietic or lymphoid organ development	0.25	0.0056	16.55
GO:0015674 di-, tri-valent inorganic cation transport	0.25	0.042	6.57
GO:0030097 hemopoiesis	0.26	0.015	10.89
GO:0008236 serine-type peptidase activity	0.26	0.027	8.24
GO:0005319 lipid transporter activity	0.26	0.037	7
GO:0060249 anatomical structure homeostasis	0.27	0.0025	24.8
GO:0006261 DNA-dependent DNA replication	0.29	0.003	21.92
GO:0019748 secondary metabolic process	0.29	0.015	10.99
GO:0007249 I-kappaB kinase/NF-kappaB cascade	0.29	0.033	7.5
GO:0009141 nucleoside triphosphate metabolic process	0.3	0.0025	24.52
GO:0004091 carboxylesterase activity	0.3	0.013	11.65
GO:0016763 transferase activity, transferring pentosyl groups	0.3	0.014	11.1
GO:0007584 response to nutrient	0.3	0.042	6.59
GO:0007005 mitochondrion organization and biogenesis	0.31	0.0019	29.04
GO:0042742 defense response to bacterium	0.31	0.0021	27.78
GO:0003690 double-stranded DNA binding	0.31	0.0021	27.44
GO:0042470 melanosome	0.31	0.0044	18.29
GO:0048770 pigment granule	0.31	0.0044	18.29
GO:0006816 calcium ion transport	0.31	0.035	7.25
GO:0006732 coenzyme metabolic process	0.33	0.0035	20.14
GO:0019887 protein kinase regulator activity	0.33	0.022	9.16
GO:0016298 lipase activity	0.33	0.024	8.75
GO:0030031 cell projection biogenesis	0.33	0.047	6.18
GO:0007409 axonogenesis	0.34	0.0049	17.51
GO:0016705 oxidoreductase activity, acting on paired donors, with incorporation or reduction of molecular oxygen	0.34	0.034	7.35
GO:0051186 cofactor metabolic process	0.35	0.0019	29.47
GO:0048667 neuron morphogenesis during differentiation	0.35	0.0048	17.6
GO:0048812 neurite morphogenesis	0.35	0.0048	17.6
GO:0051119 sugar transmembrane transporter activity	0.35	0.0056	16.57
GO:0006821 chloride transport	0.35	0.014	11.24
GO:0003001 generation of a signal involved in cell-cell signaling	0.35	0.02	9.47
GO:0006839 mitochondrial transport	0.36	0.00074	44.93
GO:0048666 neuron development	0.36	0.003	22.22
GO:0007411 axon guidance	0.36	0.0033	21.02
GO:0031175 neurite development	0.38	0.0043	18.51
GO:0004620 phospholipase activity	0.39	0.012	12.18
GO:0015144 carbohydrate transmembrane transporter activity	0.39	0.015	10.79
GO:0030099 myeloid cell differentiation	0.39	0.017	10.24
GO:0010033 response to organic substance	0.4	0.026	8.38
GO:0043566 structure-specific DNA binding	0.41	0.0032	21.25
GO:0015631 tubulin binding	0.41	0.012	12.17
GO:0051258 protein polymerization	0.42	0.031	7.66
GO:0048730 epidermis morphogenesis	0.42	0.048	6.1
GO:0001503 ossification	0.43	0.0017	32.48
GO:0031214 biomineral formation	0.43	0.0017	32.48
GO:0048771 tissue remodeling	0.43	0.0059	16.12
GO:0008227 amine receptor activity	0.43	0.033	7.47
GO:0009617 response to bacterium	0.44	0.0035	20.24
GO:0030384 phosphoinositide metabolic process	0.44	0.019	9.74
GO:0007346 regulation of mitotic cell cycle	0.45	0.0074	14.63
GO:0004428 inositol or phosphatidylinositol kinase activity	0.46	0.023	8.9
GO:0048729 tissue morphogenesis	0.46	0.024	8.77
GO:0004527 exonuclease activity	0.47	0.012	12.33
GO:0000904 cellular morphogenesis during differentiation	0.47	0.015	10.88
GO:0032940 secretion by cell	0.47	0.022	9.14
GO:0045595 regulation of cell differentiation	0.48	0.0055	16.77
GO:0050662 coenzyme binding	0.48	0.023	9.01
GO:0003002 regionalization	0.51	0.018	10.04
GO:0006352 transcription initiation	0.51	0.05	5.99
GO:0008643 carbohydrate transport	0.52	0.0084	14.02
GO:0045944 positive regulation of transcription from RNA polymerase II promoter	0.52	0.047	6.21
GO:0006367 transcription initiation from RNA polymerase II promoter	0.54	0.018	10.05
GO:0008237 metallopeptidase activity	0.54	0.028	8.06
GO:0006694 steroid biosynthetic process	0.54	0.033	7.47
GO:0016042 lipid catabolic process	0.57	0.011	12.4
GO:0032101 regulation of response to external stimulus	0.57	0.028	8.11
GO:0007389 pattern specification process	0.57	0.034	7.36
GO:0009725 response to hormone stimulus	0.58	0.019	9.76
GO:0044242 cellular lipid catabolic process	0.6	0.022	9.17
GO:0045597 positive regulation of cell differentiation	0.61	0.03	7.85
GO:0051536 iron-sulfur cluster binding	0.62	0.011	12.76
GO:0051540 metal cluster binding	0.62	0.011	12.76
GO:0009719 response to endogenous stimulus	0.62	0.019	9.73
GO:0006916 anti-apoptosis	0.63	0.028	8.08
GO:0019205 nucleobase, nucleoside, nucleotide kinase activity	0.64	0.006	15.97
GO:0009314 response to radiation	0.64	0.031	7.68
GO:0051046 regulation of secretion	0.64	0.038	6.92
GO:0048469 cell maturation	0.65	0.023	8.87
GO:0046483 heterocycle metabolic process	0.65	0.023	8.82
GO:0006354 RNA elongation	0.65	0.029	7.95
GO:0007423 sensory organ development	0.66	0.015	11
GO:0000165 MAPKKK cascade	0.67	0.0047	17.89
GO:0019882 antigen processing and presentation	0.69	0.048	6.13
GO:0051270 regulation of cell motility	0.7	0.027	8.26
GO:0021700 developmental maturation	0.74	0.03	7.8
GO:0065004 protein-DNA complex assembly	0.76	0.034	7.36
GO:0007586 digestion	0.85	0.014	11.12
GO:0003013 circulatory system process	0.86	0.041	6.71
GO:0008015 blood circulation	0.86	0.041	6.71
GO:0035150 regulation of tube size	0.88	0.013	11.8
GO:0050880 regulation of blood vessel size	0.88	0.013	11.8
GO:0003018 vascular process in circulatory system	0.91	0.011	12.91
GO:0043405 regulation of MAP kinase activity	0.93	0.037	6.97
GO:0001932 regulation of protein amino acid phosphorylation	0.97	0.049	6.07
