# Supplementary material for: Differential Genes Expression between Fertile and Infertile Spermatozoa Revealed by Transcriptome Analysis
Source: PLoS One. 2015 May 14;10(5):e0127007. doi: 10.1371/journal.pone.0127007 (PMC4431685; doi:10.1371/journal.pone.0127007)
Supplement: S4 Table — Supplementary data on gene selection analysis when the three groups were compared with each other (feature parameter set = 5000). (XLSX) [file pone.0127007.s010.xlsx]

## Sheet: Control vs Normo
Identifier	Gene name ▾	Description	PC (gene vs. outcome):	Fold Change	Q-value (Rank)
8022424	NF1	neurofibromin 1	1	-21.93	0.23 (4528.)
8069582	TMPRSS15	transmembrane protease, serine 15	0.99	-21.93	0.23 (498.)
7895916	SRSF9	serine/arginine-rich splicing factor 9	-0.9	-18.18	0.23 (1669.)
8095430	HTN3	histatin 3	1	-17.71	0.23 (3916.)
8174361	TSC22D3	TSC22 domain family, member 3	-0.97	-17.58	0.23 (652.)
8005683	SPECC1	sperm antigen with calponin homology and coiled-coil domains 1	1	-17.19	0.23 (1961.)
7892541	RPL27	ribosomal protein L27	-0.99	-16.72	0.23 (34.)
7902553	IFI44	interferon-induced protein 44	0.94	-16.67	0.23 (1396.)
8061447	PYGB	phosphorylase, glycogen; brain	-0.99	-15.82	0.23 (1019.)
7894019	EIF3D	eukaryotic translation initiation factor 3, subunit D	-0.99	-15.16	0.23 (345.)
8102371	C4orf21	chromosome 4 open reading frame 21	0.99	-14.88	0.23 (1055.)
7896407	CANX	calnexin	0.98	-14.82	0.23 (298.)
7893773	RPL34	ribosomal protein L34	-0.97	-14.76	0.23 (81.)
7963865	OR6C6	olfactory receptor, family 6, subfamily C, member 6	0.99	-14.61	0.23 (1147.)
7892521	JTB	jumping translocation breakpoint	-0.91	-14.56	0.23 (1536.)
7895160	SMNDC1	survival motor neuron domain containing 1	0.98	-14.45	0.23 (382.)
7892568	HNRNPD	heterogeneous nuclear ribonucleoprotein D (AU-rich element RNA binding protein 1, 37kDa)	-0.92	-14.34	0.23 (724.)
7957478	TMTC3	transmembrane and tetratricopeptide repeat containing 3	1	-14.19	0.23 (513.)
8107164	PPIP5K2	diphosphoinositol pentakisphosphate kinase 2	1	-14.05	0.23 (2076.)
7894732	RPS5	ribosomal protein S5	-0.99	-14	0.23 (101.)
7918134	AMY2B	amylase, alpha 2B (pancreatic)	0.99	-13.98	0.23 (3231.)
8000217	SMG1	SMG1 homolog, phosphatidylinositol 3-kinase-related kinase (C. elegans)	1	-13.87	0.23 (4795.)
7894177	NONO	non-POU domain containing, octamer-binding	1	-13.69	0.23 (327.)
8081537	TRAT1	T cell receptor associated transmembrane adaptor 1	0.93	-13.54	0.23 (1637.)
8100819	CSN2	casein beta	1	-13.51	0.23 (3116.)
7895447	OAZ1	ornithine decarboxylase antizyme 1	-1	-13.43	0.23 (111.)
7893133	RPL18	ribosomal protein L18	-1	-12.89	0.23 (31.)
8014172	CCT6B	chaperonin containing TCP1, subunit 6B (zeta 2)	0.98	-12.82	0.23 (1562.)
8100557	TECRL	trans-2,3-enoyl-CoA reductase-like	1	-12.69	0.23 (3450.)
8129379	ECHDC1	enoyl CoA hydratase domain containing 1	1	-12.57	0.23 (2357.)
7893836	CERCAM	cerebral endothelial cell adhesion molecule	1	-12.54	0.23 (91.)
7895999	SPAG7	sperm associated antigen 7	0.88	-12.51	0.23 (1266.)
7893090	RPL9	ribosomal protein L9	-1	-12.47	0.23 (6.)
7893956	RPS11	ribosomal protein S11	-0.98	-12.28	0.23 (132.)
8122409	PEX3	peroxisomal biogenesis factor 3	0.96	-12.17	0.23 (1275.)
8180337	SMCR7L	Smith-Magenis syndrome chromosome region, candidate 7-like	-0.99	-12.07	0.23 (609.)
7895444	C11orf58	chromosome 11 open reading frame 58	-0.96	-12.05	0.23 (750.)
7892830	ARF1	ADP-ribosylation factor 1	-0.97	-11.91	0.23 (131.)
7895453	USP22	ubiquitin specific peptidase 22	-0.99	-11.85	0.23 (395.)
7933084	NAMPTL	nicotinamide phosphoribosyltransferase-like	0.98	-11.84	0.23 (1904.)
8085954	AZI2	5-azacytidine induced 2	0.99	-11.78	0.23 (389.)
8103466	FSTL5	follistatin-like 5	0.99	-11.75	0.23 (2520.)
7892527	NPM1	nucleophosmin (nucleolar phosphoprotein B23, numatrin)	0.87	-11.62	0.23 (1256.)
7923141	DENND1B	DENN/MADD domain containing 1B	1	-11.59	0.23 (4150.)
7893564	RPS25	ribosomal protein S25	-0.99	-11.59	0.23 (15.)
7966690	TBX3	T-box 3	-0.99	-11.57	0.23 (1719.)
8027254	ZNF90	zinc finger protein 90	1	-11.47	0.23 (28.)
8096830	RRH	retinal pigment epithelium-derived rhodopsin homolog	0.99	-11.35	0.23 (1360.)
7925250	GNG4	guanine nucleotide binding protein (G protein), gamma 4	-1	-11.33	0.23 (1588.)
8148124	MTBP	Mdm2, transformed 3T3 cell double minute 2, p53 binding protein (mouse) binding protein, 104kDa	0.96	-11.31	0.23 (1873.)
7917634	HFM1	HFM1, ATP-dependent DNA helicase homolog (S. cerevisiae)	0.99	-11.23	0.23 (4067.)
8067985	NCAM2	neural cell adhesion molecule 2	1	-11.23	0.23 (496.)
8081208	OR5K3	olfactory receptor, family 5, subfamily K, member 3	1	-11.16	0.23 (3943.)
7922268	KIFAP3	kinesin-associated protein 3	1	-11.14	0.23 (4859.)
7893734	FAM153C	family with sequence similarity 153, member C	-0.99	-11.13	0.23 (26.)
8091811	SI	sucrase-isomaltase (alpha-glucosidase)	0.99	-11.11	0.23 (2832.)
8046824	FSIP2	fibrous sheath interacting protein 2	1	-11.09	0.23 (4825.)
7983630	FGF7	fibroblast growth factor 7	1	-11.06	0.23 (3093.)
7927723	C10orf107	chromosome 10 open reading frame 107	0.99	-11.02	0.23 (1145.)
8174610	LRCH2	leucine-rich repeats and calponin homology (CH) domain containing 2	1	-11.02	0.23 (1589.)
8102877	CLGN	calmegin	1	-10.99	0.23 (3137.)
7962013	ERGIC2	ERGIC and golgi 2	1	-10.99	0.23 (2960.)
7961626	SLCO1A2	solute carrier organic anion transporter family, member 1A2	1	-10.99	0.23 (2144.)
8167560	GAGE10	G antigen 10	0.99	-10.98	0.23 (637.)
7893926	YY1	YY1 transcription factor	-1	-10.96	0.23 (1012.)
7896159	SRP14	signal recognition particle 14kDa (homologous Alu RNA binding protein)	-1	-10.9	0.23 (146.)
7895410	HNRNPK	heterogeneous nuclear ribonucleoprotein K	0.96	-10.89	0.23 (1091.)
8126750	ENPP5	ectonucleotide pyrophosphatase/phosphodiesterase 5 (putative)	0.99	-10.77	0.23 (839.)
7990873	MEX3B	mex-3 homolog B (C. elegans)	-0.97	-10.74	0.23 (1261.)
7895299	CFL1	cofilin 1 (non-muscle)	-0.95	-10.73	0.23 (269.)
7927658	UBE2D1	ubiquitin-conjugating enzyme E2D 1 (UBC4/5 homolog, yeast)	0.98	-10.7	0.23 (1035.)
7954794	C12orf40	chromosome 12 open reading frame 40	0.99	-10.69	0.23 (2598.)
8176878	DAZ1	deleted in azoospermia 1	0.99	-10.69	0.23 (3629.)
7896472	TCEB2	transcription elongation factor B (SIII), polypeptide 2 (18kDa, elongin B)	-0.98	-10.69	0.23 (740.)
8098379	WDR17	WD repeat domain 17	0.99	-10.62	0.23 (1464.)
8133089	ZNF92	zinc finger protein 92	0.96	-10.6	0.23 (1724.)
8107655	CSNK1G3	casein kinase 1, gamma 3	0.99	-10.57	0.23 (743.)
8106730	XRCC4	X-ray repair complementing defective repair in Chinese hamster cells 4	0.99	-10.55	0.23 (3082.)
7974117	C14orf28	chromosome 14 open reading frame 28	0.99	-10.52	0.23 (4205.)
8131614	AHR	aryl hydrocarbon receptor	1	-10.49	0.23 (4354.)
7893603	FAU	Finkel-Biskis-Reilly murine sarcoma virus (FBR-MuSV) ubiquitously expressed	-0.98	-10.41	0.23 (63.)
8101934	DNAJB14	DnaJ (Hsp40) homolog, subfamily B, member 14	1	-10.37	0.23 (2134.)
8127391	EYS	eyes shut homolog (Drosophila)	0.99	-10.36	0.23 (4411.)
7892670	SART1	squamous cell carcinoma antigen recognized by T cells	-0.86	-10.36	0.23 (1307.)
8056376	SCN3A	sodium channel, voltage-gated, type III, alpha subunit	1	-10.34	0.23 (3181.)
8180346	GPX1	glutathione peroxidase 1	-0.94	-10.31	0.23 (1234.)
7937275	RIC8A	resistance to inhibitors of cholinesterase 8 homolog A (C. elegans)	-1	-10.3	0.23 (1320.)
7892688	RPL28	ribosomal protein L28	-0.99	-10.3	0.23 (585.)
7974771	C14orf135	chromosome 14 open reading frame 135	0.95	-10.29	0.23 (950.)
7895758	PRPF8	PRP8 pre-mRNA processing factor 8 homolog (S. cerevisiae)	-0.99	-10.25	0.23 (757.)
8046604	AGPS	alkylglycerone phosphate synthase	0.99	-10.22	0.23 (3229.)
7895121	RPL35	ribosomal protein L35	-0.94	-10.21	0.23 (1010.)
8047097	GLS	glutaminase	0.99	-10.19	0.23 (985.)
8091910	SERPINI2	serpin peptidase inhibitor, clade I (pancpin), member 2	0.99	-10.19	0.23 (2785.)
8096109	MRPS18C	mitochondrial ribosomal protein S18C	1	-10.16	0.23 (4469.)
7958197	RPL18A	ribosomal protein L18a	-1	-10.06	0.23 (424.)
8148694	GRINA	glutamate receptor, ionotropic, N-methyl D-aspartate-associated protein 1 (glutamate binding)	-0.98	-10.05	0.23 (661.)
8099581	LCORL	ligand dependent nuclear receptor corepressor-like	0.99	-10.03	0.23 (3910.)
8081115	ARL13B	ADP-ribosylation factor-like 13B	1	-9.99	0.23 (4492.)
8105353	SKIV2L2	superkiller viralicidic activity 2-like 2 (S. cerevisiae)	1	-9.99	0.23 (4202.)
7978801	MDGA2	MAM domain containing glycosylphosphatidylinositol anchor 2	1	-9.98	0.23 (4480.)
8067305	SYCP2	synaptonemal complex protein 2	0.98	-9.97	0.23 (5000.)
8097435	C4orf33	chromosome 4 open reading frame 33	0.99	-9.95	0.23 (2916.)
8112376	CENPK	centromere protein K	1	-9.9	0.23 (2693.)
7895876	C1D	C1D nuclear receptor corepressor	0.94	-9.89	0.23 (429.)
7978739	TRAPPC6B	trafficking protein particle complex 6B	0.99	-9.87	0.23 (2770.)
7951144	CCDC82	coiled-coil domain containing 82	0.99	-9.82	0.23 (1976.)
8102560	MAD2L1	MAD2 mitotic arrest deficient-like 1 (yeast)	0.99	-9.78	0.23 (2314.)
8129590	STX7	syntaxin 7	0.98	-9.72	0.23 (1303.)
8057959	PGAP1	post-GPI attachment to proteins 1	0.98	-9.71	0.23 (2124.)
8055672	MMADHC	methylmalonic aciduria (cobalamin deficiency) cblD type, with homocystinuria	0.99	-9.7	0.23 (3225.)
7894542	CAPNS1	calpain, small subunit 1	-0.96	-9.68	0.23 (289.)
7964262	NACA	nascent polypeptide-associated complex alpha subunit	-0.97	-9.68	0.23 (614.)
7895658	ANAPC5	anaphase promoting complex subunit 5	-0.92	-9.66	0.23 (1463.)
7954330	SLCO1B3	solute carrier organic anion transporter family, member 1B3	0.98	-9.66	0.23 (4692.)
7907171	BLZF1	basic leucine zipper nuclear factor 1	0.99	-9.64	0.23 (3499.)
8083737	SMC4	structural maintenance of chromosomes 4	0.99	-9.64	0.23 (4168.)
7896531	GDI2	GDP dissociation inhibitor 2	-0.98	-9.62	0.23 (1544.)
7989387	VPS13C	vacuolar protein sorting 13 homolog C (S. cerevisiae)	1	-9.59	0.23 (3514.)
7976621	VRK1	vaccinia related kinase 1	0.99	-9.59	0.23 (4832.)
8064100	PPDPF	pancreatic progenitor cell differentiation and proliferation factor homolog (zebrafish)	-1	-9.57	0.23 (440.)
7979179	ERO1L	ERO1-like (S. cerevisiae)	1	-9.56	0.23 (4262.)
8113083	FAM172A	family with sequence similarity 172, member A	1	-9.55	0.23 (3692.)
7957161	THAP2	THAP domain containing, apoptosis associated protein 2	0.99	-9.55	0.23 (2714.)
8177303	RBMY1B	RNA binding motif protein, Y-linked, family 1, member B	0.99	-9.53	0.23 (4345.)
8113113	C5orf36	chromosome 5 open reading frame 36	0.98	-9.52	0.23 (3488.)
7969017	RB1	retinoblastoma 1	0.98	-9.47	0.23 (1540.)
7973748	C14orf23	chromosome 14 open reading frame 23	1	-9.39	0.23 (4491.)
8121161	KIAA0776	KIAA0776	0.99	-9.39	0.23 (2891.)
7948105	OR4C11	olfactory receptor, family 4, subfamily C, member 11	0.98	-9.37	0.23 (904.)
7901931	EFCAB7	EF-hand calcium binding domain 7	0.99	-9.35	0.23 (2935.)
7951093	FAM76B	family with sequence similarity 76, member B	1	-9.35	0.23 (657.)
8027312	ZNF429	zinc finger protein 429	0.99	-9.33	0.23 (1679.)
8081959	STXBP5L	syntaxin binding protein 5-like	1	-9.29	0.23 (4690.)
8133876	CD36	CD36 molecule (thrombospondin receptor)	0.98	-9.28	0.23 (2135.)
7896123	ABCF1	ATP-binding cassette sub-family F member 1	-0.99	-9.2	0.23 (814.)
8140579	CACNA2D1	calcium channel, voltage-dependent, alpha 2/delta subunit 1	0.99	-9.2	0.23 (4267.)
8105612	CWC27	CWC27 spliceosome-associated protein homolog (S. cerevisiae)	1	-9.2	0.23 (2589.)
8100382	CHIC2	cysteine-rich hydrophobic domain 2	0.98	-9.17	0.23 (4125.)
7953901	CLEC12A	C-type lectin domain family 12, member A	1	-9.17	0.23 (659.)
7907049	MAEL	maelstrom homolog (Drosophila)	-0.99	-9.17	0.23 (1757.)
7908351	PLA2G4A	phospholipase A2, group IVA (cytosolic, calcium-dependent)	0.99	-9.17	0.23 (4916.)
7896340	2014-09-02	septin 2	0.93	-9.17	0.23 (1033.)
7945801	NAP1L4	nucleosome assembly protein 1-like 4	-1	-9.15	0.23 (707.)
8102450	NDST4	N-deacetylase/N-sulfotransferase (heparan glucosaminyl) 4	1	-9.14	0.23 (1240.)
8021685	CCDC102B	coiled-coil domain containing 102B	0.99	-9.12	0.23 (2257.)
8116807	SNRNP48	small nuclear ribonucleoprotein 48kDa (U11/U12)	1	-9.1	0.23 (2405.)
8099395	RAB28	RAB28, member RAS oncogene family	0.99	-9.07	0.23 (579.)
8126860	MUT	methylmalonyl CoA mutase	1	-9.06	0.23 (3038.)
7964745	TMBIM4	transmembrane BAX inhibitor motif containing 4	0.99	-9.06	0.23 (4444.)
7917976	SASS6	spindle assembly 6 homolog (C. elegans)	1	-9.04	0.23 (3066.)
7943103	CCDC67	coiled-coil domain containing 67	0.99	-9	0.23 (655.)
8095723	EPGN	epithelial mitogen homolog (mouse)	0.98	-8.96	0.23 (1921.)
7893160	HNRNPM	heterogeneous nuclear ribonucleoprotein M	-0.94	-8.96	0.23 (433.)
8135718	ING3	inhibitor of growth family, member 3	1	-8.96	0.23 (4983.)
7983393	SORD	sorbitol dehydrogenase	-0.99	-8.94	0.23 (577.)
7902345	TYW3	tRNA-yW synthesizing protein 3 homolog (S. cerevisiae)	0.99	-8.94	0.23 (3558.)
7895964	RPL30	ribosomal protein L30	-0.99	-8.91	0.23 (145.)
8126934	DEFB114	defensin, beta 114	0.98	-8.86	0.23 (2042.)
7991374	IDH2	isocitrate dehydrogenase 2 (NADP+), mitochondrial	-0.97	-8.86	0.23 (1769.)
8152750	TMEM65	transmembrane protein 65	0.99	-8.86	0.23 (1600.)
7965166	PPFIA2	protein tyrosine phosphatase, receptor type, f polypeptide (PTPRF), interacting protein (liprin), alpha 2	0.99	-8.85	0.23 (1144.)
8111271	CDH9	cadherin 9, type 2 (T1-cadherin)	0.98	-8.84	0.23 (3822.)
7965486	CCDC41	coiled-coil domain containing 41	0.99	-8.83	0.23 (3191.)
8180195	CFHR1	complement factor H-related 1	0.98	-8.82	0.23 (434.)
8081758	GRAMD1C	GRAM domain containing 1C	1	-8.82	0.23 (1281.)
7964631	FAM19A2	family with sequence similarity 19 (chemokine (C-C motif)-like), member A2	1	-8.81	0.23 (2807.)
8173825	RPS6KA6	ribosomal protein S6 kinase, 90kDa, polypeptide 6	1	-8.78	0.23 (1013.)
7950983	CHORDC1	cysteine and histidine-rich domain (CHORD)-containing 1	0.97	-8.77	0.23 (2708.)
8155770	SMC5	structural maintenance of chromosomes 5	0.99	-8.76	0.23 (639.)
8106534	PAPD4	PAP associated domain containing 4	0.99	-8.75	0.23 (3254.)
7929145	HECTD2	HECT domain containing 2	1	-8.74	0.23 (3814.)
7902822	PKN2	protein kinase N2	0.99	-8.74	0.23 (1979.)
7896542	TAF10	TAF10 RNA polymerase II, TATA box binding protein (TBP)-associated factor, 30kDa	-0.99	-8.73	0.23 (217.)
8069499	ANKRD30B	ankyrin repeat domain 30B	0.97	-8.7	0.23 (3617.)
8147019	FAM164A	family with sequence similarity 164, member A	1	-8.69	0.23 (3859.)
8089000	CGGBP1	CGG triplet repeat binding protein 1	0.99	-8.68	0.23 (472.)
8107208	FER	fer (fps/fes related) tyrosine kinase	0.99	-8.68	0.23 (2101.)
7974372	GPR137C	G protein-coupled receptor 137C	1	-8.68	0.23 (4978.)
8102076	CENPE	centromere protein E, 312kDa	1	-8.66	0.23 (570.)
8095163	EXOC1	exocyst complex component 1	0.99	-8.66	0.23 (2374.)
7917088	PIGK	phosphatidylinositol glycan anchor biosynthesis, class K	0.98	-8.66	0.23 (1985.)
7957351	C12orf64	chromosome 12 open reading frame 64	0.97	-8.65	0.23 (805.)
8180262	ZNF208	zinc finger protein 208	1	-8.64	0.23 (415.)
8088986	POU1F1	POU class 1 homeobox 1	0.99	-8.61	0.23 (1998.)
7923164	ATP6V1G3	ATPase, H+ transporting, lysosomal 13kDa, V1 subunit G3	0.98	-8.59	0.23 (2710.)
8095519	AMBN	ameloblastin (enamel matrix protein)	0.99	-8.58	0.23 (1014.)
8047606	NBEAL1	neurobeachin-like 1	0.99	-8.52	0.23 (2204.)
7893325	HNRNPC	heterogeneous nuclear ribonucleoprotein C (C1/C2)	0.96	-8.51	0.23 (199.)
7953765	RIMKLB	ribosomal modification protein rimK-like family member B	0.99	-8.5	0.23 (1973.)
7968835	AKAP11	A kinase (PRKA) anchor protein 11	0.99	-8.49	0.23 (2526.)
8088535	PSMD6	proteasome (prosome, macropain) 26S subunit, non-ATPase, 6	0.99	-8.48	0.23 (3708.)
7973840	ARHGAP5	Rho GTPase activating protein 5	0.99	-8.47	0.23 (1156.)
8121649	RFX6	regulatory factor X, 6	0.99	-8.47	0.23 (4369.)
8089988	CCDC58	coiled-coil domain containing 58	1	-8.45	0.23 (2359.)
8046340	DYNC1I2	dynein, cytoplasmic 1, intermediate chain 2	1	-8.44	0.23 (3394.)
8105681	ERBB2IP	erbb2 interacting protein	0.98	-8.42	0.23 (2209.)
7894536	RPL11	ribosomal protein L11	-0.96	-8.42	0.23 (1574.)
8100808	SULT1E1	sulfotransferase family 1E, estrogen-preferring, member 1	0.98	-8.4	0.23 (458.)
7979565	WDR89	WD repeat domain 89	0.99	-8.38	0.23 (3260.)
8147079	LRRCC1	leucine rich repeat and coiled-coil domain containing 1	0.99	-8.34	0.23 (3564.)
7968563	RFC3	replication factor C (activator 1) 3, 38kDa	0.99	-8.32	0.23 (3318.)
8142452	TFEC	transcription factor EC	0.98	-8.3	0.23 (4822.)
8097148	KIAA1109	KIAA1109	0.99	-8.29	0.23 (3081.)
8151572	SNX16	sorting nexin 16	0.98	-8.28	0.23 (3530.)
7943442	DYNC2H1	dynein, cytoplasmic 2, heavy chain 1	0.99	-8.27	0.23 (1775.)
7892626	IK	IK cytokine, down-regulator of HLA II	0.98	-8.27	0.23 (266.)
7951046	MRE11A	MRE11 meiotic recombination 11 homolog A (S. cerevisiae)	0.98	-8.27	0.23 (2547.)
7965800	SYCP3	synaptonemal complex protein 3	1	-8.25	0.23 (2915.)
8046975	WDR75	WD repeat domain 75	0.99	-8.23	0.23 (4703.)
8147375	DPY19L4	dpy-19-like 4 (C. elegans)	0.99	-8.22	0.23 (2966.)
7939102	ELP4	elongation protein 4 homolog (S. cerevisiae)	0.99	-8.22	0.23 (2294.)
7950990	SLC36A4	solute carrier family 36 (proton/amino acid symporter), member 4	0.97	-8.21	0.23 (1324.)
8106193	UTP15	UTP15, U3 small nucleolar ribonucleoprotein, homolog (S. cerevisiae)	0.98	-8.21	0.23 (919.)
8156982	SMC2	structural maintenance of chromosomes 2	0.96	-8.19	0.23 (1767.)
8055913	PRPF40A	PRP40 pre-mRNA processing factor 40 homolog A (S. cerevisiae)	0.98	-8.18	0.23 (2104.)
8045514	SPOPL	speckle-type POZ protein-like	0.99	-8.18	0.23 (3301.)
7930454	PDCD4	programmed cell death 4 (neoplastic transformation inhibitor)	1	-8.16	0.23 (662.)
7894386	FNTA	farnesyltransferase, CAAX box, alpha	0.86	-8.15	0.23 (1716.)
7989323	BNIP2	BCL2/adenovirus E1B 19kDa interacting protein 2	1	-8.14	0.23 (1601.)
8145702	WRN	Werner syndrome, RecQ helicase-like	0.99	-8.1	0.23 (2631.)
8046628	RBM45	RNA binding motif protein 45	0.98	-8.09	0.23 (1640.)
8052382	FANCL	Fanconi anemia, complementation group L	0.99	-8.08	0.23 (658.)
8130374	FBXO5	F-box protein 5	0.98	-8.08	0.23 (2518.)
8100097	GABRG1	gamma-aminobutyric acid (GABA) A receptor, gamma 1	0.99	-8.08	0.23 (638.)
7894682	RPL19	ribosomal protein L19	-0.99	-8.08	0.23 (84.)
8180396	NT5C3	5'-nucleotidase, cytosolic III	0.98	-8.07	0.23 (681.)
8067869	RBM11	RNA binding motif protein 11	0.98	-8.07	0.23 (1811.)
8106931	ANKRD32	ankyrin repeat domain 32	0.98	-8.06	0.23 (2957.)
8050302	ROCK2	Rho-associated, coiled-coil containing protein kinase 2	0.99	-8.05	0.23 (4018.)
7896482	TARDBP	TAR DNA binding protein	0.95	-8.05	0.23 (901.)
7902308	FPGT	fucose-1-phosphate guanylyltransferase	1	-8.02	0.23 (2591.)
7896044	ILF2	interleukin enhancer binding factor 2, 45kDa	-0.99	-8.02	0.23 (348.)
8001531	MT1G	metallothionein 1G	-0.98	-8	0.23 (649.)
7965206	SLC6A15	solute carrier family 6 (neutral amino acid transporter), member 15	0.99	-7.98	0.23 (3397.)
8042601	ZNF638	zinc finger protein 638	0.99	-7.98	0.23 (4512.)
7916592	MYSM1	Myb-like, SWIRM and MPN domains 1	1	-7.97	0.23 (629.)
7896260	MYST2	MYST histone acetyltransferase 2	0.96	-7.97	0.23 (521.)
8052331	PNPT1	polyribonucleotide nucleotidyltransferase 1	1	-7.96	0.23 (2234.)
7894974	HINT1	histidine triad nucleotide binding protein 1	-0.79	-7.94	0.23 (1900.)
7892579	RPL10A	ribosomal protein L10a	-0.96	-7.93	0.23 (873.)
7894214	RPS24	ribosomal protein S24	-0.95	-7.93	0.23 (196.)
8083605	RSRC1	arginine/serine-rich coiled-coil 1	0.99	-7.93	0.23 (3206.)
7923043	KCNT2	potassium channel, subfamily T, member 2	0.99	-7.92	0.23 (759.)
8167584	GAGE12C	G antigen 12C	1	-7.91	0.23 (3571.)
7961069	CLECL1	C-type lectin-like 1	0.98	-7.9	0.23 (2731.)
8098714	FRG1	FSHD region gene 1	0.97	-7.89	0.23 (2334.)
8133938	CROT	carnitine O-octanoyltransferase	0.99	-7.87	0.23 (2541.)
7968516	PDS5B	PDS5, regulator of cohesion maintenance, homolog B (S. cerevisiae)	0.99	-7.87	0.23 (3368.)
8057599	TFPI	tissue factor pathway inhibitor (lipoprotein-associated coagulation inhibitor)	0.99	-7.87	0.23 (2576.)
8113023	TMEM161B	transmembrane protein 161B	0.98	-7.87	0.23 (4910.)
7905079	HIST2H2AA3	histone cluster 2, H2aa3	-0.99	-7.86	0.23 (526.)
7954969	IRAK4	interleukin-1 receptor-associated kinase 4	0.98	-7.85	0.23 (3135.)
8140878	KRIT1	KRIT1, ankyrin repeat containing	0.99	-7.85	0.23 (4475.)
8103601	DDX60L	DEAD (Asp-Glu-Ala-Asp) box polypeptide 60-like	1	-7.83	0.23 (3347.)
8142646	IQUB	IQ motif and ubiquitin domain containing	0.98	-7.83	0.23 (2803.)
7929536	CC2D2B	coiled-coil and C2 domain containing 2B	0.99	-7.81	0.23 (3337.)
7972369	UGGT2	UDP-glucose glycoprotein glucosyltransferase 2	0.99	-7.81	0.23 (3239.)
8106303	POLK	polymerase (DNA directed) kappa	0.99	-7.8	0.23 (2394.)
8045946	PSMD14	proteasome (prosome, macropain) 26S subunit, non-ATPase, 14	0.99	-7.78	0.23 (3280.)
7974029	TTC6	tetratricopeptide repeat domain 6	0.98	-7.78	0.23 (3405.)
8031176	LENG8	leukocyte receptor cluster (LRC) member 8	-1	-7.77	0.23 (1428.)
7954312	SLCO1C1	solute carrier organic anion transporter family, member 1C1	0.95	-7.76	0.23 (1481.)
8112772	AP3B1	adaptor-related protein complex 3, beta 1 subunit	1	-7.75	0.23 (2091.)
8102950	INPP4B	inositol polyphosphate-4-phosphatase, type II, 105kDa	0.99	-7.75	0.23 (3526.)
7909494	SYT14	synaptotagmin XIV	0.98	-7.75	0.23 (827.)
7964997	CAPS2	calcyphosine 2	0.99	-7.74	0.23 (4799.)
8081158	ARL6	ADP-ribosylation factor-like 6	0.97	-7.73	0.23 (3460.)
7956670	USP15	ubiquitin specific peptidase 15	0.98	-7.72	0.23 (2433.)
7894916	RPS13	ribosomal protein S13	-0.96	-7.71	0.23 (261.)
8024420	SF3A2	splicing factor 3a, subunit 2, 66kDa	-0.98	-7.71	0.23 (1285.)
8100737	UGT2B17	UDP glucuronosyltransferase 2 family, polypeptide B17	0.99	-7.71	0.23 (3252.)
8111998	HCN1	hyperpolarization activated cyclic nucleotide-gated potassium channel 1	0.98	-7.7	0.23 (1188.)
8027876	TMEM147	transmembrane protein 147	-0.98	-7.7	0.23 (1618.)
8091141	XRN1	5'-3' exoribonuclease 1	0.99	-7.69	0.23 (4813.)
8140668	SEMA3A	sema domain, immunoglobulin domain (Ig), short basic domain, secreted, (semaphorin) 3A	0.99	-7.68	0.23 (4109.)
7971335	CCDC122	coiled-coil domain containing 122	1	-7.67	0.23 (4713.)
7968800	DGKH	diacylglycerol kinase, eta	0.99	-7.67	0.23 (3725.)
7896632	ANKRD57	ankyrin repeat domain 57	0.92	-7.66	0.23 (1676.)
7894157	SNX3	sorting nexin 3	0.88	-7.66	0.23 (1445.)
8134030	STEAP1	six transmembrane epithelial antigen of the prostate 1	0.99	-7.66	0.23 (3266.)
8012304	TRAPPC1	trafficking protein particle complex 1	-1	-7.66	0.23 (1730.)
7968711	COG6	component of oligomeric golgi complex 6	1	-7.63	0.23 (384.)
8094278	NCAPG	non-SMC condensin I complex, subunit G	0.98	-7.63	0.23 (2399.)
7908388	RGS1	regulator of G-protein signaling 1	0.98	-7.63	0.23 (994.)
8095390	UGT2B10	UDP glucuronosyltransferase 2 family, polypeptide B10	0.99	-7.63	0.23 (1095.)
8133042	ZNF679	zinc finger protein 679	0.97	-7.6	0.23 (1571.)
8047815	FASTKD2	FAST kinase domains 2	0.99	-7.58	0.23 (4062.)
8162388	OMD	osteomodulin	0.99	-7.58	0.23 (2370.)
8100085	GNPDA2	glucosamine-6-phosphate deaminase 2	0.99	-7.56	0.23 (1909.)
7956795	TBK1	TANK-binding kinase 1	0.99	-7.56	0.23 (3013.)
8098150	C4orf43	chromosome 4 open reading frame 43	1	-7.55	0.23 (943.)
7940307	MS4A13	membrane-spanning 4-domains, subfamily A, member 13	0.99	-7.55	0.23 (2090.)
8148208	FAM91A1	family with sequence similarity 91, member A1	0.96	-7.54	0.23 (3030.)
8100853	GC	group-specific component (vitamin D binding protein)	1	-7.53	0.23 (3521.)
8164535	CRAT	carnitine O-acetyltransferase	-1	-7.52	0.23 (1880.)
8138689	SKAP2	src kinase associated phosphoprotein 2	1	-7.52	0.23 (3679.)
8142329	C7orf66	chromosome 7 open reading frame 66	0.99	-7.51	0.23 (3568.)
8100655	GNRHR	gonadotropin-releasing hormone receptor	0.99	-7.51	0.23 (1359.)
7903188	PTBP2	polypyrimidine tract binding protein 2	0.98	-7.51	0.23 (2379.)
8095364	TMPRSS11E	transmembrane protease, serine 11E	0.99	-7.5	0.23 (2906.)
7908330	C1orf27	chromosome 1 open reading frame 27	0.97	-7.49	0.23 (2221.)
8094476	TBC1D19	TBC1 domain family, member 19	0.97	-7.49	0.23 (3182.)
7967563	UBC	ubiquitin C	-1	-7.49	0.23 (553.)
7930422	SMC3	structural maintenance of chromosomes 3	0.98	-7.48	0.23 (532.)
8091190	ATR	ataxia telangiectasia and Rad3 related	0.98	-7.47	0.23 (3247.)
7961287	TAS2R19	taste receptor, type 2, member 19	0.98	-7.47	0.23 (4199.)
7934870	ATAD1	ATPase family, AAA domain containing 1	1	-7.46	0.23 (1325.)
8052845	TIA1	TIA1 cytotoxic granule-associated RNA binding protein	0.99	-7.46	0.23 (955.)
8081431	ALCAM	activated leukocyte cell adhesion molecule	0.98	-7.43	0.23 (2366.)
8097928	RBM46	RNA binding motif protein 46	0.98	-7.43	0.23 (3675.)
8100688	TMPRSS11F	transmembrane protease, serine 11F	0.98	-7.43	0.23 (3306.)
7923119	ZBTB41	zinc finger and BTB domain containing 41	0.97	-7.42	0.23 (2463.)
8109830	CCDC99	coiled-coil domain containing 99	0.99	-7.41	0.23 (4649.)
8101467	HELQ	helicase, POLQ-like	0.98	-7.41	0.23 (2786.)
7983679	AP4E1	adaptor-related protein complex 4, epsilon 1 subunit	0.98	-7.4	0.23 (4943.)
8041867	MSH2	mutS homolog 2, colon cancer, nonpolyposis type 1 (E. coli)	0.99	-7.39	0.23 (3849.)
8122099	ENPP1	ectonucleotide pyrophosphatase/phosphodiesterase 1	1	-7.38	0.23 (3660.)
8102751	SCLT1	sodium channel and clathrin linker 1	0.97	-7.38	0.23 (4621.)
8107998	UQCRQ	ubiquinol-cytochrome c reductase, complex III subunit VII, 9.5kDa	-0.99	-7.38	0.23 (734.)
8046759	DNAJC10	DnaJ (Hsp40) homolog, subfamily C, member 10	0.97	-7.37	0.23 (2202.)
8128329	MMS22L	MMS22-like, DNA repair protein	0.97	-7.37	0.23 (686.)
8122561	C6orf103	chromosome 6 open reading frame 103	1	-7.35	0.23 (3703.)
8131957	SNX10	sorting nexin 10	1	-7.35	0.23 (2279.)
8078110	CAPN7	calpain 7	0.99	-7.34	0.23 (1517.)
8134252	GNGT1	guanine nucleotide binding protein (G protein), gamma transducing activity polypeptide 1	0.99	-7.34	0.23 (2677.)
8018006	ABCA10	ATP-binding cassette, sub-family A (ABC1), member 10	1	-7.33	0.23 (3281.)
8077270	CHL1	cell adhesion molecule with homology to L1CAM (close homolog of L1)	1	-7.33	0.23 (3079.)
7923189	KIF14	kinesin family member 14	0.99	-7.33	0.23 (3826.)
8056518	SCN7A	sodium channel, voltage-gated, type VII, alpha	0.98	-7.31	0.23 (3105.)
8140814	SLC25A40	solute carrier family 25, member 40	0.97	-7.31	0.23 (3607.)
8094408	ANAPC4	anaphase promoting complex subunit 4	0.98	-7.3	0.23 (3140.)
8160531	C9orf72	chromosome 9 open reading frame 72	1	-7.3	0.23 (817.)
7908499	CFHR5	complement factor H-related 5	0.98	-7.29	0.23 (3335.)
7954356	SLCO1B1	solute carrier organic anion transporter family, member 1B1	0.99	-7.29	0.23 (835.)
7923007	UCHL5	ubiquitin carboxyl-terminal hydrolase L5	0.97	-7.28	0.23 (2968.)
8095628	ALB	albumin	0.99	-7.26	0.23 (1483.)
7893640	C19orf50	chromosome 19 open reading frame 50	-0.96	-7.25	0.23 (1373.)
7908553	PTPRC	protein tyrosine phosphatase, receptor type, C	0.98	-7.25	0.23 (2001.)
8048257	PNKD	paroxysmal nonkinesigenic dyskinesia	-1	-7.24	0.23 (1521.)
7973936	PSMA6	proteasome (prosome, macropain) subunit, alpha type, 6	-0.97	-7.24	0.23 (309.)
7965064	OSBPL8	oxysterol binding protein-like 8	0.98	-7.23	0.23 (2922.)
7976451	PPP4R4	protein phosphatase 4, regulatory subunit 4	0.99	-7.23	0.23 (1146.)
7916984	ZRANB2	zinc finger, RAN-binding domain containing 2	0.99	-7.23	0.23 (4371.)
8162086	AGTPBP1	ATP/GTP binding protein 1	0.97	-7.22	0.23 (2773.)
7903908	CEPT1	choline/ethanolamine phosphotransferase 1	1	-7.22	0.23 (3855.)
8012110	GABARAP	GABA(A) receptor-associated protein	-0.99	-7.22	0.23 (1847.)
7942527	POLD3	polymerase (DNA-directed), delta 3, accessory subunit	1	-7.22	0.23 (1192.)
8054771	SLC35F5	solute carrier family 35, member F5	0.99	-7.22	0.23 (902.)
8111915	SEPP1	selenoprotein P, plasma, 1	0.97	-7.2	0.23 (3896.)
7989159	ZNF280D	zinc finger protein 280D	0.99	-7.2	0.23 (784.)
8021496	KIAA1468	KIAA1468	1	-7.18	0.23 (4116.)
7908459	CFH	complement factor H	0.99	-7.17	0.23 (896.)
8151711	NBN	nibrin	0.98	-7.16	0.23 (4629.)
7903119	ABCD3	ATP-binding cassette, sub-family D (ALD), member 3	0.96	-7.15	0.23 (1700.)
8046861	ITGAV	integrin, alpha V (vitronectin receptor, alpha polypeptide, antigen CD51)	0.99	-7.13	0.23 (938.)
7909931	C1orf58	chromosome 1 open reading frame 58	0.99	-7.12	0.23 (4399.)
8083876	SKIL	SKI-like oncogene	1	-7.12	0.23 (2352.)
8129273	C6orf170	chromosome 6 open reading frame 170	0.99	-7.11	0.23 (1034.)
8064319	DEFB128	defensin, beta 128	0.99	-7.11	0.23 (3954.)
8127854	ME1	malic enzyme 1, NADP(+)-dependent, cytosolic	0.98	-7.11	0.23 (476.)
8092457	ALG3	asparagine-linked glycosylation 3, alpha-1,3- mannosyltransferase homolog (S. cerevisiae)	-0.98	-7.1	0.23 (1379.)
7990916	RPS17	ribosomal protein S17	-0.98	-7.1	0.23 (1533.)
8088718	UBA3	ubiquitin-like modifier activating enzyme 3	0.99	-7.1	0.23 (2208.)
8046792	DUSP19	dual specificity phosphatase 19	0.98	-7.08	0.23 (2002.)
7961151	KLRK1	killer cell lectin-like receptor subfamily K, member 1	0.96	-7.07	0.23 (2021.)
8045587	ACVR2A	activin A receptor, type IIA	0.99	-7.06	0.23 (2247.)
8108134	DDX46	DEAD (Asp-Glu-Ala-Asp) box polypeptide 46	0.98	-7.06	0.23 (2166.)
8005501	FAM18B2	family with sequence similarity 18, member B2	0.99	-7.06	0.23 (2390.)
8180287	RPL31	ribosomal protein L31	-1	-7.06	0.23 (305.)
8063019	SPINT4	serine peptidase inhibitor, Kunitz type 4	1	-7.06	0.23 (2331.)
7896704	ELMO1	engulfment and cell motility 1	0.96	-7.05	0.23 (829.)
8180386	NME2P1	non-metastatic cells 2, protein (NM23B) expressed in, pseudogene 1	-0.93	-7.05	0.23 (1592.)
8056943	KIAA1715	KIAA1715	0.98	-7.04	0.23 (4786.)
7896646	SNRNP200	small nuclear ribonucleoprotein 200kDa (U5)	-0.93	-7.04	0.23 (1608.)
8100791	UGT2A1	UDP glucuronosyltransferase 2 family, polypeptide A1	0.99	-7.04	0.23 (3648.)
8156601	C9orf102	chromosome 9 open reading frame 102	0.97	-7.02	0.23 (3251.)
8095412	CSN1S1	casein alpha s1	0.98	-7.01	0.23 (1239.)
7922976	PTGS2	prostaglandin-endoperoxide synthase 2 (prostaglandin G/H synthase and cyclooxygenase)	0.99	-6.99	0.23 (1199.)
7895308	EIF4G2	eukaryotic translation initiation factor 4 gamma, 2	-0.97	-6.97	0.23 (369.)
8015712	CCDC56	coiled-coil domain containing 56	-1	-6.96	0.23 (1149.)
7970844	KATNAL1	katanin p60 subunit A-like 1	0.99	-6.96	0.23 (3686.)
7922598	ANGPTL1	angiopoietin-like 1	0.93	-6.95	0.23 (1599.)
8120838	TTK	TTK protein kinase	0.96	-6.95	0.23 (3721.)
7916669	DOCK7	dedicator of cytokinesis 7	0.97	-6.94	0.23 (3641.)
8022831	C18orf34	chromosome 18 open reading frame 34	0.98	-6.93	0.23 (2378.)
8147194	CNBD1	cyclic nucleotide binding domain containing 1	0.96	-6.93	0.23 (832.)
7991110	GOLGA6L4	golgin A6 family-like 4	-0.99	-6.93	0.23 (1662.)
7961166	KLRC4	killer cell lectin-like receptor subfamily C, member 4	0.99	-6.93	0.23 (1235.)
8151756	TMEM55A	transmembrane protein 55A	0.96	-6.93	0.23 (1596.)
8035779	ZNF506	zinc finger protein 506	0.99	-6.93	0.23 (942.)
7917433	ODF2L	outer dense fiber of sperm tails 2-like	0.97	-6.92	0.23 (2476.)
7927694	PHYHIPL	phytanoyl-CoA 2-hydroxylase interacting protein-like	0.99	-6.92	0.23 (3237.)
8057394	SESTD1	SEC14 and spectrin domains 1	1	-6.92	0.23 (426.)
7958216	KIAA1033	KIAA1033	0.98	-6.91	0.23 (1686.)
8115606	SLU7	SLU7 splicing factor homolog (S. cerevisiae)	1	-6.91	0.23 (2313.)
8138310	DGKB	diacylglycerol kinase, beta 90kDa	0.97	-6.88	0.23 (4995.)
8160308	RPS6	ribosomal protein S6	-1	-6.88	0.23 (519.)
8048864	CCL20	chemokine (C-C motif) ligand 20	0.98	-6.87	0.23 (4402.)
7908543	NEK7	NIMA (never in mitosis gene a)-related kinase 7	0.98	-6.87	0.23 (752.)
7970513	SKA3	spindle and kinetochore associated complex subunit 3	0.99	-6.87	0.23 (1114.)
8122865	VIP	vasoactive intestinal peptide	0.97	-6.87	0.23 (4928.)
7961187	KLRC1	killer cell lectin-like receptor subfamily C, member 1	0.98	-6.86	0.23 (3067.)
8078319	ZCWPW2	zinc finger, CW type with PWWP domain 2	1	-6.86	0.23 (1302.)
8019885	SMCHD1	structural maintenance of chromosomes flexible hinge domain containing 1	0.99	-6.84	0.23 (3890.)
7919326	ACP6	acid phosphatase 6, lysophosphatidic	-1	-6.83	0.23 (1735.)
8099760	ARAP2	ArfGAP with RhoGAP domain, ankyrin repeat and PH domain 2	1	-6.83	0.23 (1242.)
7957023	LYZ	lysozyme	0.99	-6.83	0.23 (2511.)
7893385	RPL14	ribosomal protein L14	-0.95	-6.83	0.23 (409.)
8141295	ATP5J2	ATP synthase, H+ transporting, mitochondrial Fo complex, subunit F2	-1	-6.81	0.23 (918.)
8082750	UBA5	ubiquitin-like modifier activating enzyme 5	0.98	-6.81	0.23 (2662.)
8032755	ZBTB7A	zinc finger and BTB domain containing 7A	-0.99	-6.8	0.23 (1623.)
8112857	MTX3	metaxin 3	0.97	-6.79	0.23 (2942.)
7980891	TC2N	tandem C2 domains, nuclear	0.96	-6.79	0.23 (2225.)
8100827	IGJ	immunoglobulin J polypeptide, linker protein for immunoglobulin alpha and mu polypeptides	0.98	-6.78	0.23 (4197.)
8091306	PLSCR4	phospholipid scramblase 4	1	-6.78	0.23 (2237.)
8095187	CEP135	centrosomal protein 135kDa	0.98	-6.77	0.23 (3745.)
8111698	RICTOR	RPTOR independent companion of MTOR, complex 2	0.98	-6.77	0.23 (2219.)
7895490	SART3	squamous cell carcinoma antigen recognized by T cells 3	0.96	-6.76	0.23 (449.)
8094393	ZCCHC4	zinc finger, CCHC domain containing 4	0.99	-6.76	0.23 (3482.)
8100798	SULT1B1	sulfotransferase family, cytosolic, 1B, member 1	0.99	-6.75	0.23 (906.)
8081256	TBC1D23	TBC1 domain family, member 23	0.97	-6.75	0.23 (3435.)
8058866	TNP1	transition protein 1 (during histone to protamine replacement)	-1	-6.75	0.23 (1023.)
7903092	FNBP1L	formin binding protein 1-like	0.99	-6.73	0.23 (685.)
8056250	GCG	glucagon	0.98	-6.73	0.23 (4259.)
8107282	WDR36	WD repeat domain 36	0.97	-6.73	0.23 (2560.)
8157092	TMEM38B	transmembrane protein 38B	0.98	-6.72	0.23 (1602.)
7926836	RAB18	RAB18, member RAS oncogene family	0.99	-6.71	0.23 (569.)
8120758	SENP6	SUMO1/sentrin specific peptidase 6	0.98	-6.7	0.23 (4827.)
8113157	TTC37	tetratricopeptide repeat domain 37	0.98	-6.7	0.23 (1516.)
8054217	TXNDC9	thioredoxin domain containing 9	0.99	-6.7	0.23 (4862.)
8129728	AHI1	Abelson helper integration site 1	0.99	-6.69	0.23 (3007.)
7895532	HNRNPA1	heterogeneous nuclear ribonucleoprotein A1	-0.89	-6.68	0.23 (1831.)
7983779	UNC13C	unc-13 homolog C (C. elegans)	0.98	-6.68	0.23 (2509.)
8168589	ZNF711	zinc finger protein 711	1	-6.67	0.23 (4697.)
8095422	STATH	statherin	0.99	-6.66	0.23 (1442.)
8035793	ZNF737	zinc finger protein 737	0.95	-6.66	0.23 (2442.)
7907183	C1orf112	chromosome 1 open reading frame 112	1	-6.65	0.23 (3574.)
7970999	SPG20	spastic paraplegia 20 (Troyer syndrome)	1	-6.65	0.23 (3999.)
8160371	IFNA21	interferon, alpha 21	0.97	-6.64	0.23 (4479.)
7995697	LPCAT2	lysophosphatidylcholine acyltransferase 2	0.99	-6.63	0.23 (2490.)
8105436	MAP3K1	mitogen-activated protein kinase kinase kinase 1	1	-6.61	0.23 (2621.)
8155946	VPS13A	vacuolar protein sorting 13 homolog A (S. cerevisiae)	0.97	-6.61	0.23 (2562.)
8036341	ZNF461	zinc finger protein 461	0.98	-6.61	0.23 (2046.)
8129706	HBS1L	HBS1-like (S. cerevisiae)	0.97	-6.6	0.23 (3372.)
8131539	TMEM106B	transmembrane protein 106B	0.95	-6.6	0.23 (4258.)
7893226	CBX3	chromobox homolog 3	-0.93	-6.59	0.23 (1017.)
7962085	IPO8	importin 8	0.98	-6.58	0.23 (4266.)
7893904	RPL4	ribosomal protein L4	-0.97	-6.58	0.23 (225.)
8134122	AKAP9	A kinase (PRKA) anchor protein (yotiao) 9	0.99	-6.55	0.23 (4522.)
8091385	CP	ceruloplasmin (ferroxidase)	0.98	-6.55	0.23 (2950.)
8138088	C7orf70	chromosome 7 open reading frame 70	-0.99	-6.54	0.23 (1087.)
8043840	LIPT1	lipoyltransferase 1	1	-6.54	0.23 (2281.)
8085754	SGOL1	shugoshin-like 1 (S. pombe)	0.99	-6.54	0.23 (1844.)
7896067	ATP6V0E1	ATPase, H+ transporting, lysosomal 9kDa, V0 subunit e1	0.94	-6.53	0.23 (1180.)
8084844	OPA1	optic atrophy 1 (autosomal dominant)	0.97	-6.53	0.23 (1198.)
7952145	HYOU1	hypoxia up-regulated 1	-0.99	-6.52	0.23 (522.)
8081548	PVRL3	poliovirus receptor-related 3	0.99	-6.52	0.23 (3785.)
7903227	PALMD	palmdelphin	1	-6.51	0.23 (2762.)
8116227	CLK4	CDC-like kinase 4	0.99	-6.5	0.23 (2630.)
8113602	CCDC112	coiled-coil domain containing 112	1	-6.49	0.23 (3768.)
7971937	KLHL1	kelch-like 1 (Drosophila)	0.96	-6.49	0.23 (3331.)
7972190	RBM26	RNA binding motif protein 26	0.98	-6.49	0.23 (1326.)
8107769	SLC12A2	solute carrier family 12 (sodium/potassium/chloride transporters), member 2	0.98	-6.49	0.23 (1966.)
8050658	ATAD2B	ATPase family, AAA domain containing 2B	0.99	-6.48	0.23 (4264.)
8131871	CCDC126	coiled-coil domain containing 126	0.99	-6.48	0.23 (3604.)
8160088	MPDZ	multiple PDZ domain protein	1	-6.47	0.23 (2061.)
7943853	C11orf57	chromosome 11 open reading frame 57	-1	-6.46	0.23 (1799.)
7941505	CST6	cystatin E/M	-0.97	-6.46	0.23 (1828.)
8129410	THEMIS	thymocyte selection associated	0.99	-6.46	0.23 (3947.)
8132811	C7orf72	chromosome 7 open reading frame 72	0.98	-6.45	0.23 (3590.)
7968577	NBEA	neurobeachin	0.99	-6.45	0.23 (2099.)
8143088	CNOT4	CCR4-NOT transcription complex, subunit 4	0.97	-6.44	0.23 (1708.)
8120932	PRSS35	protease, serine, 35	0.99	-6.44	0.23 (3975.)
8113286	RIOK2	RIO kinase 2 (yeast)	0.97	-6.44	0.23 (3061.)
7961964	C12orf11	chromosome 12 open reading frame 11	0.99	-6.43	0.23 (3921.)
8146839	C8orf34	chromosome 8 open reading frame 34	1	-6.43	0.23 (1243.)
7908481	CFHR3	complement factor H-related 3	0.96	-6.42	0.23 (3175.)
8021228	SMAD4	SMAD family member 4	1	-6.42	0.23 (2812.)
7929072	IFIT5	interferon-induced protein with tetratricopeptide repeats 5	0.92	-6.41	0.23 (1684.)
7946687	PTH	parathyroid hormone	0.93	-6.4	0.23 (1074.)
8058570	C2orf67	chromosome 2 open reading frame 67	0.97	-6.39	0.23 (2837.)
8121895	TRMT11	tRNA methyltransferase 11 homolog (S. cerevisiae)	0.97	-6.39	0.23 (4136.)
8121936	C6orf58	chromosome 6 open reading frame 58	0.97	-6.38	0.23 (4152.)
7974387	STYX	serine/threonine/tyrosine interacting protein	0.97	-6.38	0.23 (2022.)
8012207	C17orf61	chromosome 17 open reading frame 61	-0.97	-6.37	0.23 (210.)
8103563	DDX60	DEAD (Asp-Glu-Ala-Asp) box polypeptide 60	0.91	-6.37	0.23 (1903.)
8097480	NAA15	N(alpha)-acetyltransferase 15, NatA auxiliary subunit	0.99	-6.37	0.23 (2205.)
8109044	SPINK6	serine peptidase inhibitor, Kazal type 6	0.99	-6.37	0.23 (3581.)
8056060	BAZ2B	bromodomain adjacent to zinc finger domain, 2B	0.99	-6.35	0.23 (3083.)
7943424	BIRC2	baculoviral IAP repeat-containing 2	0.96	-6.35	0.23 (2000.)
8109597	UBLCP1	ubiquitin-like domain containing CTD phosphatase 1	0.97	-6.35	0.23 (3058.)
7979755	ZFYVE26	zinc finger, FYVE domain containing 26	0.96	-6.35	0.23 (3470.)
8174717	UPF3B	UPF3 regulator of nonsense transcripts homolog B (yeast)	0.98	-6.33	0.23 (2886.)
8056327	GRB14	growth factor receptor-bound protein 14	1	-6.32	0.23 (3817.)
7893191	HSP90AB1	heat shock protein 90kDa alpha (cytosolic), class B member 1	-0.93	-6.31	0.23 (1083.)
8126920	CRISP1	cysteine-rich secretory protein 1	1	-6.3	0.23 (2931.)
7938592	FAR1	fatty acyl CoA reductase 1	1	-6.3	0.23 (3412.)
7999440	PRM1	protamine 1	-0.99	-6.29	0.23 (1311.)
7922870	C1orf25	chromosome 1 open reading frame 25	0.96	-6.28	0.23 (4144.)
7893647	RHOA	ras homolog gene family, member A	-0.98	-6.28	0.23 (556.)
8113483	TMEM232	transmembrane protein 232	0.97	-6.28	0.23 (2169.)
8045688	TNFAIP6	tumor necrosis factor, alpha-induced protein 6	0.98	-6.28	0.23 (2339.)
8133459	CLIP2	CAP-GLY domain containing linker protein 2	-0.99	-6.26	0.23 (1857.)
7965855	NUP37	nucleoporin 37kDa	0.96	-6.26	0.23 (1293.)
8072274	UQCR10	ubiquinol-cytochrome c reductase, complex III subunit X	-0.99	-6.26	0.23 (993.)
7894925	SNORD84	small nucleolar RNA, C/D box 84	-1	-6.25	0.23 (635.)
8115600	C5orf54	chromosome 5 open reading frame 54	0.99	-6.24	0.23 (1200.)
8040386	DDX1	DEAD (Asp-Glu-Ala-Asp) box polypeptide 1	0.97	-6.24	0.23 (3360.)
8105633	PPWD1	peptidylprolyl isomerase domain and WD repeat containing 1	0.99	-6.24	0.23 (1446.)
7974816	SLC38A6	solute carrier family 38, member 6	0.97	-6.23	0.23 (3193.)
7972157	EDNRB	endothelin receptor type B	1	-6.22	0.23 (2823.)
8129482	SAMD3	sterile alpha motif domain containing 3	0.98	-6.22	0.23 (2679.)
8101260	ANTXR2	anthrax toxin receptor 2	0.99	-6.21	0.23 (4250.)
7947248	KIF18A	kinesin family member 18A	0.97	-6.21	0.23 (944.)
8036318	ZNF566	zinc finger protein 566	0.97	-6.19	0.23 (1959.)
7917199	TTLL7	tubulin tyrosine ligase-like family, member 7	0.98	-6.18	0.23 (2030.)
7978586	CFL2	cofilin 2 (muscle)	0.98	-6.17	0.23 (2831.)
8023828	NETO1	neuropilin (NRP) and tolloid (TLL)-like 1	0.97	-6.17	0.23 (2515.)
8157027	NIPSNAP3B	nipsnap homolog 3B (C. elegans)	0.98	-6.16	0.23 (3446.)
7894639	STARD7	StAR-related lipid transfer (START) domain containing 7	-0.95	-6.16	0.23 (505.)
8091120	GK5	glycerol kinase 5 (putative)	1	-6.14	0.23 (2113.)
8095773	USO1	USO1 vesicle docking protein homolog (yeast)	1	-6.14	0.23 (3495.)
8048703	LLPH	LLP homolog, long-term synaptic facilitation (Aplysia)	0.96	-6.13	0.23 (2447.)
8023688	SERPINB4	serpin peptidase inhibitor, clade B (ovalbumin), member 4	1	-6.13	0.23 (1107.)
8136985	OR2A42	olfactory receptor, family 2, subfamily A, member 42	-0.99	-6.12	0.23 (1433.)
7918157	VAV3	vav 3 guanine nucleotide exchange factor	0.98	-6.12	0.23 (2702.)
8081055	CHMP2B	chromatin modifying protein 2B	0.97	-6.1	0.23 (2280.)
8105545	IPO11	importin 11	0.99	-6.1	0.23 (3153.)
7909745	KCTD3	potassium channel tetramerisation domain containing 3	0.97	-6.1	0.23 (4888.)
8146900	XKR9	XK, Kell blood group complex subunit-related family, member 9	1	-6.09	0.23 (2846.)
8095508	AMTN	amelotin	0.97	-6.08	0.23 (3053.)
8106025	BDP1	B double prime 1, subunit of RNA polymerase III transcription initiation factor IIIB	0.97	-6.08	0.23 (3966.)
8134219	CCDC132	coiled-coil domain containing 132	1	-6.08	0.23 (391.)
8021101	HAUS1	HAUS augmin-like complex, subunit 1	0.96	-6.08	0.23 (2376.)
7917996	LRRC39	leucine rich repeat containing 39	0.98	-6.08	0.23 (1224.)
7929350	PDE6C	phosphodiesterase 6C, cGMP-specific, cone, alpha prime	1	-6.06	0.23 (2350.)
7902645	SPATA1	spermatogenesis associated 1	0.96	-6.04	0.23 (2650.)
7943413	BIRC3	baculoviral IAP repeat-containing 3	0.98	-6.03	0.23 (4779.)
8169158	CXorf57	chromosome X open reading frame 57	0.97	-6.03	0.23 (3728.)
7969390	PIBF1	progesterone immunomodulatory binding factor 1	0.97	-6.03	0.23 (4122.)
7965410	DCN	decorin	0.98	-6.02	0.23 (2354.)
8046573	MTX2	metaxin 2	0.99	-6.02	0.23 (454.)
7926728	MYO3A	myosin IIIA	0.98	-6.02	0.23 (4516.)
8160377	IFNA4	interferon, alpha 4	0.98	-6.01	0.23 (828.)
7938629	PDE3B	phosphodiesterase 3B, cGMP-inhibited	0.97	-6.01	0.23 (4252.)
8056491	SCN9A	sodium channel, voltage-gated, type IX, alpha subunit	0.97	-6.01	0.23 (2207.)
8057689	OSGEPL1	O-sialoglycoprotein endopeptidase-like 1	0.96	-6	0.23 (1983.)
7967933	IFT88	intraflagellar transport 88 homolog (Chlamydomonas)	1	-5.99	0.23 (4907.)
8147891	PKHD1L1	polycystic kidney and hepatic disease 1 (autosomal recessive)-like 1	0.96	-5.99	0.23 (2550.)
8051707	MAP4K3	mitogen-activated protein kinase kinase kinase kinase 3	0.99	-5.98	0.23 (4462.)
8161755	ALDH1A1	aldehyde dehydrogenase 1 family, member A1	0.98	-5.96	0.23 (1824.)
7936408	DCLRE1A	DNA cross-link repair 1A	0.97	-5.96	0.23 (2375.)
7902512	DNAJB4	DnaJ (Hsp40) homolog, subfamily B, member 4	0.95	-5.96	0.23 (2349.)
8095819	FAM47E	family with sequence similarity 47, member E	0.97	-5.96	0.23 (2478.)
7939973	OR5T3	olfactory receptor, family 5, subfamily T, member 3	1	-5.96	0.23 (1563.)
7896185	DDX5	DEAD (Asp-Glu-Ala-Asp) box polypeptide 5	-0.85	-5.95	0.23 (1581.)
8095663	AFM	afamin	0.97	-5.94	0.23 (4632.)
7971513	ESD	esterase D	0.98	-5.94	0.23 (3791.)
8134079	GTPBP10	GTP-binding protein 10 (putative)	0.98	-5.93	0.23 (3500.)
8056457	SCN1A	sodium channel, voltage-gated, type I, alpha subunit	0.97	-5.93	0.23 (1736.)
8094848	SLC30A9	solute carrier family 30 (zinc transporter), member 9	0.97	-5.93	0.23 (2531.)
8102800	SLC7A11	solute carrier family 7, (cationic amino acid transporter, y+ system) member 11	0.96	-5.92	0.23 (1920.)
8055496	LRP1B	low density lipoprotein receptor-related protein 1B	0.99	-5.91	0.23 (966.)
7961710	ABCC9	ATP-binding cassette, sub-family C (CFTR/MRP), member 9	1	-5.9	0.23 (849.)
7932616	ABI1	abl-interactor 1	0.98	-5.9	0.23 (2008.)
8162394	ASPN	asporin	0.99	-5.9	0.23 (4985.)
8111552	C5orf33	chromosome 5 open reading frame 33	0.95	-5.9	0.23 (4101.)
8086077	CLASP2	cytoplasmic linker associated protein 2	0.96	-5.9	0.23 (4281.)
8154670	IFT74	intraflagellar transport 74 homolog (Chlamydomonas)	0.99	-5.9	0.23 (2681.)
7926410	MRC1L1	mannose receptor, C type 1-like 1	1	-5.9	0.23 (4404.)
8107133	PAM	peptidylglycine alpha-amidating monooxygenase	0.99	-5.9	0.23 (4443.)
7904364	WDR3	WD repeat domain 3	0.97	-5.87	0.23 (2453.)
8139891	SBDS	Shwachman-Bodian-Diamond syndrome	-1	-5.84	0.23 (1530.)
8017776	HELZ	helicase with zinc finger	1	-5.83	0.23 (3585.)
8144812	PCM1	pericentriolar material 1	0.97	-5.82	0.23 (1274.)
8069541	SAMSN1	SAM domain, SH3 domain and nuclear localization signals 1	0.94	-5.82	0.23 (1253.)
7901895	ATG4C	ATG4 autophagy related 4 homolog C (S. cerevisiae)	0.98	-5.81	0.23 (785.)
8103206	FBXW7	F-box and WD repeat domain containing 7	0.98	-5.81	0.23 (2557.)
8139632	FIGNL1	fidgetin-like 1	1	-5.81	0.23 (2420.)
8135835	SPAM1	sperm adhesion molecule 1 (PH-20 hyaluronidase, zona pellucida binding)	0.96	-5.81	0.23 (2426.)
8041138	SPDYA	speedy homolog A (Xenopus laevis)	0.98	-5.81	0.23 (4157.)
7965436	EEA1	early endosome antigen 1	1	-5.8	0.23 (378.)
8045619	EPC2	enhancer of polycomb homolog 2 (Drosophila)	0.98	-5.8	0.23 (4841.)
8109712	HMMR	hyaluronan-mediated motility receptor (RHAMM)	0.97	-5.79	0.23 (3359.)
7954503	MED21	mediator complex subunit 21	0.99	-5.79	0.23 (3033.)
8042588	MPHOSPH10	M-phase phosphoprotein 10 (U3 small nucleolar ribonucleoprotein)	0.99	-5.79	0.23 (4374.)
8100675	TMPRSS11A	transmembrane protease, serine 11A	0.98	-5.79	0.23 (4586.)
8058221	TRAK2	trafficking protein, kinesin binding 2	0.99	-5.79	0.23 (4485.)
7962349	GXYLT1	glucoside xylosyltransferase 1	0.99	-5.78	0.23 (533.)
7928999	LIPN	lipase, family member N	0.97	-5.77	0.23 (2040.)
8077450	ARL8B	ADP-ribosylation factor-like 8B	1	-5.76	0.23 (2587.)
8046695	ITGA4	integrin, alpha 4 (antigen CD49D, alpha 4 subunit of VLA-4 receptor)	1	-5.76	0.23 (3968.)
8153002	NDRG1	N-myc downstream regulated 1	-0.99	-5.76	0.23 (562.)
7903358	VCAM1	vascular cell adhesion molecule 1	0.98	-5.76	0.23 (2036.)
8101624	KLHL8	kelch-like 8 (Drosophila)	1	-5.75	0.23 (2087.)
7892598	NARS	asparaginyl-tRNA synthetase	0.92	-5.75	0.23 (844.)
8147848	OXR1	oxidation resistance 1	0.98	-5.75	0.23 (2592.)
7943620	ATM	ataxia telangiectasia mutated	0.95	-5.74	0.23 (2653.)
8044700	DPP10	dipeptidyl-peptidase 10 (non-functional)	0.97	-5.74	0.23 (3167.)
8177507	GTF2H2	general transcription factor IIH, polypeptide 2, 44kDa	0.97	-5.74	0.23 (1369.)
8146986	HNF4G	hepatocyte nuclear factor 4, gamma	1	-5.74	0.23 (815.)
7961865	KRAS	v-Ki-ras2 Kirsten rat sarcoma viral oncogene homolog	0.98	-5.74	0.23 (1967.)
8105579	LRRC70	leucine rich repeat containing 70	1	-5.74	0.23 (748.)
8120165	CENPQ	centromere protein Q	0.99	-5.73	0.23 (3612.)
8121927	RNF146	ring finger protein 146	0.99	-5.73	0.23 (1593.)
8091637	SLC33A1	solute carrier family 33 (acetyl-CoA transporter), member 1	0.98	-5.73	0.23 (4969.)
8062064	MYH7B	myosin, heavy chain 7B, cardiac muscle, beta	-0.98	-5.72	0.23 (1621.)
8171791	SMPX	small muscle protein, X-linked	0.98	-5.72	0.23 (4596.)
8180361	BMP8A	bone morphogenetic protein 8a	-0.97	-5.71	0.23 (1742.)
7892569	C2orf24	chromosome 2 open reading frame 24	-0.95	-5.71	0.23 (667.)
7922969	PDC	phosducin	0.98	-5.71	0.23 (1784.)
8151824	RAD54B	RAD54 homolog B (S. cerevisiae)	0.97	-5.7	0.23 (2540.)
8106784	RASA1	RAS p21 protein activator (GTPase activating protein) 1	0.99	-5.7	0.23 (933.)
8091887	ZBBX	zinc finger, B-box domain containing	1	-5.7	0.23 (951.)
8152376	CSMD3	CUB and Sushi multiple domains 3	0.99	-5.69	0.23 (1419.)
8161288	CNTNAP3	contactin associated protein-like 3	1	-5.68	0.23 (1314.)
7939967	OR8H2	olfactory receptor, family 8, subfamily H, member 2	0.95	-5.68	0.23 (3531.)
8145334	ADAM7	ADAM metallopeptidase domain 7	1	-5.67	0.23 (4945.)
8095395	UGT2B7	UDP glucuronosyltransferase 2 family, polypeptide B7	0.94	-5.67	0.23 (4112.)
8098758	ZNF721	zinc finger protein 721	0.98	-5.67	0.23 (2431.)
7953737	CLEC6A	C-type lectin domain family 6, member A	0.99	-5.66	0.23 (1740.)
8103646	NEK1	NIMA (never in mitosis gene a)-related kinase 1	0.98	-5.66	0.23 (4552.)
8100318	SGCB	sarcoglycan, beta (43kDa dystrophin-associated glycoprotein)	0.98	-5.64	0.23 (2752.)
8166690	CXorf59	chromosome X open reading frame 59	0.97	-5.63	0.23 (3003.)
7957715	NEDD1	neural precursor cell expressed, developmentally down-regulated 1	0.99	-5.63	0.23 (900.)
8090737	NPHP3	nephronophthisis 3 (adolescent)	0.98	-5.63	0.23 (821.)
8059177	TUBA4A	tubulin, alpha 4a	-0.98	-5.63	0.23 (1318.)
8050240	ODC1	ornithine decarboxylase 1	-1	-5.62	0.23 (546.)
8006896	TCAP	titin-cap (telethonin)	-0.98	-5.62	0.23 (1705.)
7932678	YME1L1	YME1-like 1 (S. cerevisiae)	1	-5.62	0.23 (3638.)
7907370	DNM3	dynamin 3	0.97	-5.6	0.23 (3900.)
8097991	TDO2	tryptophan 2,3-dioxygenase	0.95	-5.6	0.23 (3256.)
7939024	ANO3	anoctamin 3	0.97	-5.59	0.23 (3694.)
7896712	LAMP3	lysosomal-associated membrane protein 3	0.97	-5.59	0.23 (871.)
7917850	ARHGAP29	Rho GTPase activating protein 29	0.98	-5.58	0.23 (2787.)
8083260	CPA3	carboxypeptidase A3 (mast cell)	0.95	-5.58	0.23 (4381.)
8001423	RPGRIP1L	RPGRIP1-like	0.95	-5.58	0.23 (2853.)
8104601	BASP1	brain abundant, membrane attached signal protein 1	-1	-5.57	0.23 (1823.)
8089372	KIAA1524	KIAA1524	1	-5.57	0.23 (1174.)
8081210	OR5K1	olfactory receptor, family 5, subfamily K, member 1	0.97	-5.57	0.23 (2293.)
8167866	PAGE2	P antigen family, member 2 (prostate associated)	0.97	-5.57	0.23 (3351.)
8035855	ZNF681	zinc finger protein 681	1	-5.57	0.23 (3183.)
8166140	MOSPD2	motile sperm domain containing 2	0.97	-5.56	0.23 (2078.)
8023855	CYB5A	cytochrome b5 type A (microsomal)	-1	-5.55	0.23 (1512.)
8089026	STX19	syntaxin 19	0.99	-5.54	0.23 (1720.)
7932885	ARHGAP12	Rho GTPase activating protein 12	0.97	-5.53	0.23 (2616.)
7902565	LPHN2	latrophilin 2	0.98	-5.53	0.23 (2088.)
7918657	PTPN22	protein tyrosine phosphatase, non-receptor type 22 (lymphoid)	0.97	-5.53	0.23 (1984.)
8017133	SKA2	spindle and kinetochore associated complex subunit 2	0.98	-5.53	0.23 (874.)
7928967	LIPJ	lipase, family member J	0.99	-5.52	0.23 (719.)
7989094	NEDD4	neural precursor cell expressed, developmentally down-regulated 4	0.97	-5.52	0.23 (2776.)
7956697	MON2	MON2 homolog (S. cerevisiae)	0.99	-5.51	0.23 (4797.)
7922152	C1orf114	chromosome 1 open reading frame 114	0.99	-5.5	0.23 (1947.)
7971246	KIAA0564	KIAA0564	0.98	-5.5	0.23 (2480.)
7974146	PRPF39	PRP39 pre-mRNA processing factor 39 homolog (S. cerevisiae)	0.99	-5.5	0.23 (4065.)
8040655	EPT1	ethanolaminephosphotransferase 1 (CDP-ethanolamine-specific)	0.99	-5.49	0.23 (4736.)
7957458	NTS	neurotensin	0.96	-5.49	0.23 (1171.)
8048014	RPE	ribulose-5-phosphate-3-epimerase	0.95	-5.49	0.23 (3741.)
7965359	ATP2B1	ATPase, Ca++ transporting, plasma membrane 1	0.94	-5.48	0.23 (4021.)
8105585	RNF180	ring finger protein 180	0.99	-5.48	0.23 (2608.)
8100603	CENPC1	centromere protein C 1	0.95	-5.47	0.23 (3162.)
8065032	ESF1	ESF1, nucleolar pre-rRNA processing protein, homolog (S. cerevisiae)	0.96	-5.47	0.23 (2023.)
7978542	KIAA1143	KIAA1143	0.98	-5.47	0.23 (1478.)
8132962	CCT6A	chaperonin containing TCP1, subunit 6A (zeta 1)	0.95	-5.46	0.23 (3733.)
8156971	CYLC2	cylicin, basic protein of sperm head cytoskeleton 2	0.96	-5.45	0.23 (3201.)
7909801	LYPLAL1	lysophospholipase-like 1	0.95	-5.45	0.23 (3288.)
7943051	NAALAD2	N-acetylated alpha-linked acidic dipeptidase 2	1	-5.45	0.23 (1115.)
8035831	ZNF98	zinc finger protein 98	0.95	-5.45	0.23 (2889.)
8057441	CWC22	CWC22 spliceosome-associated protein homolog (S. cerevisiae)	0.94	-5.44	0.23 (4050.)
8084963	PAK2	p21 protein (Cdc42/Rac)-activated kinase 2	0.95	-5.44	0.23 (4785.)
8000013	ERI2	ERI1 exoribonuclease family member 2	0.99	-5.43	0.23 (4998.)
8058063	RFTN2	raftlin family member 2	0.98	-5.43	0.23 (2468.)
8151871	CCNE2	cyclin E2	0.96	-5.42	0.23 (4059.)
8091432	COMMD2	COMM domain containing 2	0.96	-5.42	0.23 (3760.)
8046906	GULP1	GULP, engulfment adaptor PTB domain containing 1	0.98	-5.42	0.23 (3303.)
8100615	UBA6	ubiquitin-like modifier activating enzyme 6	1	-5.42	0.23 (1627.)
7965123	PPP1R12A	protein phosphatase 1, regulatory (inhibitor) subunit 12A	0.94	-5.41	0.23 (4762.)
7899737	EIF3I	eukaryotic translation initiation factor 3, subunit I	-0.94	-5.4	0.23 (1357.)
7973770	SCFD1	sec1 family domain containing 1	0.99	-5.4	0.23 (3174.)
7895200	CAMTA2	calmodulin binding transcription activator 2	0.93	-5.39	0.23 (1140.)
8121757	HSF2	heat shock transcription factor 2	0.96	-5.39	0.23 (3458.)
8000537	NPIPL3	nuclear pore complex interacting protein-like 3	-0.98	-5.39	0.23 (964.)
7972674	C13orf27	chromosome 13 open reading frame 27	0.99	-5.38	0.23 (2841.)
7965264	CEP290	centrosomal protein 290kDa	1	-5.38	0.23 (1252.)
7925257	LYST	lysosomal trafficking regulator	0.98	-5.38	0.23 (4743.)
8058238	ALS2CR11	amyotrophic lateral sclerosis 2 (juvenile) chromosome region, candidate 11	1	-5.37	0.23 (3605.)
8171381	FANCB	Fanconi anemia, complementation group B	0.99	-5.37	0.23 (4255.)
8099612	GPR125	G protein-coupled receptor 125	0.97	-5.37	0.23 (3209.)
8008566	STXBP4	syntaxin binding protein 4	0.95	-5.37	0.23 (3125.)
8103812	ASB5	ankyrin repeat and SOCS box-containing 5	0.98	-5.36	0.23 (3103.)
8142628	SLC13A1	solute carrier family 13 (sodium/sulfate symporters), member 1	0.99	-5.36	0.23 (4723.)
8177201	HSFY1	heat shock transcription factor, Y-linked 1	0.99	-5.35	0.23 (2432.)
7982957	MGA	MAX gene associated	1	-5.35	0.23 (2859.)
8151842	KIAA1429	KIAA1429	0.98	-5.34	0.23 (3982.)
8098348	KIAA1712	KIAA1712	0.95	-5.34	0.23 (2100.)
7908492	CFHR4	complement factor H-related 4	0.98	-5.33	0.23 (645.)
7955985	OR6C74	olfactory receptor, family 6, subfamily C, member 74	0.94	-5.33	0.23 (3939.)
8063453	PFDN4	prefoldin subunit 4	0.98	-5.33	0.23 (876.)
8044161	RGPD3	RANBP2-like and GRIP domain containing 3	0.95	-5.33	0.23 (2044.)
8127193	BMP5	bone morphogenetic protein 5	0.95	-5.32	0.23 (3709.)
8074473	CLDN5	claudin 5	-1	-5.32	0.23 (1843.)
8098060	RXFP1	relaxin/insulin-like family peptide receptor 1	0.96	-5.32	0.23 (2231.)
8054614	ANAPC1	anaphase promoting complex subunit 1	0.95	-5.31	0.23 (4783.)
8171248	KAL1	Kallmann syndrome 1 sequence	0.98	-5.31	0.23 (4181.)
7934178	PCBD1	pterin-4 alpha-carbinolamine dehydratase/dimerization cofactor of hepatocyte nuclear factor 1 alpha	-0.99	-5.31	0.23 (1041.)
7957452	ALX1	ALX homeobox 1	0.99	-5.3	0.23 (2604.)
8154449	CNTLN	centlein, centrosomal protein	0.99	-5.3	0.23 (860.)
8095269	POLR2B	polymerase (RNA) II (DNA directed) polypeptide B, 140kDa	0.97	-5.3	0.23 (4802.)
8144516	ERI1	exoribonuclease 1	0.99	-5.29	0.23 (3948.)
8129045	HDAC2	histone deacetylase 2	0.94	-5.29	0.23 (3465.)
8136315	LRGUK	leucine-rich repeats and guanylate kinase domain containing	0.97	-5.29	0.23 (1713.)
8108688	PCDHB3	protocadherin beta 3	0.97	-5.29	0.23 (4228.)
7958031	C12orf48	chromosome 12 open reading frame 48	0.94	-5.28	0.23 (2360.)
8090772	TOPBP1	topoisomerase (DNA) II binding protein 1	0.99	-5.28	0.23 (3238.)
7951178	TRPC6	transient receptor potential cation channel, subfamily C, member 6	0.98	-5.28	0.23 (2919.)
7894381	ZNF259	zinc finger protein 259	-0.89	-5.26	0.23 (1809.)
8101489	FAM175A	family with sequence similarity 175, member A	0.98	-5.25	0.23 (3663.)
7961604	PLCZ1	phospholipase C, zeta 1	0.95	-5.25	0.23 (3267.)
8067295	SLMO2	slowmo homolog 2 (Drosophila)	0.99	-5.25	0.23 (3287.)
8147864	TTC35	tetratricopeptide repeat domain 35	0.96	-5.25	0.23 (3860.)
8168146	KIF4A	kinesin family member 4A	0.98	-5.24	0.23 (2047.)
8051528	CEBPZ	CCAAT/enhancer binding protein (C/EBP), zeta	0.98	-5.22	0.23 (3339.)
8051963	SRBD1	S1 RNA binding domain 1	0.97	-5.22	0.23 (2004.)
8042373	ETAA1	Ewing tumor-associated antigen 1	0.98	-5.21	0.23 (539.)
8097670	MMAA	methylmalonic aciduria (cobalamin deficiency) cblA type	0.99	-5.21	0.23 (4064.)
8111533	LMBRD2	LMBR1 domain containing 2	0.98	-5.2	0.23 (1106.)
7955991	OR6C3	olfactory receptor, family 6, subfamily C, member 3	0.98	-5.2	0.23 (1090.)
8090898	STAG1	stromal antigen 1	0.97	-5.2	0.23 (4098.)
8173673	ATRX	alpha thalassemia/mental retardation syndrome X-linked	1	-5.19	0.23 (2041.)
8127346	RAB23	RAB23, member RAS oncogene family	0.97	-5.19	0.23 (2026.)
8132292	2014-09-07	septin 7	0.95	-5.19	0.23 (2797.)
7922912	TPR	translocated promoter region (to activated MET oncogene)	0.98	-5.19	0.23 (1812.)
8180205	TPTE2	transmembrane phosphoinositide 3-phosphatase and tensin homolog 2	0.99	-5.19	0.23 (1254.)
8069532	HSPA13	heat shock protein 70kDa family, member 13	0.97	-5.18	0.23 (4439.)
8128052	RNGTT	RNA guanylyltransferase and 5'-phosphatase	0.96	-5.18	0.23 (4834.)
7922994	FAM5C	family with sequence similarity 5, member C	0.94	-5.16	0.23 (4981.)
7917676	GLMN	glomulin, FKBP associated protein	0.94	-5.16	0.23 (3248.)
7956878	IRAK3	interleukin-1 receptor-associated kinase 3	0.99	-5.16	0.23 (1737.)
7902317	TNNI3K	TNNI3 interacting kinase	0.95	-5.16	0.23 (4764.)
8166671	CXorf22	chromosome X open reading frame 22	0.99	-5.15	0.23 (2107.)
8041644	PLEKHH2	pleckstrin homology domain containing, family H (with MyTH4 domain) member 2	0.98	-5.14	0.23 (2990.)
7957467	C12orf29	chromosome 12 open reading frame 29	1	-5.13	0.23 (2248.)
8056710	C2orf77	chromosome 2 open reading frame 77	0.95	-5.12	0.23 (2536.)
7892953	KARS	lysyl-tRNA synthetase	0.91	-5.12	0.23 (780.)
7974483	KTN1	kinectin 1 (kinesin receptor)	0.93	-5.12	0.23 (3471.)
8127425	LMBRD1	LMBR1 domain containing 1	0.95	-5.12	0.23 (3835.)
8111255	CDH10	cadherin 10, type 2 (T2-cadherin)	0.93	-5.11	0.23 (3837.)
8180278	PCDHA2	protocadherin alpha 2	-0.99	-5.11	0.23 (1213.)
7961243	TAS2R8	taste receptor, type 2, member 8	0.96	-5.11	0.23 (1135.)
8037430	ZNF404	zinc finger protein 404	0.96	-5.11	0.23 (4620.)
7983638	DTWD1	DTW domain containing 1	0.97	-5.1	0.23 (4897.)
8169519	WDR44	WD repeat domain 44	1	-5.1	0.23 (3789.)
8092621	CRYGS	crystallin, gamma S	0.98	-5.09	0.23 (4074.)
7954752	DNM1L	dynamin 1-like	0.98	-5.09	0.23 (3310.)
8020068	ANKRD12	ankyrin repeat domain 12	0.96	-5.08	0.23 (3489.)
7902382	RABGGTB	Rab geranylgeranyltransferase, beta subunit	0.97	-5.08	0.23 (3234.)
8083094	RASA2	RAS p21 protein activator 2	0.99	-5.08	0.23 (995.)
8142407	TMEM168	transmembrane protein 168	0.96	-5.08	0.23 (3720.)
7971208	KBTBD6	kelch repeat and BTB (POZ) domain containing 6	-1	-5.07	0.23 (1723.)
8100179	NFXL1	nuclear transcription factor, X-box binding-like 1	0.96	-5.07	0.23 (3498.)
7972981	OR11H1	olfactory receptor, family 11, subfamily H, member 1	0.98	-5.07	0.23 (4456.)
7902913	CDC7	cell division cycle 7 homolog (S. cerevisiae)	0.99	-5.04	0.23 (2534.)
7927710	CDK1	cyclin-dependent kinase 1	0.98	-5.04	0.23 (1805.)
8168794	CENPI	centromere protein I	0.95	-5.04	0.23 (4966.)
8166382	MBTPS2	membrane-bound transcription factor peptidase, site 2	0.98	-5.04	0.23 (3492.)
8156290	CKS2	CDC28 protein kinase regulatory subunit 2	-1	-5.03	0.23 (1751.)
7918275	WDR47	WD repeat domain 47	0.98	-5.03	0.23 (1568.)
7928363	C10orf103	chromosome 10 open reading frame 103	1	-5.02	0.23 (3109.)
8174985	SMARCA1	SWI/SNF related, matrix associated, actin dependent regulator of chromatin, subfamily a, member 1	0.99	-5.02	0.23 (4728.)
8119529	UBR2	ubiquitin protein ligase E3 component n-recognin 2	0.96	-5.02	0.23 (2081.)
7930714	ATRNL1	attractin-like 1	0.96	-5.01	0.23 (949.)
7979307	DLGAP5	discs, large (Drosophila) homolog-associated protein 5	0.93	-5.01	0.23 (3967.)
8089867	RABL3	RAB, member of RAS oncogene family-like 3	0.97	-5.01	0.23 (2398.)
8047784	ZDBF2	zinc finger, DBF-type containing 2	0.95	-5.01	0.23 (2573.)
8110123	FAM153B	family with sequence similarity 153, member B	-0.94	-5	0.23 (1818.)
8101780	HPGDS	hematopoietic prostaglandin D synthase	0.96	-5	0.23 (2236.)
8131890	STK31	serine/threonine kinase 31	0.96	-5	0.23 (2556.)
7948133	OR5M3	olfactory receptor, family 5, subfamily M, member 3	0.94	-4.99	0.23 (2519.)
8060736	PANK2	pantothenate kinase 2	0.94	-4.99	0.23 (2683.)
8135697	ANKRD7	ankyrin repeat domain 7	0.97	-4.98	0.23 (3854.)
7929201	BTAF1	BTAF1 RNA polymerase II, B-TFIID transcription factor-associated, 170kDa (Mot1 homolog, S. cerevisiae)	0.96	-4.98	0.23 (4704.)
7969626	GPR180	G protein-coupled receptor 180	0.96	-4.98	0.23 (2252.)
8069910	SFRS15	splicing factor, arginine/serine-rich 15	0.99	-4.98	0.23 (2162.)
8074204	XKR3	XK, Kell blood group complex subunit-related family, member 3	0.96	-4.97	0.23 (1949.)
7917103	ZZZ3	zinc finger, ZZ-type containing 3	1	-4.97	0.23 (4587.
8089584	C3orf17	chromosome 3 open reading frame 17	0.99	-4.96	0.23 (2503.)
8157074	FKTN	fukutin	0.95	-4.96	0.23 (2128.)
8117045	RBM24	RNA binding motif protein 24	0.95	-4.95	0.23 (3808.)
7903171	RWDD3	RWD domain containing 3	0.96	-4.95	0.23 (2072.)
8152506	SAMD12	sterile alpha motif domain containing 12	0.98	-4.94	0.23 (4073.)
7965431	CLLU1OS	chronic lymphocytic leukemia up-regulated 1 opposite strand	0.96	-4.93	0.23 (3320.)
8018439	H3F3B	H3 histone, family 3B (H3.3B)	-0.96	-4.93	0.23 (1886.)
7939072	METT5D1	methyltransferase 5 domain containing 1	0.97	-4.92	0.23 (1345.)
7988444	MYEF2	myelin expression factor 2	0.99	-4.92	0.23 (1304.)
8147580	VPS13B	vacuolar protein sorting 13 homolog B (yeast)	0.97	-4.92	0.23 (2504.)
7916910	LRRC40	leucine rich repeat containing 40	0.98	-4.91	0.23 (1776.)
7917240	CTBS	chitobiase, di-N-acetyl-	0.98	-4.9	0.23 (3080.)
8088299	DNAH12	dynein, axonemal, heavy chain 12	0.95	-4.9	0.23 (2342.)
7958158	HCFC2	host cell factor C2	0.99	-4.9	0.23 (4105.)
8122129	TAAR8	trace amine associated receptor 8	0.99	-4.9	0.23 (3749.)
7954997	ANO6	anoctamin 6	0.97	-4.89	0.23 (2542.)
8127756	LCA5	Leber congenital amaurosis 5	0.97	-4.89	0.23 (4001.)
8124134	TPMT	thiopurine S-methyltransferase	0.98	-4.89	0.23 (2649.)
7943580	CUL5	cullin 5	0.98	-4.88	0.23 (2976.)
7918008	DBT	dihydrolipoamide branched chain transacylase E2	0.98	-4.88	0.23 (4562.)
8081194	OR5H1	olfactory receptor, family 5, subfamily H, member 1	0.97	-4.88	0.23 (4233.)
8166278	SCML1	sex comb on midleg-like 1 (Drosophila)	0.99	-4.88	0.23 (4977.)
8046062	XIRP2	xin actin-binding repeat containing 2	0.98	-4.88	0.23 (2774.)
7988605	COPS2	COP9 constitutive photomorphogenic homolog subunit 2 (Arabidopsis)	0.99	-4.87	0.23 (1000.)
7915758	GPBP1L1	GC-rich promoter binding protein 1-like 1	-1	-4.87	0.23 (1762.)
8091354	HLTF	helicase-like transcription factor	0.94	-4.87	0.23 (3365.)
8038395	NOSIP	nitric oxide synthase interacting protein	-0.99	-4.87	0.23 (1097.)
8122600	STXBP5	syntaxin binding protein 5 (tomosyn)	0.96	-4.87	0.23 (1225.)
8102171	TBCK	TBC1 domain containing kinase	0.93	-4.87	0.23 (3793.)
8180370	C21orf70	chromosome 21 open reading frame 70	-1	-4.86	0.23 (1647.)
8162006	GKAP1	G kinase anchoring protein 1	0.99	-4.86	0.23 (2978.)
8056201	RBMS1	RNA binding motif, single stranded interacting protein 1	0.97	-4.86	0.23 (881.)
8140650	SEMA3E	sema domain, immunoglobulin domain (Ig), short basic domain, secreted, (semaphorin) 3E	0.96	-4.86	0.23 (4881.)
7932254	ITGA8	integrin, alpha 8	0.98	-4.85	0.23 (2235.)
8147101	E2F5	E2F transcription factor 5, p130-binding	0.95	-4.84	0.23 (3889.)
8095048	FIP1L1	FIP1 like 1 (S. cerevisiae)	0.97	-4.84	0.23 (3291.)
8095303	LPHN3	latrophilin 3	0.95	-4.84	0.23 (3100.)
7952325	HSPA8	heat shock 70kDa protein 8	-0.97	-4.83	0.23 (1645.)
8089015	PROS1	protein S (alpha)	0.95	-4.83	0.23 (3784.)
7924405	RAB3GAP2	RAB3 GTPase activating protein subunit 2 (non-catalytic)	0.94	-4.82	0.23 (3226.)
8043835	C2orf15	chromosome 2 open reading frame 15	0.95	-4.81	0.23 (3858.)
8097086	MYOZ2	myozenin 2	0.99	-4.81	0.23 (4671.)
8028213	ZNF568	zinc finger protein 568	0.99	-4.81	0.23 (2701.)
8112940	SSBP2	single-stranded DNA binding protein 2	0.99	-4.8	0.23 (2610.)
7916506	C1orf168	chromosome 1 open reading frame 168	0.95	-4.79	0.23 (2018.)
7953749	CLEC4D	C-type lectin domain family 4, member D	1	-4.79	0.23 (4748.)
8154295	IL33	interleukin 33	0.93	-4.79	0.23 (2441.)
8091103	TFDP2	transcription factor Dp-2 (E2F dimerization partner 2)	0.95	-4.79	0.23 (3757.)
7893395	GUK1	guanylate kinase 1	-0.97	-4.78	0.23 (450.)
7906377	MNDA	myeloid cell nuclear differentiation antigen	0.96	-4.78	0.23 (4172.)
8098146	NPY5R	neuropeptide Y receptor Y5	0.92	-4.78	0.23 (3045.)
8136495	TTC26	tetratricopeptide repeat domain 26	0.99	-4.78	0.23 (1484.)
8088292	ASB14	ankyrin repeat and SOCS box-containing 14	0.98	-4.77	0.23 (2661.)
8103389	CTSO	cathepsin O	0.95	-4.77	0.23 (2273.)
8031550	EPN1	epsin 1	-0.97	-4.77	0.23 (1470.)
7972069	MYCBP2	MYC binding protein 2	0.94	-4.77	0.23 (2477.)
8096568	C4orf17	chromosome 4 open reading frame 17	0.96	-4.76	0.23 (2759.)
8097857	MND1	meiotic nuclear divisions 1 homolog (S. cerevisiae)	0.93	-4.76	0.23 (4477.)
7990582	SCAPER	S-phase cyclin A-associated protein in the ER	0.98	-4.76	0.23 (4440.)
8154721	IFNK	interferon, kappa	0.99	-4.75	0.23 (3361.)
7906930	NUF2	NUF2, NDC80 kinetochore complex component, homolog (S. cerevisiae)	1	-4.75	0.23 (515.)
8144758	ZDHHC2	zinc finger, DHHC-type containing 2	0.99	-4.75	0.23 (4626.)
8100478	AASDH	aminoadipate-semialdehyde dehydrogenase	0.98	-4.74	0.23 (1490.)
7936567	RAB11FIP2	RAB11 family interacting protein 2 (class I)	0.97	-4.74	0.23 (2672.)
8147206	RIPK2	receptor-interacting serine-threonine kinase 2	0.92	-4.73	0.23 (2843.)
8101131	CXCL11	chemokine (C-X-C motif) ligand 11	0.97	-4.72	0.23 (2658.)
7968761	NAA16	N(alpha)-acetyltransferase 16, NatA auxiliary subunit	0.95	-4.72	0.23 (4048.)
7962427	PUS7L	pseudouridylate synthase 7 homolog (S. cerevisiae)-like	0.95	-4.72	0.23 (3189.)
7960411	C12orf4	chromosome 12 open reading frame 4	0.95	-4.71	0.23 (2582.)
7961175	KLRC3	killer cell lectin-like receptor subfamily C, member 3	0.94	-4.71	0.23 (3680.)
8108256	MYOT	myotilin	0.93	-4.71	0.23 (3012.)
8127943	SNX14	sorting nexin 14	0.94	-4.71	0.23 (3550.)
8126905	CRISP3	cysteine-rich secretory protein 3	0.92	-4.7	0.23 (1945.)
7985044	UBE2Q2	ubiquitin-conjugating enzyme E2Q family member 2	0.99	-4.7	0.23 (4960.)
8150395	ADAM2	ADAM metallopeptidase domain 2	0.94	-4.69	0.23 (2839.)
7988625	C15orf33	chromosome 15 open reading frame 33	0.94	-4.68	0.23 (2277.)
8068062	USP16	ubiquitin specific peptidase 16	0.96	-4.68	0.23 (4341.)
7919715	ANP32E	acidic (leucine-rich) nuclear phosphoprotein 32 family, member E	0.97	-4.67	0.23 (3779.)
8113385	SLCO6A1	solute carrier organic anion transporter family, member 6A1	0.96	-4.67	0.23 (3742.)
7943231	ANKRD49	ankyrin repeat domain 49	0.96	-4.66	0.23 (2875.)
8133976	DBF4	DBF4 homolog (S. cerevisiae)	0.97	-4.66	0.23 (2735.)
8022009	METTL4	methyltransferase like 4	0.95	-4.66	0.23 (3440.)
8017106	TRIM37	tripartite motif-containing 37	0.94	-4.66	0.23 (4186.)
7975713	FCF1	FCF1 small subunit (SSU) processome component homolog (S. cerevisiae)	0.97	-4.65	0.23 (2697.)
8160238	PSIP1	PC4 and SFRS1 interacting protein 1	0.95	-4.65	0.23 (3938.)
8035838	ZNF724P	zinc finger protein 724, pseudogene	1	-4.65	0.23 (930.)
7916727	ITGB3BP	integrin beta 3 binding protein (beta3-endonexin)	0.97	-4.64	0.23 (4145.)
8151149	ARFGEF1	ADP-ribosylation factor guanine nucleotide-exchange factor 1(brefeldin A-inhibited)	0.99	-4.63	0.23 (3461.)
8140995	CALCR	calcitonin receptor	0.98	-4.63	0.23 (3545.)
8001784	CDH8	cadherin 8, type 2	0.96	-4.63	0.23 (3542.)
8120679	DDX43	DEAD (Asp-Glu-Ala-Asp) box polypeptide 43	0.98	-4.63	0.23 (4031.)
8022692	DSC3	desmocollin 3	1	-4.63	0.23 (4926.)
8112649	FAM169A	family with sequence similarity 169, member A	0.93	-4.63	0.23 (3690.)
7942879	TMEM126B	transmembrane protein 126B	0.96	-4.63	0.23 (3923.)
7971967	DIS3	DIS3 mitotic control homolog (S. cerevisiae)	0.94	-4.62	0.23 (3946.)
8152522	ENPP2	ectonucleotide pyrophosphatase/phosphodiesterase 2	0.98	-4.62	0.23 (2748.)
7978653	RALGAPA1	Ral GTPase activating protein, alpha subunit 1 (catalytic)	0.9	-4.62	0.23 (4019.)
7983650	SLC27A2	solute carrier family 27 (fatty acid transporter), member 2	0.96	-4.62	0.23 (4078.)
7979223	DDHD1	DDHD domain containing 1	0.94	-4.61	0.23 (4330.)
8135774	PTPRZ1	protein tyrosine phosphatase, receptor-type, Z polypeptide 1	0.98	-4.61	0.23 (3286.)
7951008	TAF1D	TATA box binding protein (TBP)-associated factor, RNA polymerase I, D, 41kDa	0.92	-4.61	0.23 (4694.)
8142435	PPP1R3A	protein phosphatase 1, regulatory (inhibitor) subunit 3A	1	-4.6	0.23 (760.)
8031640	ZNF583	zinc finger protein 583	0.96	-4.6	0.23 (3787.)
8134318	CASD1	CAS1 domain containing 1	1	-4.59	0.23 (1392.)
8102697	IL2	interleukin 2	0.94	-4.59	0.23 (2794.)
8127637	TMEM30A	transmembrane protein 30A	0.95	-4.58	0.23 (4272.)
7947322	DCDC1	doublecortin domain containing 1	0.98	-4.57	0.23 (3452.)
7916898	DEPDC1	DEP domain containing 1	0.91	-4.57	0.23 (2750.)
8174598	IL13RA2	interleukin 13 receptor, alpha 2	0.93	-4.57	0.23 (2595.)
7917004	LRRIQ3	leucine-rich repeats and IQ motif containing 3	0.91	-4.57	0.23 (4892.)
8096463	SMARCAD1	SWI/SNF-related, matrix-associated actin-dependent regulator of chromatin, subfamily a, containing DEAD/H box 1	0.91	-4.57	0.23 (4669.)
7893857	WDR77	WD repeat domain 77	0.96	-4.57	0.23 (1939.)
8047538	BMPR2	bone morphogenetic protein receptor, type II (serine/threonine kinase)	0.99	-4.56	0.23 (4126.)
7951385	CASP5	caspase 5, apoptosis-related cysteine peptidase	0.99	-4.56	0.23 (3661.)
7965760	DEPDC4	DEP domain containing 4	0.93	-4.56	0.23 (2414.)
8030171	FTL	ferritin, light polypeptide	-0.98	-4.56	0.23 (1271.)
8099410	BOD1L	biorientation of chromosomes in cell division 1-like	0.95	-4.55	0.23 (4534.)
8116313	C5orf60	chromosome 5 open reading frame 60	-0.99	-4.55	0.23 (1853.)
8165686	MT-ND5	mitochondrially encoded NADH dehydrogenase 5	-0.99	-4.55	0.23 (1102.)
8177405	CDY2B	chromodomain protein, Y-linked, 2B	0.98	-4.54	0.23 (3391.)
7979864	ERH	enhancer of rudimentary homolog (Drosophila)	-0.97	-4.54	0.23 (1578.)
8098084	ETFDH	electron-transferring-flavoprotein dehydrogenase	1	-4.54	0.23 (4503.)
8126943	DEFB112	defensin, beta 112	0.96	-4.53	0.23 (4681.)
8135705	KCND2	potassium voltage-gated channel, Shal-related subfamily, member 2	0.98	-4.53	0.23 (4238.)
8165508	NRARP	NOTCH-regulated ankyrin repeat protein	-1	-4.53	0.23 (779.)
8096905	AP1AR	adaptor-related protein complex 1 associated regulatory protein	0.99	-4.52	0.23 (1465.)
7917182	ELTD1	EGF, latrophilin and seven transmembrane domain containing 1	1	-4.52	0.23 (1267.)
7939465	HSD17B12	hydroxysteroid (17-beta) dehydrogenase 12	0.97	-4.52	0.23 (3962.)
8152340	NUDCD1	NudC domain containing 1	0.97	-4.52	0.23 (1664.)
8046502	SCRN3	secernin 3	0.93	-4.52	0.23 (2168.)
8064967	MKKS	McKusick-Kaufman syndrome	0.96	-4.51	0.23 (4213.)
8102789	TERF1P2	telomeric repeat binding factor (NIMA-interacting) 1 pseudogene 2	0.91	-4.51	0.23 (2267.)
8104014	CCDC110	coiled-coil domain containing 110	0.97	-4.5	0.23 (3956.)
7988687	GABPB1	GA binding protein transcription factor, beta subunit 1	1	-4.5	0.23 (1398.)
7974418	CGRRF1	cell growth regulator with ring finger domain 1	0.94	-4.49	0.23 (2665.)
7930614	NHLRC2	NHL repeat containing 2	0.97	-4.49	0.23 (4208.)
8042161	PEX13	peroxisomal biogenesis factor 13	1	-4.49	0.23 (4640.)
7997289	CNTNAP4	contactin associated protein-like 4	0.99	-4.48	0.23 (4550.)
7926330	MEIG1	meiosis expressed gene 1 homolog (mouse)	0.94	-4.48	0.23 (2943.)
8129573	MOXD1	monooxygenase, DBH-like 1	0.94	-4.48	0.23 (3790.)
8014057	OMG	oligodendrocyte myelin glycoprotein	0.99	-4.48	0.23 (3601.)
8074388	SLC25A1	solute carrier family 25 (mitochondrial carrier; citrate transporter), member 1	-1	-4.48	0.23 (1163.)
8048112	VWC2L	von Willebrand factor C domain-containing protein 2-like	0.94	-4.48	0.23 (4071.)
8081612	ABHD10	abhydrolase domain containing 10	0.95	-4.47	0.23 (3114.)
8152297	ANGPT1	angiopoietin 1	0.99	-4.46	0.23 (4741.)
8021015	PIK3C3	phosphoinositide-3-kinase, class 3	0.93	-4.46	0.23 (3631.)
7944351	FOXR1	forkhead box R1	0.98	-4.45	0.23 (4849.)
8127370	KHDRBS2	KH domain containing, RNA binding, signal transduction associated 2	0.94	-4.45	0.23 (3133.)
7939007	LUZP2	leucine zipper protein 2	0.94	-4.45	0.23 (4146.)
7939930	OR4S2	olfactory receptor, family 4, subfamily S, member 2	0.93	-4.45	0.23 (3546.)
8174893	THOC2	THO complex 2	0.93	-4.45	0.23 (2820.)
8124518	HIST1H2AJ	histone cluster 1, H2aj	0.97	-4.44	0.23 (3696.)
7965048	NAP1L1	nucleosome assembly protein 1-like 1	0.93	-4.44	0.23 (3702.)
8111960	C5orf34	chromosome 5 open reading frame 34	0.96	-4.43	0.23 (1651.)
8152845	FAM49B	family with sequence similarity 49, member B	0.99	-4.43	0.23 (4956.)
8059710	NCL	nucleolin	0.96	-4.43	0.23 (4970.)
8022655	AQP4	aquaporin 4	0.96	-4.42	0.23 (4647.)
7934767	DYDC1	DPY30 domain containing 1	0.99	-4.42	0.23 (4823.)
7896468	PARK7	Parkinson disease (autosomal recessive, early onset) 7	-0.85	-4.42	0.23 (1864.)
8142061	PUS7	pseudouridylate synthase 7 homolog (S. cerevisiae)	0.94	-4.42	0.23 (4188.)
7951554	RDX	radixin	0.91	-4.42	0.23 (4526.)
7910915	CHRM3	cholinergic receptor, muscarinic 3	0.96	-4.41	0.23 (3674.)
8108847	RNF14	ring finger protein 14	0.97	-4.41	0.23 (3474.)
7990151	PKM2	pyruvate kinase, muscle	-1	-4.4	0.23 (913.)
8150877	RPS20	ribosomal protein S20	0.95	-4.4	0.23 (3654.)
8152031	FBXO43	F-box protein 43	0.98	-4.38	0.23 (833.)
8166469	SAT1	spermidine/spermine N1-acetyltransferase 1	-1	-4.37	0.23 (1683.)
8090256	SNX4	sorting nexin 4	0.99	-4.37	0.23 (4231.)
8133049	ZNF107	zinc finger protein 107	0.97	-4.37	0.23 (3274.)
8154178	JAK2	Janus kinase 2	0.92	-4.36	0.23 (3537.)
8021623	SERPINB7	serpin peptidase inhibitor, clade B (ovalbumin), member 7	1	-4.36	0.23 (4614.)
7945014	CHEK1	CHK1 checkpoint homolog (S. pombe)	0.94	-4.34	0.23 (2808.)
8120883	DOPEY1	dopey family member 1	0.98	-4.34	0.23 (4332.)
8103544	SPOCK3	sparc/osteonectin, cwcv and kazal-like domains proteoglycan (testican) 3	0.98	-4.34	0.23 (4871.)
8041961	CHAC2	ChaC, cation transport regulator homolog 2 (E. coli)	0.98	-4.33	0.23 (4344.)
8141035	SGCE	sarcoglycan, epsilon	0.97	-4.33	0.23 (1633.)
7964937	ZFC3H1	zinc finger, C3H1-type containing	0.91	-4.33	0.23 (2457.)
7981427	CKB	creatine kinase, brain	-1	-4.32	0.23 (1792.)
7893853	PSMB2	proteasome (prosome, macropain) subunit, beta type, 2	0.92	-4.32	0.23 (1634.)
8016324	CDC27	cell division cycle 27 homolog (S. cerevisiae)	0.91	-4.31	0.23 (4416.)
8096938	LARP7	La ribonucleoprotein domain family, member 7	0.99	-4.31	0.23 (3333.)
8115666	NUDCD2	NudC domain containing 2	0.97	-4.31	0.23 (1394.)
8096845	EGF	epidermal growth factor	1	-4.3	0.23 (3941.)
8055426	MCM6	minichromosome maintenance complex component 6	0.99	-4.3	0.23 (4608.)
8177635	TAF9	TAF9 RNA polymerase II, TATA box binding protein (TBP)-associated factor, 32kDa	0.98	-4.3	0.23 (4457.)
8169186	TBC1D8B	TBC1 domain family, member 8B (with GRAM domain)	0.97	-4.3	0.23 (4627.)
7927599	ASAH2C	N-acylsphingosine amidohydrolase (non-lysosomal ceramidase) 2C	0.9	-4.29	0.23 (3579.)
7957688	C12orf63	chromosome 12 open reading frame 63	0.95	-4.29	0.23 (1168.)
7961673	GYS2	glycogen synthase 2 (liver)	0.98	-4.28	0.23 (3401.)
8121825	RNF217	ring finger protein 217	0.92	-4.28	0.23 (3847.)
8113358	ST8SIA4	ST8 alpha-N-acetyl-neuraminide alpha-2,8-sialyltransferase 4	0.94	-4.28	0.23 (3764.)
8057563	ZSWIM2	zinc finger, SWIM-type containing 2	0.91	-4.28	0.23 (2141.)
7917037	CRYZ	crystallin, zeta (quinone reductase)	0.98	-4.27	0.23 (3608.)
8096425	FAM190A	family with sequence similarity 190, member A	0.96	-4.27	0.23 (1337.)
8044035	IL18R1	interleukin 18 receptor 1	0.94	-4.27	0.23 (4529.)
7895275	RPL6	ribosomal protein L6	-0.92	-4.27	0.23 (1606.)
7968746	WBP4	WW domain binding protein 4 (formin binding protein 21)	0.98	-4.27	0.23 (1420.)
7918064	COL11A1	collagen, type XI, alpha 1	0.94	-4.26	0.23 (3328.)
7989347	NARG2	NMDA receptor regulated 2	0.94	-4.26	0.23 (3027.)
7954926	PDZRN4	PDZ domain containing ring finger 4	0.97	-4.26	0.23 (3453.)
7899375	STX12	syntaxin 12	0.91	-4.26	0.23 (3904.)
8096004	BMP2K	BMP2 inducible kinase	0.94	-4.25	0.23 (4706.)
8058462	MDH1B	malate dehydrogenase 1B, NAD (soluble)	0.95	-4.25	0.23 (3469.)
7969544	NDFIP2	Nedd4 family interacting protein 2	0.9	-4.25	0.23 (2517.)
7902771	SH3GLB1	SH3-domain GRB2-like endophilin B1	0.96	-4.25	0.23 (3807.)
8173513	RPS4X	ribosomal protein S4, X-linked	-0.99	-4.24	0.23 (1436.)
7929168	TNKS2	tankyrase, TRF1-interacting ankyrin-related ADP-ribose polymerase 2	0.97	-4.24	0.23 (3419.)
8065071	FLRT3	fibronectin leucine rich transmembrane protein 3	0.96	-4.23	0.23 (4040.)
8140967	SAMD9	sterile alpha motif domain containing 9	0.97	-4.23	0.23 (4989.)
8091523	P2RY13	purinergic receptor P2Y, G-protein coupled, 13	0.94	-4.22	0.23 (4555.)
8044263	RANBP2	RAN binding protein 2	0.91	-4.22	0.23 (3431.)
7992692	SRRM2	serine/arginine repetitive matrix 2	-1	-4.22	0.23 (1710.)
8176384	ZFY	zinc finger protein, Y-linked	0.97	-4.22	0.23 (3695.)
8041813	CRIPT	cysteine-rich PDZ-binding protein	1	-4.21	0.23 (4069.)
8129193	C6orf204	chromosome 6 open reading frame 204	0.93	-4.19	0.23 (2879.)
8057719	HIBCH	3-hydroxyisobutyryl-CoA hydrolase	0.9	-4.19	0.23 (4414.)
7907486	ZBTB37	zinc finger and BTB domain containing 37	0.99	-4.19	0.23 (3873.)
7929288	EXOC6	exocyst complex component 6	0.9	-4.18	0.23 (4397.)
8089402	GUCA1C	guanylate cyclase activator 1C	0.91	-4.18	0.23 (3122.)
8090533	ISY1	ISY1 splicing factor homolog (S. cerevisiae)	0.96	-4.18	0.23 (4153.)
8027332	ZNF729	zinc finger protein 729	0.91	-4.18	0.23 (3300.)
8092849	ATP13A3	ATPase type 13A3	0.97	-4.17	0.23 (3862.)
8121911	CENPW	centromere protein W	0.97	-4.17	0.23 (1165.)
8140852	C7orf62	chromosome 7 open reading frame 62	0.99	-4.16	0.23 (4204.)
8157014	OR13C8	olfactory receptor, family 13, subfamily C, member 8	0.99	-4.16	0.23 (4952.)
7974870	SNAPC1	small nuclear RNA activating complex, polypeptide 1, 43kDa	0.93	-4.15	0.23 (3150.)
8039928	FAM72A	family with sequence similarity 72, member A	0.95	-4.14	0.23 (3737.)
7910030	DNAH14	dynein, axonemal, heavy chain 14	0.96	-4.13	0.23 (4850.)
8121886	HINT3	histidine triad nucleotide binding protein 3	0.91	-4.13	0.23 (3762.)
7958677	RAD9B	RAD9 homolog B (S. pombe)	0.91	-4.13	0.23 (2749.)
7896639	TCEB3	transcription elongation factor B (SIII), polypeptide 3 (110kDa, elongin A)	0.99	-4.13	0.23 (3374.)
7979483	C14orf39	chromosome 14 open reading frame 39	1	-4.12	0.23 (1747.)
7917120	USP33	ubiquitin specific peptidase 33	0.92	-4.12	0.23 (3043.)
7939928	OR4P4	olfactory receptor, family 4, subfamily P, member 4	1	-4.11	0.23 (1321.)
8059525	TM4SF20	transmembrane 4 L six family member 20	0.99	-4.11	0.23 (4079.)
8114023	IL5	interleukin 5 (colony-stimulating factor, eosinophil)	0.99	-4.1	0.23 (4010.)
8085867	NEK10	NIMA (never in mitosis gene a)- related kinase 10	1	-4.1	0.23 (4036.)
7928471	ADK	adenosine kinase	0.96	-4.09	0.23 (4007.)
8177061	AMELY	amelogenin, Y-linked	0.93	-4.07	0.23 (3314.)
7965589	CCDC38	coiled-coil domain containing 38	0.92	-4.07	0.23 (3098.)
8140556	HGF	hepatocyte growth factor (hepapoietin A; scatter factor)	0.92	-4.07	0.23 (3753.)
7908204	HMCN1	hemicentin 1	0.97	-4.07	0.23 (4335.)
8047788	ADAM23	ADAM metallopeptidase domain 23	0.93	-4.06	0.23 (3716.)
7954388	GOLT1B	golgi transport 1B	0.96	-4.06	0.23 (1815.)
8127065	GSTA2	glutathione S-transferase alpha 2	1	-4.06	0.23 (4128.)
8100464	NMU	neuromedin U	0.95	-4.06	0.23 (4588.)
7937476	RPLP2	ribosomal protein, large, P2	-0.95	-4.05	0.23 (1142.)
8138662	NPVF	neuropeptide VF precursor	0.94	-4.04	0.23 (4641.)
8128394	SFRS18	splicing factor, arginine/serine-rich 18	0.98	-4.04	0.23 (3616.)
7916808	SLC35D1	solute carrier family 35 (UDP-glucuronic acid/UDP-N-acetylgalactosamine dual transporter), member D1	1	-4.04	0.23 (1088.)
8160559	DDX58	DEAD (Asp-Glu-Ala-Asp) box polypeptide 58	0.94	-4.03	0.23 (4635.)
7985493	TM6SF1	transmembrane 6 superfamily member 1	0.98	-4.03	0.23 (4821.)
8180375	BRWD1	bromodomain and WD repeat domain containing 1	1	-4.01	0.23 (3588.)
8131631	HDAC9	histone deacetylase 9	1	-4.01	0.23 (3949.)
8160401	IFNA5	interferon, alpha 5	0.9	-4.01	0.23 (2698.)
8087806	PCBP4	poly(rC) binding protein 4	-0.99	-4.01	0.23 (712.)
7923086	ASPM	asp (abnormal spindle) homolog, microcephaly associated (Drosophila)	0.88	-4	0.23 (4544.)
7964787	IFNG	interferon, gamma	0.89	-4	0.23 (3520.)
8020423	MIB1	mindbomb homolog 1 (Drosophila)	0.92	-4	0.23 (4263.)
8120315	TINAG	tubulointerstitial nephritis antigen	0.99	-4	0.23 (1522.)
7968915	GTF2F2	general transcription factor IIF, polypeptide 2, 30kDa	0.92	-3.99	0.23 (4009.)
8088958	GBE1	glucan (1,4-alpha-), branching enzyme 1	0.9	-3.98	0.23 (3376.)
7895246	DAD1	defender against cell death 1	0.9	-3.97	0.23 (2458.)
7979196	GNPNAT1	glucosamine-phosphate N-acetyltransferase 1	1	-3.97	0.23 (4460.)
8031837	ZNF587	zinc finger protein 587	0.96	-3.97	0.23 (1265.)
8127201	COL21A1	collagen, type XXI, alpha 1	0.97	-3.96	0.23 (3868.)
8105523	KIF2A	kinesin heavy chain member 2A	0.95	-3.96	0.23 (4771.)
8148358	PHF20L1	PHD finger protein 20-like 1	0.89	-3.95	0.23 (4093.)
7974214	KLHDC1	kelch domain containing 1	0.89	-3.93	0.23 (4463.)
8069553	NRIP1	nuclear receptor interacting protein 1	0.99	-3.93	0.23 (4316.)
8089489	SLC9A10	solute carrier family 9, member 10	0.9	-3.93	0.23 (4941.)
8091867	BCHE	butyrylcholinesterase	0.87	-3.92	0.23 (4787.)
8051882	LRPPRC	leucine-rich PPR-motif containing	0.92	-3.92	0.23 (4165.)
8104944	NIPBL	Nipped-B homolog (Drosophila)	0.92	-3.92	0.23 (3633.)
8107578	SRFBP1	serum response factor binding protein 1	0.9	-3.92	0.23 (3582.)
7983811	PIGB	phosphatidylinositol glycan anchor biosynthesis, class B	0.9	-3.91	0.23 (3609.)
7951734	ZW10	ZW10, kinetochore associated, homolog (Drosophila)	0.93	-3.91	0.23 (4773.)
8165656	MT-ND1	mitochondrially encoded NADH dehydrogenase 1	-0.9	-3.9	0.23 (1802.)
7969060	FNDC3A	fibronectin type III domain containing 3A	0.92	-3.88	0.23 (4154.)
7924190	ANGEL2	angel homolog 2 (Drosophila)	0.92	-3.85	0.23 (4426.)
7918052	OLFM3	olfactomedin 3	0.92	-3.85	0.23 (4000.)
8047036	ANKAR	ankyrin and armadillo repeat containing	0.89	-3.84	0.23 (4755.)
8142415	C7orf60	chromosome 7 open reading frame 60	0.93	-3.83	0.23 (2934.)
8085914	SLC4A7	solute carrier family 4, sodium bicarbonate cotransporter, member 7	0.97	-3.83	0.23 (1467.)
8021113	C18orf25	chromosome 18 open reading frame 25	0.91	-3.82	0.23 (3480.)
7893363	CCDC84	coiled-coil domain containing 84	0.8	-3.82	0.23 (1840.)
7902235	LRRC7	leucine rich repeat containing 7	0.9	-3.82	0.23 (3317.)
8155214	MELK	maternal embryonic leucine zipper kinase	0.95	-3.81	0.23 (4548.)
8102532	PDE5A	phosphodiesterase 5A, cGMP-specific	0.91	-3.8	0.23 (4106.)
8030908	ZNF480	zinc finger protein 480	0.97	-3.8	0.23 (4351.)
7917707	EVI5	ecotropic viral integration site 5	0.87	-3.78	0.23 (2460.)
7930927	INPP5F	inositol polyphosphate-5-phosphatase F	0.94	-3.77	0.23 (4864.)
7948121	OR8K5	olfactory receptor, family 8, subfamily K, member 5	0.98	-3.77	0.23 (1845.)
8041149	WDR43	WD repeat domain 43	1	-3.77	0.23 (4634.)
8081036	CADM2	cell adhesion molecule 2	0.89	-3.76	0.23 (3490.)
8112971	HAPLN1	hyaluronan and proteoglycan link protein 1	0.98	-3.76	0.23 (4828.)
8088526	THOC7	THO complex 7 homolog (Drosophila)	0.89	-3.76	0.23 (3327.)
8180348	XCL2	chemokine (C motif) ligand 2	0.99	-3.76	0.23 (4207.)
8139820	ZNF680	zinc finger protein 680	0.88	-3.76	0.23 (4673.)
7909815	IARS2	isoleucyl-tRNA synthetase 2, mitochondrial	0.95	-3.75	0.23 (4193.)
7977596	RNASE9	ribonuclease, RNase A family, 9 (non-active)	0.92	-3.75	0.23 (4911.)
8112961	RPS23	ribosomal protein S23	-0.97	-3.75	0.23 (1565.)
8083223	C3orf58	chromosome 3 open reading frame 58	0.99	-3.74	0.23 (4240.)
8014757	FBXO47	F-box protein 47	0.88	-3.73	0.23 (2867.)
7918891	NHLH2	nescient helix loop helix 2	0.92	-3.72	0.23 (4964.)
8044686	ACTR3	ARP3 actin-related protein 3 homolog (yeast)	0.89	-3.71	0.23 (3685.)
8165690	MT-CYB	mitochondrially encoded cytochrome b	-0.99	-3.7	0.23 (1454.)
7965022	KRR1	KRR1, small subunit (SSU) processome component, homolog (yeast)	0.88	-3.68	0.23 (4049.)
7980923	TRIP11	thyroid hormone receptor interactor 11	0.88	-3.68	0.23 (4119.)
8180221	C21orf37	chromosome 21 open reading frame 37	0.92	-3.66	0.23 (4303.)
8098745	ZNF732	zinc finger protein 732	0.94	-3.66	0.23 (4430.)
7894787	ARIH2	ariadne homolog 2 (Drosophila)	0.98	-3.64	0.23 (4375.)
8147228	DECR1	2,4-dienoyl CoA reductase 1, mitochondrial	0.89	-3.63	0.23 (4417.)
8056572	SPC25	SPC25, NDC80 kinetochore complex component, homolog (S. cerevisiae)	0.89	-3.63	0.23 (3625.)
8006148	GOSR1	golgi SNAP receptor complex member 1	0.91	-3.62	0.23 (4814.)
7901883	ANGPTL3	angiopoietin-like 3	0.94	-3.61	0.23 (1715.)
7901052	RPS8	ribosomal protein S8	0.88	-3.59	0.23 (4500.)
8023394	STARD6	StAR-related lipid transfer (START) domain containing 6	1	-3.59	0.23 (1518.)
7893297	C22orf28	chromosome 22 open reading frame 28	0.87	-3.57	0.23 (2367.)
7973826	NUBPL	nucleotide binding protein-like	0.87	-3.57	0.23 (3375.)
8045398	RAB3GAP1	RAB3 GTPase activating protein subunit 1 (catalytic)	0.89	-3.57	0.23 (4598.)
8130191	RMND1	required for meiotic nuclear division 1 homolog (S. cerevisiae)	0.99	-3.57	0.23 (3981.)
7896720	SKAP1	src kinase associated phosphoprotein 1	0.9	-3.57	0.23 (4308.)
7912928	SDHB	succinate dehydrogenase complex, subunit B, iron sulfur (Ip)	-0.99	-3.56	0.23 (1732.)
7963203	FAM186A	family with sequence similarity 186, member A	0.93	-3.53	0.23 (4757.)
8019857	NDC80	NDC80 homolog, kinetochore complex component (S. cerevisiae)	0.86	-3.52	0.23 (4986.)
7932637	ANKRD26	ankyrin repeat domain 26	0.98	-3.5	0.23 (1611.)
7987426	FSIP1	fibrous sheath interacting protein 1	0.92	-3.5	0.23 (4483.)
7894951	KHDRBS1	KH domain containing, RNA binding, signal transduction associated 1	0.88	-3.5	0.23 (3350.)
8054702	CKAP2L	cytoskeleton associated protein 2-like	0.89	-3.48	0.23 (3801.)
8042223	EHBP1	EH domain binding protein 1	0.93	-3.46	0.23 (4763.)
8058108	C2orf60	chromosome 2 open reading frame 60	0.95	-3.45	0.23 (1753.)
7989735	CLPX	ClpX caseinolytic peptidase X homolog (E. coli)	0.91	-3.44	0.23 (4781.)
8084708	EIF4A2	eukaryotic translation initiation factor 4A2	0.91	-3.4	0.23 (3031.)
8135544	FOXP2	forkhead box P2	0.87	-3.4	0.23 (4229.)
8039511	ISOC2	isochorismatase domain containing 2	-0.97	-3.39	0.23 (1697.)
8128429	CCNC	cyclin C	0.88	-3.37	0.23 (4847.)
8061082	OTOR	otoraplin	0.87	-3.36	0.23 (4684.)
7892969	LYRM4	LYR motif containing 4	0.93	-3.34	0.23 (4563.)
8083968	NLGN1	neuroligin 1	0.99	-3.33	0.23 (1654.)
8020724	DSG1	desmoglein 1	0.87	-3.31	0.23 (4940.)
8144866	NAT2	N-acetyltransferase 2 (arylamine N-acetyltransferase)	0.88	-3.22	0.23 (4791.)
7919787	HORMAD1	HORMA domain containing 1	0.83	-3.12	0.23 (4523.)
8057034	PRKRA	protein kinase, interferon-inducible double stranded RNA dependent activator	0.87	-3.07	0.23 (4990.)
7894041	TRAPPC4	trafficking protein particle complex 4	-0.87	-2.96	0.23 (1674.)
7895347	TMED2	transmembrane emp24 domain trafficking protein 2	0.81	-2.82	0.23 (3732.)
7896011	RPS7	ribosomal protein S7	0.79	-2.7	0.23 (4061.)
8165682	MT-ND4	mitochondrially encoded NADH dehydrogenase 4	-0.7	2.22	0.23 (4890.)
7894479	NDUFA2	NADH dehydrogenase (ubiquinone) 1 alpha subcomplex, 2, 8kDa	-0.77	2.66	0.23 (3090.)
7895101	ARF3	ADP-ribosylation factor 3	-0.77	2.68	0.23 (4470.)
8180367	TRGC2	T cell receptor gamma constant 2	-0.8	2.81	0.23 (3797.)
7892661	ATP6V0B	ATPase, H+ transporting, lysosomal 21kDa, V0 subunit b	-0.84	2.97	0.23 (3426.)
7903541	STXBP3	syntaxin binding protein 3	0.95	3.03	0.23 (1819.)
8116532	GNB2L1	guanine nucleotide binding protein (G protein), beta polypeptide 2-like 1	-0.88	3.1	0.23 (4973.)
8049876	BOK	BCL2-related ovarian killer	-0.92	3.11	0.23 (4421.)
7896721	TNFRSF1B	tumor necrosis factor receptor superfamily, member 1B	-0.81	3.11	0.23 (2315.)
7896711	IL10RA	interleukin 10 receptor, alpha	-0.85	3.15	0.23 (3624.)
8121365	FOXO3	forkhead box O3	-0.87	3.18	0.23 (4876.)
8037888	SLC8A2	solute carrier family 8 (sodium/calcium exchanger), member 2	-0.87	3.21	0.23 (4180.)
7966829	WSB2	WD repeat and SOCS box-containing 2	-0.89	3.31	0.23 (4239.)
7954613	CCDC91	coiled-coil domain containing 91	0.99	3.33	0.23 (1331.)
7997746	JPH3	junctophilin 3	-0.94	3.35	0.23 (4689.)
8008237	ITGA3	integrin, alpha 3 (antigen CD49C, alpha 3 subunit of VLA-3 receptor)	-0.91	3.37	0.23 (4752.)
8007141	EIF1	eukaryotic translation initiation factor 1	-0.87	3.39	0.23 (3434.)
8162019	KIF27	kinesin family member 27	1	3.43	0.23 (1881.)
7980146	NPC2	Niemann-Pick disease, type C2	-0.86	3.45	0.23 (4675.)
7899898	HMGB4	high-mobility group box 4	-0.94	3.48	0.23 (4817.)
8004741	CNTROB	centrobin, centrosomal BRCA2 interacting protein	-0.95	3.49	0.23 (4715.)
7909064	CNTN2	contactin 2 (axonal)	-0.92	3.5	0.23 (3989.)
7920252	S100A7	S100 calcium binding protein A7	-0.9	3.52	0.23 (4676.)
8060225	HDLBP	high density lipoprotein binding protein	-0.99	3.53	0.23 (1893.)
7948176	TNKS1BP1	tankyrase 1 binding protein 1, 182kDa	-0.94	3.54	0.23 (3871.)
8110183	CDHR2	cadherin-related family member 2	-0.99	3.55	0.23 (4957.)
7998510	CLCN7	chloride channel 7	-0.94	3.55	0.23 (4489.)
8175947	HCFC1	host cell factor C1 (VP16-accessory protein)	-0.91	3.55	0.23 (4638.)
8179034	HLA-G	HLA class I histocompatibility antigen, alpha chain G	-0.96	3.55	0.23 (4698.)
7959850	FZD10	frizzled homolog 10 (Drosophila)	-0.93	3.56	0.23 (4533.)
8029831	CALM3	calmodulin 3 (phosphorylase kinase, delta)	-1	3.57	0.23 (1557.)
8006409	CDK5R1	cyclin-dependent kinase 5, regulatory subunit 1 (p35)	-0.91	3.57	0.23 (3824.)
7915252	BMP8B	bone morphogenetic protein 8b	-0.97	3.58	0.23 (1493.)
7896192	SYNRG	synergin, gamma	0.98	3.58	0.23 (1875.)
8180234	CES1	carboxylesterase 1	-0.95	3.59	0.23 (4547.)
8027864	GAPDHS	glyceraldehyde-3-phosphate dehydrogenase, spermatogenic	-0.87	3.59	0.23 (4115.)
8124402	HIST1H1T	histone cluster 1, H1t	-0.91	3.6	0.23 (4609.)
8149986	ZNF395	zinc finger protein 395	-0.93	3.6	0.23 (4592.)
7959070	PEBP1	phosphatidylethanolamine binding protein 1	-0.87	3.61	0.23 (4012.)
8158204	C9orf119	chromosome 9 open reading frame 119	-0.92	3.62	0.23 (3517.)
7945641	DUSP8	dual specificity phosphatase 8	-0.97	3.63	0.23 (4751.)
7960068	NOC4L	nucleolar complex associated 4 homolog (S. cerevisiae)	-0.9	3.63	0.23 (4103.)
7896697	IGHM	immunoglobulin heavy constant mu	-0.9	3.64	0.23 (4137.)
8071768	SMARCB1	SWI/SNF related, matrix associated, actin dependent regulator of chromatin, subfamily b, member 1	-0.92	3.68	0.23 (4663.)
8170009	FAM127A	family with sequence similarity 127, member A	-0.92	3.69	0.23 (3977.)
8029642	MARK4	MAP/microtubule affinity-regulating kinase 4	-0.94	3.69	0.23 (4855.)
7998485	C16orf91	chromosome 16 open reading frame 91	-0.97	3.73	0.23 (4883.)
8027053	CRTC1	CREB regulated transcription coactivator 1	-0.97	3.74	0.23 (3549.)
8156610	HABP4	hyaluronan binding protein 4	-0.9	3.74	0.23 (3973.)
8024070	KISS1R	KISS1 receptor	-0.99	3.75	0.23 (4852.)
8083214	CHST2	carbohydrate (N-acetylglucosamine-6-O) sulfotransferase 2	-0.96	3.76	0.23 (4142.)
8159654	COBRA1	cofactor of BRCA1	-0.93	3.76	0.23 (4605.)
7976858	DIO3	deiodinase, iodothyronine, type III	-0.92	3.76	0.23 (3998.)
8104253	NKD2	naked cuticle homolog 2 (Drosophila)	-0.95	3.76	0.23 (3666.)
8069340	C21orf57	chromosome 21 open reading frame 57	-0.91	3.77	0.23 (3522.)
8074688	THAP7	THAP domain containing 7	-0.99	3.77	0.23 (4863.)
7940869	FERMT3	fermitin family member 3	-0.99	3.78	0.23 (4610.)
7991401	HDDC3	HD domain containing 3	-0.96	3.78	0.23 (4948.)
8053266	TACR1	tachykinin receptor 1	-0.94	3.78	0.23 (3811.)
7972570	A2LD1	AIG2-like domain 1	-0.98	3.79	0.23 (4808.)
8109999	ERGIC1	endoplasmic reticulum-golgi intermediate compartment (ERGIC) 1	-0.98	3.79	0.23 (2938.)
8078898	SLC25A38	solute carrier family 25, member 38	-0.9	3.79	0.23 (2659.)
8170393	CXorf40A	chromosome X open reading frame 40A	-0.91	3.8	0.23 (4409.)
8076161	DNAL4	dynein, axonemal, light chain 4	-0.99	3.8	0.23 (4949.)
7939620	GYLTL1B	glycosyltransferase-like 1B	-0.99	3.8	0.23 (4993.)
8126512	MRPL2	mitochondrial ribosomal protein L2	-0.94	3.8	0.23 (4913.)
7969312	PRR20C	proline rich 20C	-0.98	3.81	0.23 (3997.)
8029056	TMEM91	transmembrane protein 91	-0.97	3.81	0.23 (4914.)
8044512	NT5DC4	5'-nucleotidase domain containing 4	-0.95	3.82	0.23 (4617.)
8139411	TMED4	transmembrane emp24 protein transport domain containing 4	-1	3.82	0.23 (4972.)
8001924	FAM96B	family with sequence similarity 96, member B	-0.96	3.83	0.23 (4693.)
7948606	C11orf10	chromosome 11 open reading frame 10	-0.99	3.84	0.23 (1838.)
8024246	C19orf24	chromosome 19 open reading frame 24	-0.93	3.84	0.23 (4557.)
7965480	PGAM4	phosphoglycerate mutase family member 4	-0.95	3.84	0.23 (4488.)
8032530	SGTA	small glutamine-rich tetratricopeptide repeat (TPR)-containing, alpha	-0.91	3.84	0.23 (4776.)
8030292	DKKL1	dickkopf-like 1	-0.94	3.85	0.23 (4100.)
8161341	FAM75A7	family with sequence similarity 75, member A7	-0.98	3.85	0.23 (4885.)
8134904	POP7	processing of precursor 7, ribonuclease P/MRP subunit (S. cerevisiae)	-0.92	3.85	0.23 (4604.)
8071559	SDF2L1	stromal cell-derived factor 2-like 1	-0.91	3.85	0.23 (4307.)
8055303	ANKRD30BL	ankyrin repeat domain 30B-like	0.99	3.86	0.23 (1830.)
8025766	CARM1	coactivator-associated arginine methyltransferase 1	-0.98	3.86	0.23 (1405.)
7911870	KIAA0562	KIAA0562	-0.94	3.86	0.23 (3935.)
8180372	ST6GALNAC2	ST6 (alpha-N-acetyl-neuraminyl-2,3-beta-galactosyl-1,3)-N-acetylgalactosaminide alpha-2,6-sialyltransferase 2	-0.93	3.86	0.23 (3913.)
8070689	HSF2BP	heat shock transcription factor 2 binding protein	-0.96	3.88	0.23 (4939.)
7925904	AKR1E2	aldo-keto reductase family 1, member E2	-0.97	3.89	0.23 (4600.)
8044440	FBLN7	fibulin 7	-0.97	3.9	0.23 (4845.)
8027002	GDF15	growth differentiation factor 15	-0.89	3.9	0.23 (4290.)
8175844	IDH3G	isocitrate dehydrogenase 3 (NAD+) gamma	-0.98	3.9	0.23 (2954.)
7903049	CCDC18	coiled-coil domain containing 18	1	3.91	0.23 (1220.)
7933501	DRGX	dorsal root ganglia homeobox	-0.95	3.91	0.23 (4160.)
8032371	FAM108A1	family with sequence similarity 108, member A1	-0.91	3.92	0.23 (4887.)
8075785	FOXRED2	FAD-dependent oxidoreductase domain containing 2	-0.9	3.92	0.23 (3637.)
7992552	MLST8	MTOR associated protein, LST8 homolog (S. cerevisiae)	-0.95	3.92	0.23 (4170.)
8093826	ADRA2C	adrenergic, alpha-2C-, receptor	-1	3.93	0.23 (4356.)
8087885	BAP1	BRCA1 associated protein-1 (ubiquitin carboxy-terminal hydrolase)	-0.98	3.93	0.23 (4870.)
7916304	GLIS1	GLIS family zinc finger 1	-0.95	3.93	0.23 (3773.)
7999319	CARHSP1	calcium regulated heat stable protein 1, 24kDa	-0.93	3.94	0.23 (3912.)
7963689	NPFF	neuropeptide FF-amide peptide precursor	-0.93	3.94	0.23 (3777.)
7949792	PTPRCAP	protein tyrosine phosphatase, receptor type, C-associated protein	-0.97	3.94	0.23 (4320.)
7982829	SPINT1	serine peptidase inhibitor, Kunitz type 1	-0.97	3.95	0.23 (4905.)
8150433	NKX6-3	NK6 homeobox 3	-0.98	3.96	0.23 (4899.)
7920600	SHC1	SHC (Src homology 2 domain containing) transforming protein 1	-0.95	3.96	0.23 (4601.)
8151890	TP53INP1	tumor protein p53 inducible nuclear protein 1	-0.97	3.96	0.23 (4304.)
8002891	CHST5	carbohydrate (N-acetylglucosamine 6-O) sulfotransferase 5	-0.96	3.97	0.23 (4254.)
8140140	CLDN3	claudin 3	-0.97	3.97	0.23 (3751.)
7905974	HCN3	hyperpolarization activated cyclic nucleotide-gated potassium channel 3	-0.91	3.97	0.23 (4280.)
7996516	PLEKHG4	pleckstrin homology domain containing, family G (with RhoGef domain) member 4	-0.99	3.97	0.23 (4665.)
7992967	VASN	vasorin	-0.98	3.97	0.23 (4273.)
7946201	ARFIP2	ADP-ribosylation factor interacting protein 2	-0.89	3.98	0.23 (3462.)
8063386	CEBPB	CCAAT/enhancer binding protein (C/EBP), beta	-0.92	3.98	0.23 (4143.)
7899187	DHDDS	dehydrodolichyl diphosphate synthase	-0.98	3.98	0.23 (4624.)
8028719	DLL3	delta-like 3 (Drosophila)	-0.95	3.98	0.23 (3192.)
7950078	KRTAP5-11	keratin associated protein 5-11	-0.98	3.98	0.23 (4043.)
8149820	NKX2-6	NK2 transcription factor related, locus 6 (Drosophila)	-1	3.98	0.23 (4324.)
7999149	NMRAL1	NmrA-like family domain containing 1	-0.99	3.98	0.23 (3730.)
8148703	SPATC1	spermatogenesis and centriole associated 1	-0.99	3.98	0.23 (4667.)
7994582	SULT1A3	sulfotransferase family, cytosolic, 1A, phenol-preferring, member 3	-0.99	3.98	0.23 (4449.)
7999468	LITAF	lipopolysaccharide-induced TNF factor	-0.96	3.99	0.23 (3673.)
7963024	LMBR1L	limb region 1 homolog (mouse)-like	-0.95	4	0.23 (4695.)
8131927	MPP6	membrane protein, palmitoylated 6 (MAGUK p55 subfamily member 6)	0.99	4	0.23 (1195.)
8016615	SAMD14	sterile alpha motif domain containing 14	-0.99	4	0.23 (4419.)
8165610	WDR85	WD repeat domain 85	-0.96	4	0.23 (4894.)
7897128	ACTRT2	actin-related protein T2	-0.95	4.01	0.23 (3200.)
8063369	RNF114	ring finger protein 114	-0.89	4.01	0.23 (2472.)
8025858	TSPAN16	tetraspanin 16	-0.93	4.01	0.23 (2948.)
7966749	TESC	tescalcin	-0.98	4.02	0.23 (4251.)
7896723	TNFRSF13B	tumor necrosis factor receptor superfamily, member 13B	-0.99	4.02	0.23 (3387.)
8008511	WFIKKN2	WAP, follistatin/kazal, immunoglobulin, kunitz and netrin domain containing 2	-0.94	4.02	0.23 (4086.)
8145005	EPB49	erythrocyte membrane protein band 4.9 (dematin)	-0.99	4.03	0.23 (4725.)
7899688	KPNA6	karyopherin alpha 6 (importin alpha 7)	-0.99	4.03	0.23 (4148.)
8000811	MAPK3	mitogen-activated protein kinase 3	-0.89	4.03	0.23 (2617.)
7897295	TAS1R1	taste receptor, type 1, member 1	-0.99	4.03	0.23 (3698.)
8132151	ADCYAP1R1	adenylate cyclase activating polypeptide 1 (pituitary) receptor type I	-0.97	4.04	0.23 (4337.)
8020653	CABYR	calcium binding tyrosine-(Y)-phosphorylation regulated	-0.94	4.04	0.23 (4329.)
8123062	TMEM181	transmembrane protein 181	-0.92	4.04	0.23 (4333.)
8029236	MEGF8	multiple EGF-like-domains 8	-0.96	4.05	0.23 (3389.)
8040815	ABHD1	abhydrolase domain containing 1	-0.95	4.06	0.23 (4775.)
8073152	CACNA1I	calcium channel, voltage-dependent, T type, alpha 1I subunit	-1	4.06	0.23 (4559.)
7942255	KRTAP5-7	keratin associated protein 5-7	-0.93	4.06	0.23 (3315.)
7896752	MT-CO1	mitochondrially encoded cytochrome c oxidase I	-0.91	4.06	0.23 (4699.)
7992145	SSTR5	somatostatin receptor 5	-0.93	4.07	0.23 (2707.)
7937700	KRTAP5-5	keratin associated protein 5-5	-0.93	4.08	0.23 (3410.)
8085412	IQSEC1	IQ motif and Sec7 domain 1	-0.96	4.1	0.23 (4346.)
8025004	CAPS	calcyphosine	-0.94	4.11	0.23 (3856.)
7899346	CCDC72	coiled-coil domain containing 72	-0.93	4.11	0.23 (1833.)
8147717	ODF1	outer dense fiber of sperm tails 1	-0.94	4.11	0.23 (2524.)
7920228	PGLYRP4	peptidoglycan recognition protein 4	-0.93	4.11	0.23 (4980.)
7994874	FBRS	fibrosin	-0.94	4.12	0.23 (4920.)
8011407	TAX1BP3	Tax1 (human T-cell leukemia virus type I) binding protein 3	-0.98	4.12	0.23 (4338.)
8133704	SRRM3	serine/arginine repetitive matrix 3	-0.99	4.13	0.23 (4836.)
8036055	LGI4	leucine-rich repeat LGI family, member 4	-0.99	4.14	0.23 (3727.)
8035612	MEF2B	myocyte enhancer factor 2B	-0.94	4.14	0.23 (4767.)
7936590	PRLHR	prolactin releasing hormone receptor	-0.94	4.14	0.23 (4321.)
7956159	RPL41	ribosomal protein L41	-0.89	4.14	0.23 (4037.)
8077833	SLC6A1	solute carrier family 6 (neurotransmitter transporter, GABA), member 1	-0.99	4.14	0.23 (4189.)
8042558	ANKRD53	ankyrin repeat domain 53	-0.91	4.15	0.23 (4045.)
8179819	DDAH2	dimethylarginine dimethylaminohydrolase 2	-0.92	4.15	0.23 (4798.)
8119444	FOXP4	forkhead box P4	-0.98	4.15	0.23 (4558.)
8004372	TNK1	tyrosine kinase, non-receptor, 1	-0.97	4.16	0.23 (3885.)
7956423	INHBC	inhibin, beta C	-0.99	4.17	0.23 (3714.)
8007471	NBR1	neighbor of BRCA1 gene 1	-0.94	4.17	0.23 (3352.)
8039453	TMEM150B	transmembrane protein 150B	-0.98	4.17	0.23 (4740.)
8006569	C17orf50	chromosome 17 open reading frame 50	-1	4.18	0.23 (3468.)
8051387	DPY30	dpy-30 homolog (C. elegans)	-0.95	4.18	0.23 (2706.)
7895045	EIF3F	eukaryotic translation initiation factor 3, subunit F	-0.96	4.18	0.23 (2946.)
8004394	NLGN2	neuroligin 2	-0.97	4.18	0.23 (3432.)
7952388	OR10G7	olfactory receptor, family 10, subfamily G, member 7	-0.98	4.18	0.23 (4178.)
8024467	TMPRSS9	transmembrane protease, serine 9	-0.98	4.18	0.23 (4721.)
8037144	DEDD2	death effector domain containing 2	-0.96	4.19	0.23 (4659.)
7991695	GOLGA8C	golgin A8 family, member C	-0.97	4.19	0.23 (4958.)
8002830	LDHD	lactate dehydrogenase D	-0.92	4.19	0.23 (2924.)
8070467	TMPRSS2	transmembrane protease, serine 2	-0.96	4.19	0.23 (4053.)
7932495	C10orf114	chromosome 10 open reading frame 114	-0.94	4.2	0.23 (2795.)
8160968	STOML2	stomatin (EPB72)-like 2	-0.94	4.2	0.23 (3421.)
7899424	ATPIF1	ATPase inhibitory factor 1	-0.99	4.22	0.23 (4652.)
7964203	BAZ2A	bromodomain adjacent to zinc finger domain, 2A	-0.97	4.24	0.23 (3518.)
7941985	TCIRG1	T-cell, immune regulator 1, ATPase, H+ transporting, lysosomal V0 subunit A3	-0.98	4.24	0.23 (3978.)
7941927	AIP	aryl hydrocarbon receptor interacting protein	-0.97	4.25	0.23 (4182.)
8019263	ARHGDIA	Rho GDP dissociation inhibitor (GDI) alpha	-0.98	4.25	0.23 (4900.)
8039226	LILRA3	leukocyte immunoglobulin-like receptor, subfamily A (without TM domain), member 3	-0.92	4.25	0.23 (3367.)
7925161	IRF2BP2	interferon regulatory factor 2 binding protein 2	-0.94	4.26	0.23 (2939.)
8023968	CDC34	cell division cycle 34 homolog (S. cerevisiae)	-0.99	4.27	0.23 (1390.)
8131135	CHST12	carbohydrate (chondroitin 4) sulfotransferase 12	-0.92	4.27	0.23 (3688.)
7897803	PLOD1	procollagen-lysine 1, 2-oxoglutarate 5-dioxygenase 1	-0.96	4.27	0.23 (3689.)
7956401	SHMT2	serine hydroxymethyltransferase 2 (mitochondrial)	-0.96	4.27	0.23 (4816.)
8143110	SLC13A4	solute carrier family 13 (sodium/sulfate symporters), member 4	-0.96	4.27	0.23 (4602.)
8128472	ASCC3	activating signal cointegrator 1 complex subunit 3	0.98	4.28	0.23 (824.)
8049239	C2orf82	chromosome 2 open reading frame 82	-0.96	4.28	0.23 (3974.)
7979906	COX16	COX16 cytochrome c oxidase assembly homolog (S. cerevisiae)	-0.95	4.28	0.23 (3467.)
8083090	ZBTB38	zinc finger and BTB domain containing 38	-0.91	4.28	0.23 (4744.)
8127544	EEF1A1	eukaryotic translation elongation factor 1 alpha 1	-0.92	4.29	0.23 (3770.)
8007607	RUNDC3A	RUN domain containing 3A	-1	4.29	0.23 (1277.)
8002218	ESRP2	epithelial splicing regulatory protein 2	-0.99	4.3	0.23 (3364.)
8116582	FOXF2	forkhead box F2	-0.96	4.3	0.23 (4282.)
8112622	GFM2	G elongation factor, mitochondrial 2	0.99	4.3	0.23 (1801.)
8004867	NDEL1	nudE nuclear distribution gene E homolog (A. nidulans)-like 1	-0.97	4.3	0.23 (4737.)
8076374	NHP2L1	NHP2 non-histone chromosome protein 2-like 1 (S. cerevisiae)	-0.95	4.3	0.23 (2923.)
8016382	SP6	Sp6 transcription factor	-0.97	4.3	0.23 (3888.)
7915567	ERI3	ERI1 exoribonuclease family member 3	-0.96	4.32	0.23 (4530.)
7955768	PFDN5	prefoldin subunit 5	-0.92	4.32	0.23 (4453.)
8164440	WDR34	WD repeat domain 34	-0.99	4.32	0.23 (4742.)
8109226	CDX1	caudal type homeobox 1	-0.98	4.33	0.23 (4976.)
7921583	COPA	coatomer protein complex, subunit alpha	-0.97	4.33	0.23 (4682.)
7960716	PHB2	prohibitin 2	-0.99	4.33	0.23 (3325.)
8000603	TUFM	Tu translation elongation factor, mitochondrial	-0.95	4.33	0.23 (3778.)
8050763	C2orf79	chromosome 2 open reading frame 79	-0.93	4.34	0.23 (3449.)
8149389	FAM86B1	family with sequence similarity 86, member B1	-0.99	4.34	0.23 (4831.)
8046020	SCN2A	sodium channel, voltage-gated, type II, alpha subunit	0.97	4.34	0.23 (1594.)
8036656	FBXO17	F-box protein 17	-0.98	4.35	0.23 (4027.)
8001682	PRSS54	protease, serine, 54	-0.97	4.36	0.23 (4513.)
8077612	TTLL3	tubulin tyrosine ligase-like family, member 3	-1	4.36	0.23 (4556.)
7952249	USP2	ubiquitin specific peptidase 2	-0.96	4.36	0.23 (3606.)
7937341	B4GALNT4	beta-1,4-N-acetyl-galactosaminyl transferase 4	-0.97	4.37	0.23 (3895.)
8179399	C4A	complement component 4A (Rodgers blood group)	-0.98	4.37	0.23 (4087.)
8037322	ETHE1	ethylmalonic encephalopathy 1	-0.96	4.38	0.23 (2958.)
7907213	GORAB	golgin, RAB6-interacting	1	4.38	0.23 (1605.)
7923621	KISS1	KiSS-1 metastasis-suppressor	-0.99	4.38	0.23 (3129.)
8137215	LRRC61	leucine rich repeat containing 61	-0.98	4.38	0.23 (4536.)
8148850	ADCK5	aarF domain containing kinase 5	-0.99	4.4	0.23 (3370.)
8166876	DDX3X	DEAD (Asp-Glu-Ala-Asp) box polypeptide 3, X-linked	-0.96	4.4	0.23 (4573.)
8007750	HEXIM2	hexamthylene bis-acetamide inducible 2	-0.98	4.4	0.23 (2131.)
8037732	NANOS2	nanos homolog 2 (Drosophila)	-0.99	4.4	0.23 (4625.)
8065327	NKX2-4	NK2 homeobox 4	-0.96	4.4	0.23 (2921.)
7922309	VAMP4	vesicle-associated membrane protein 4	0.97	4.4	0.23 (1624.)
8011011	YWHAE	tyrosine 3-monooxygenase/tryptophan 5-monooxygenase activation protein, epsilon polypeptide	-0.94	4.4	0.23 (4247.)
8027169	GATAD2A	GATA zinc finger domain containing 2A	-0.98	4.41	0.23 (3915.)
8079733	KLHDC8B	kelch domain containing 8B	-0.92	4.42	0.23 (4499.)
8043209	RNF181	ring finger protein 181	-0.95	4.42	0.23 (4517.)
8033487	FBN3	fibrillin 3	-0.99	4.43	0.23 (4413.)
8073397	ZC3H7B	zinc finger CCCH-type containing 7B	-0.99	4.43	0.23 (4774.)
7903777	GSTM5	glutathione S-transferase mu 5	-0.99	4.44	0.23 (3682.)
8052719	PPP3R1	protein phosphatase 3, regulatory subunit B, alpha	-0.98	4.44	0.23 (4566.)
8180413	ST6GALNAC4	ST6 (alpha-N-acetyl-neuraminyl-2,3-beta-galactosyl-1,3)-N-acetylgalactosaminide alpha-2,6-sialyltransferase 4	-0.99	4.44	0.23 (2910.)
8159078	C9orf7	chromosome 9 open reading frame 7	-0.95	4.45	0.23 (4314.)
8049152	CHRND	cholinergic receptor, nicotinic, delta	-0.97	4.45	0.23 (4216.)
8012274	LSMD1	LSM domain containing 1	-0.99	4.45	0.23 (4650.)
8087283	QARS	glutaminyl-tRNA synthetase	-1	4.45	0.23 (4784.)
8092741	UTS2D	urotensin 2 domain containing	0.99	4.45	0.23 (543.)
7955535	ACVR1B	activin A receptor, type IB	-0.97	4.46	0.23 (2729.)
8004404	TMEM102	transmembrane protein 102	-0.98	4.46	0.23 (4568.)
8077211	ATG4B	ATG4 autophagy related 4 homolog B (S. cerevisiae)	-0.99	4.47	0.23 (4683.)
8027032	C19orf60	chromosome 19 open reading frame 60	-0.94	4.48	0.23 (4582.)
8176375	RPS4Y1	ribosomal protein S4, Y-linked 1	-1	4.48	0.23 (4906.)
7924874	TRIM17	tripartite motif-containing 17	-1	4.48	0.23 (4173.)
7894650	RPS27A	ribosomal protein S27a	-0.98	4.49	0.23 (2291.)
8031145	TSEN34	tRNA splicing endonuclease 34 homolog (S. cerevisiae)	-0.96	4.49	0.23 (3112.)
7901720	PRKAA2	protein kinase, AMP-activated, alpha 2 catalytic subunit	0.99	4.5	0.23 (818.)
8158242	URM1	ubiquitin related modifier 1	-0.96	4.5	0.23 (4660.)
8133114	VKORC1L1	vitamin K epoxide reductase complex, subunit 1-like 1	-0.99	4.5	0.23 (4549.)
7987928	CDAN1	congenital dyserythropoietic anemia, type I	-0.96	4.51	0.23 (4843.)
8023984	HCN2	hyperpolarization activated cyclic nucleotide-gated potassium channel 2	-1	4.51	0.23 (4296.)
8003824	CTNS	cystinosis, nephropathic	-0.96	4.52	0.23 (2989.)
8069795	CLDN8	claudin 8	0.98	4.53	0.23 (1112.)
8021884	CTDP1	CTD (carboxy-terminal domain, RNA polymerase II, polypeptide A) phosphatase, subunit 1	-1	4.53	0.23 (4809.)
8023377	MEX3C	mex-3 homolog C (C. elegans)	-1	4.53	0.23 (3705.)
8083656	MFSD1	major facilitator superfamily domain containing 1	0.95	4.53	0.23 (1607.)
8078450	CRTAP	cartilage associated protein	-0.99	4.54	0.23 (4003.)
7935882	FBXW4	F-box and WD repeat domain containing 4	-0.97	4.55	0.23 (2860.)
8035539	GDF1	growth differentiation factor 1	-0.97	4.55	0.23 (3738.)
7999233	GLYR1	glyoxylate reductase 1 homolog (Arabidopsis)	-0.96	4.55	0.23 (4686.)
8134880	MOSPD3	motile sperm domain containing 3	-0.97	4.55	0.23 (2276.)
7960553	MRPL51	mitochondrial ribosomal protein L51	-0.92	4.55	0.23 (4147.)
8031047	MYADM	myeloid-associated differentiation marker	-0.98	4.55	0.23 (3589.)
7954810	LRRK2	leucine-rich repeat kinase 2	0.99	4.56	0.23 (1355.)
8126474	MEA1	male-enhanced antigen 1	-0.94	4.56	0.23 (4046.)
7912031	HES2	hairy and enhancer of split 2 (Drosophila)	-1	4.57	0.23 (4227.)
7924669	PYCR2	pyrroline-5-carboxylate reductase family, member 2	-0.97	4.57	0.23 (4433.)
7920128	S100A11	S100 calcium binding protein A11	-0.99	4.57	0.23 (3647.)
8018177	CD300C	CD300c molecule	-0.98	4.58	0.23 (3615.)
8057615	DIRC1	disrupted in renal carcinoma 1	1	4.58	0.23 (1047.)
7968274	PAN3	PAN3 poly(A) specific ribonuclease subunit homolog (S. cerevisiae)	0.96	4.58	0.23 (1628.)
8025500	UBL5	ubiquitin-like 5	-0.94	4.58	0.23 (2139.)
7904927	GJA8	gap junction protein, alpha 8, 50kDa	-0.99	4.59	0.23 (4551.)
8030753	KLK3	kallikrein-related peptidase 3	-0.94	4.59	0.23 (4361.)
7977373	MTA1	metastasis associated 1	-0.99	4.59	0.23 (2873.)
7942381	ATG16L2	ATG16 autophagy related 16-like 2 (S. cerevisiae)	-0.99	4.6	0.23 (4590.)
8055645	ORC4	origin recognition complex, subunit 4	0.99	4.6	0.23 (1193.)
7996051	POLR2C	polymerase (RNA) II (DNA directed) polypeptide C, 33kDa	-0.96	4.6	0.23 (4539.)
7941587	CNIH2	cornichon homolog 2 (Drosophila)	-0.99	4.62	0.23 (4474.)
7998762	DCI	dodecenoyl-CoA isomerase	-0.96	4.62	0.23 (2670.)
8134117	FZD1	frizzled homolog 1 (Drosophila)	-0.96	4.62	0.23 (4591.)
8044124	GPR45	G protein-coupled receptor 45	-1	4.62	0.23 (4092.)
8098571	HELT	HES/HEY-like transcription factor	-0.95	4.62	0.23 (4674.)
7965867	PMCH	pro-melanin-concentrating hormone	0.97	4.62	0.23 (1286.)
7978911	C14orf182	chromosome 14 open reading frame 182	-0.94	4.63	0.23 (4032.)
8119161	PIM1	pim-1 oncogene	-0.96	4.63	0.23 (2377.)
7965652	CDK17	cyclin-dependent kinase 17	0.98	4.64	0.23 (1449.)
7981364	CINP	cyclin-dependent kinase 2 interacting protein	-0.99	4.64	0.23 (3750.)
8027856	FFAR3	free fatty acid receptor 3	-0.94	4.64	0.23 (2724.)
7899273	NUDC	nuclear distribution gene C homolog (A. nidulans)	-0.98	4.64	0.23 (4328.)
7962918	WNT10B	wingless-type MMTV integration site family, member 10B	-0.99	4.65	0.23 (2847.)
8123137	ACAT2	acetyl-CoA acetyltransferase 2	-0.98	4.66	0.23 (2451.)
7994362	CCDC101	coiled-coil domain containing 101	-0.98	4.66	0.23 (2947.)
8135405	GPR22	G protein-coupled receptor 22	0.99	4.66	0.23 (1308.)
8063394	PTPN1	protein tyrosine phosphatase, non-receptor type 1	-0.97	4.66	0.23 (2985.)
8165622	ZMYND19	zinc finger, MYND-type containing 19	-0.99	4.66	0.23 (3417.)
8047771	EEF1B2	eukaryotic translation elongation factor 1 beta 2	-1	4.67	0.23 (2600.)
8025414	RAB11B	RAB11B, member RAS oncogene family	-0.97	4.67	0.23 (3294.)
8006298	RAB11FIP4	RAB11 family interacting protein 4 (class II)	-0.98	4.67	0.23 (3937.)
7976333	C14orf109	chromosome 14 open reading frame 109	-1	4.68	0.23 (3324.)
7953385	GAPDH	glyceraldehyde-3-phosphate dehydrogenase	-0.97	4.68	0.23 (3455.)
8038177	IZUMO1	izumo sperm-egg fusion 1	-0.97	4.68	0.23 (2872.)
8174134	TCEAL3	transcription elongation factor A (SII)-like 3	-0.96	4.68	0.23 (4138.)
7938082	CNGA4	cyclic nucleotide gated channel alpha 4	-0.99	4.69	0.23 (4811.)
8082523	IFT122	intraflagellar transport 122 homolog (Chlamydomonas)	-0.99	4.69	0.23 (2790.)
8082380	ABTB1	ankyrin repeat and BTB (POZ) domain containing 1	-0.99	4.7	0.23 (3645.)
8092321	DCUN1D1	DCN1, defective in cullin neddylation 1, domain containing 1 (S. cerevisiae)	0.97	4.7	0.23 (1687.)
7963353	KRT81	keratin 81	-0.98	4.7	0.23 (3429.)
7986463	LRRK1	leucine-rich repeat kinase 1	-0.94	4.7	0.23 (3407.)
8066530	SPINT3	serine peptidase inhibitor, Kunitz type, 3	-0.96	4.7	0.23 (2159.)
8036913	BLVRB	biliverdin reductase B (flavin reductase (NADPH))	-0.98	4.72	0.23 (4387.)
7920422	RAB13	RAB13, member RAS oncogene family	-0.98	4.72	0.23 (2909.)
8058927	TMBIM1	transmembrane BAX inhibitor motif containing 1	-0.99	4.72	0.23 (2927.)
8068401	CBR1	carbonyl reductase 1	-0.98	4.73	0.23 (3463.)
7898773	EPHA8	EPH receptor A8	-0.96	4.73	0.23 (3874.)
7967226	IL31	interleukin 31	-0.95	4.73	0.23 (3029.)
7962794	ZNF641	zinc finger protein 641	-1	4.73	0.23 (2497.)
8159692	ARRDC1	arrestin domain containing 1	-1	4.74	0.23 (2676.)
7948718	EML3	echinoderm microtubule associated protein like 3	-0.97	4.74	0.23 (4299.)
8093425	IDUA	iduronidase, alpha-L-	-0.98	4.74	0.23 (2856.)
7948565	CYBASC3	cytochrome b, ascorbate dependent 3	-1	4.75	0.23 (2755.)
8049670	GPC1	glypican 1	-0.98	4.75	0.23 (2406.)
8118314	HSPA1A	heat shock 70kDa protein 1A	-0.99	4.75	0.23 (3138.)
7958989	PLBD2	phospholipase B domain containing 2	-0.94	4.75	0.23 (3496.)
7923958	C1orf116	chromosome 1 open reading frame 116	-1	4.76	0.23 (3415.)
7984871	CSK	c-src tyrosine kinase	-0.99	4.76	0.23 (2624.)
7998267	JMJD8	jumonji domain containing 8	-0.98	4.76	0.23 (3816.)
7909236	MAPKAPK2	mitogen-activated protein kinase-activated protein kinase 2	-0.95	4.76	0.23 (2302.)
7998700	PKD1	polycystic kidney disease 1 (autosomal dominant)	-0.97	4.76	0.23 (4486.)
7953508	TPI1	triosephosphate isomerase 1	-0.96	4.76	0.23 (3312.)
7933978	ATOH7	atonal homolog 7 (Drosophila)	-0.99	4.77	0.23 (3373.)
7968637	CCNA1	cyclin A1	-0.99	4.77	0.23 (3078.)
8000903	ZNF747	zinc finger protein 747	-0.97	4.77	0.23 (4880.)
8026424	CYP4F22	cytochrome P450, family 4, subfamily F, polypeptide 22	-0.97	4.78	0.23 (3623.)
8117368	HIST1H4C	histone cluster 1, H4c	-0.98	4.78	0.23 (592.)
7905700	UBAP2L	ubiquitin associated protein 2-like	-1	4.79	0.23 (3386.)
8062527	ADIG	adipogenin	-0.96	4.8	0.23 (4577.)
8015868	MPP2	membrane protein, palmitoylated 2 (MAGUK p55 subfamily member 2)	-0.98	4.8	0.23 (2388.)
7915363	SCMH1	sex comb on midleg homolog 1 (Drosophila)	-0.99	4.8	0.23 (3196.)
7998604	HAGH	hydroxyacylglutathione hydrolase	-1	4.81	0.23 (1230.)
8075529	PISD	phosphatidylserine decarboxylase	-0.98	4.81	0.23 (2622.)
7984289	RAB11A	RAB11A, member RAS oncogene family	-0.99	4.81	0.23 (2355.)
8158147	SLC25A25	solute carrier family 25 (mitochondrial carrier; phosphate carrier), member 25	-1	4.81	0.23 (2228.)
8000924	ZNF689	zinc finger protein 689	-0.99	4.81	0.23 (1473.)
8170891	GDI1	GDP dissociation inhibitor 1	-0.99	4.83	0.23 (3110.)
8109438	LARP1	La ribonucleoprotein domain family, member 1	-0.97	4.83	0.23 (3593.)
8016155	C1QL1	complement component 1, q subcomponent-like 1	-1	4.84	0.23 (2793.)
8003948	GLTPD2	glycolipid transfer protein domain containing 2	-0.93	4.84	0.23 (2690.)
8033075	RANBP3	RAN binding protein 3	-0.96	4.84	0.23 (3118.)
8165478	TPRN	taperin	-0.97	4.84	0.23 (3657.)
8018482	WBP2	WW domain binding protein 2	-0.95	4.84	0.23 (3111.)
8038292	CGB	chorionic gonadotropin, beta polypeptide	-0.98	4.85	0.23 (4058.)
8003410	GALNS	galactosamine (N-acetyl)-6-sulfate sulfatase	-1	4.85	0.23 (4805.)
8148674	MAPK15	mitogen-activated protein kinase 15	-0.98	4.85	0.23 (2941.)
7949060	PPP1R14B	protein phosphatase 1, regulatory (inhibitor) subunit 14B	-0.99	4.86	0.23 (4198.)
7974425	SAMD4A	sterile alpha motif domain containing 4A	-0.98	4.86	0.23 (2737.)
8004784	ALOX15B	arachidonate 15-lipoxygenase, type B	-0.98	4.87	0.23 (2440.)
7962194	H3F3C	H3 histone, family 3C	-0.93	4.87	0.23 (3774.)
8030823	IGLON5	IgLON family member 5	-0.95	4.87	0.23 (2084.)
8153790	NFKBIL2	nuclear factor of kappa light polypeptide gene enhancer in B-cells inhibitor-like 2	-0.99	4.87	0.23 (3044.)
8076533	PACSIN2	protein kinase C and casein kinase substrate in neurons 2	-0.99	4.87	0.23 (4447.)
7998637	SEPX1	selenoprotein X, 1	-0.96	4.87	0.23 (2771.)
8041759	SIX3	SIX homeobox 3	-0.99	4.88	0.23 (2864.)
7929674	C10orf62	chromosome 10 open reading frame 62	-0.97	4.89	0.23 (2335.)
8031084	CACNG8	calcium channel, voltage-dependent, gamma subunit 8	-0.98	4.89	0.23 (2220.)
7954419	ETNK1	ethanolamine kinase 1	0.99	4.89	0.23 (1789.)
7978201	NEDD8	neural precursor cell expressed, developmentally down-regulated 8	-0.96	4.89	0.23 (2157.)
8030113	RUVBL2	RuvB-like 2 (E. coli)	-0.99	4.89	0.23 (2999.)
8004510	CD68	CD68 molecule	-0.98	4.9	0.23 (3077.)
8010946	GEMIN4	gem (nuclear organelle) associated protein 4	-0.94	4.9	0.23 (3552.)
7968911	KIAA1704	KIAA1704	-0.98	4.9	0.23 (3759.)
7937305	NLRP6	NLR family, pyrin domain containing 6	-0.96	4.9	0.23 (4020.)
8018872	DNAH17	dynein, axonemal, heavy chain 17	-0.99	4.91	0.23 (3845.)
7977299	KIAA0284	KIAA0284	-0.99	4.91	0.23 (3598.)
8066031	SCAND1	SCAN domain containing 1	-0.99	4.91	0.23 (3213.)
8033433	CLEC4G	C-type lectin domain family 4, member G	-1	4.92	0.23 (3219.)
8076056	CSNK1E	casein kinase 1, epsilon	-0.99	4.92	0.23 (2568.)
7922823	EDEM3	ER degradation enhancer, mannosidase alpha-like 3	0.96	4.93	0.23 (1573.)
8145865	GPR124	G protein-coupled receptor 124	-0.98	4.93	0.23 (2469.)
8165674	MT-CO3	mitochondrially encoded cytochrome c oxidase III	-0.96	4.93	0.23 (4707.)
7968015	TNFRSF19	tumor necrosis factor receptor superfamily, member 19	-0.96	4.93	0.23 (3929.)
8148917	MFSD3	major facilitator superfamily domain containing 3	-0.99	4.94	0.23 (3870.)
8024582	S1PR4	sphingosine-1-phosphate receptor 4	-0.99	4.94	0.23 (4680.)
7954645	TSPAN11	tetraspanin 11	-0.98	4.95	0.23 (2686.)
8161024	C9orf100	chromosome 9 open reading frame 100	-0.96	4.96	0.23 (3457.)
7949264	EHD1	EH-domain containing 1	-0.99	4.96	0.23 (3396.)
8037816	STRN4	striatin, calmodulin binding protein 4	-1	4.96	0.23 (3560.)
8067242	ANKRD60	ankyrin repeat domain 60	-0.99	4.97	0.23 (4677.)
8019507	C17orf62	chromosome 17 open reading frame 62	-0.98	4.97	0.23 (2974.)
8126337	FRS3	fibroblast growth factor receptor substrate 3	-0.96	4.97	0.23 (4727.)
8038117	DBP	D site of albumin promoter (albumin D-box) binding protein	-0.99	4.98	0.23 (4085.)
7992758	KREMEN2	kringle containing transmembrane protein 2	-0.99	4.98	0.23 (2908.)
8014633	TBC1D3B	TBC1 domain family, member 3B	-0.99	4.98	0.23 (891.)
8019392	FASN	fatty acid synthase	-1	4.99	0.23 (4124.)
7929744	NKX2-3	NK2 transcription factor related, locus 3 (Drosophila)	-0.96	5	0.23 (3566.)
8157727	RABGAP1	RAB GTPase activating protein 1	-0.97	5	0.23 (2956.)
7930470	SHOC2	soc-2 suppressor of clear homolog (C. elegans)	1	5	0.23 (497.)
7920633	DPM3	dolichyl-phosphate mannosyltransferase polypeptide 3	-0.98	5.01	0.23 (2692.)
8005529	SLC5A10	solute carrier family 5 (sodium/glucose cotransporter), member 10	-0.99	5.01	0.23 (2525.)
8154856	UBE2R2	ubiquitin-conjugating enzyme E2R 2	-0.99	5.01	0.23 (2316.)
8137979	ACTB	actin, beta	-0.99	5.02	0.23 (1826.)
8143054	AKR1B1	aldo-keto reductase family 1, member B1 (aldose reductase)	-0.99	5.02	0.23 (1233.)
8016245	LRRC37A4	leucine rich repeat containing 37, member A4 (pseudogene)	-0.97	5.02	0.23 (4184.)
8032804	SH3GL1	SH3-domain GRB2-like 1	-0.98	5.02	0.23 (4730.)
8062326	C20orf24	chromosome 20 open reading frame 24	-0.98	5.03	0.23 (4583.)
8149927	CLU	clusterin	-0.99	5.03	0.23 (2594.)
8071289	COMT	catechol-O-methyltransferase	-0.99	5.03	0.23 (3309.)
8028380	PSMD8	proteasome (prosome, macropain) 26S subunit, non-ATPase, 8	-0.96	5.03	0.23 (3085.)
7978706	FOXA1	forkhead box A1	-0.97	5.04	0.23 (1978.)
8096538	RAP1GDS1	RAP1, GTP-GDP dissociation stimulator 1	0.98	5.04	0.23 (979.)
8141717	FIS1	fission 1 (mitochondrial outer membrane) homolog (S. cerevisiae)	-0.98	5.05	0.23 (2112.)
8153678	BOP1	block of proliferation 1	-0.99	5.06	0.23 (3534.)
8029894	CCDC9	coiled-coil domain containing 9	-0.99	5.06	0.23 (2212.)
8150714	PCMTD1	protein-L-isoaspartate (D-aspartate) O-methyltransferase domain containing 1	0.99	5.06	0.23 (615.)
8099340	WDR1	WD repeat domain 1	-0.96	5.06	0.23 (2732.)
8153868	C8orf82	chromosome 8 open reading frame 82	-0.99	5.07	0.23 (2191.)
8179716	CDSN	Corneodesmosin	-0.98	5.07	0.23 (2761.)
8028940	EGLN2	egl nine homolog 2 (C. elegans)	-0.99	5.07	0.23 (4331.)
8039939	MRPL20	mitochondrial ribosomal protein L20	-0.96	5.07	0.23 (4391.)
8121489	AMD1	adenosylmethionine decarboxylase 1	-0.94	5.08	0.23 (3197.)
8024194	GPX4	glutathione peroxidase 4 (phospholipid hydroperoxidase)	-1	5.08	0.23 (1440.)
8032265	MEX3D	mex-3 homolog D (C. elegans)	-1	5.08	0.23 (2116.)
7985226	MORF4L1	mortality factor 4 like 1	-0.95	5.08	0.23 (4643.)
8065607	PLAGL2	pleiomorphic adenoma gene-like 2	-0.99	5.08	0.23 (4839.)
8039796	CHMP2A	chromatin modifying protein 2A	-1	5.09	0.23 (1691.)
8118137	LTA	lymphotoxin alpha (TNF superfamily, member 1)	-0.97	5.09	0.23 (3205.)
8081945	NDUFB4	NADH dehydrogenase (ubiquinone) 1 beta subcomplex, 4, 15kDa	-0.97	5.11	0.23 (2324.)
8082965	MRAS	muscle RAS oncogene homolog	-0.99	5.12	0.23 (3235.)
7950644	NDUFC2	NADH dehydrogenase (ubiquinone) 1, subcomplex unknown, 2, 14.5kDa	-0.99	5.13	0.23 (2013.)
8024238	CIRBP	cold inducible RNA binding protein	-0.96	5.14	0.23 (3792.)
8051113	ZNF513	zinc finger protein 513	-0.99	5.14	0.23 (2155.)
8075217	AP1B1	adaptor-related protein complex 1, beta 1 subunit	-0.96	5.15	0.23 (4403.)
8016473	HOXB8	homeobox B8	-0.99	5.15	0.23 (2456.)
7986323	GLTSCR2	glioma tumor suppressor candidate region gene 2	-0.97	5.16	0.23 (3341.)
8067382	PSMA7	proteasome (prosome, macropain) subunit, alpha type, 7	-0.99	5.16	0.23 (2402.)
7963046	TUBA1B	tubulin, alpha 1b	-0.94	5.16	0.23 (2338.)
7937433	DRD4	dopamine receptor D4	-0.99	5.17	0.23 (3891.)
8161571	FOXD4L6	forkhead box D4-like 6	-0.99	5.17	0.23 (2300.)
8141459	GAL3ST4	galactose-3-O-sulfotransferase 4	-0.99	5.17	0.23 (1914.)
8026047	JUNB	jun B proto-oncogene	-0.98	5.17	0.23 (2799.)
7923372	PHLDA3	pleckstrin homology-like domain, family A, member 3	-0.98	5.17	0.23 (3523.)
8021727	CNDP2	CNDP dipeptidase 2 (metallopeptidase M20 family)	-0.98	5.18	0.23 (2385.)
8105111	FBXO4	F-box protein 4	0.99	5.18	0.23 (1564.)
8092404	MAP6D1	MAP6 domain containing 1	-1	5.18	0.23 (3877.)
7998233	TMEM8A	transmembrane protein 8A	-0.96	5.18	0.23 (2158.)
8158269	ODF2	outer dense fiber of sperm tails 2	-0.99	5.19	0.23 (1009.)
8141535	LRCH4	leucine-rich repeats and calponin homology (CH) domain containing 4	-0.95	5.2	0.23 (1827.)
7991837	NME4	non-metastatic cells 4, protein expressed in	-0.97	5.21	0.23 (3667.)
8024019	PTBP1	polypyrimidine tract binding protein 1	-0.95	5.21	0.23 (2574.)
8043666	CNNM3	cyclin M3	-0.99	5.22	0.23 (2890.)
7955719	HIGD1A	HIG1 hypoxia inducible domain family, member 1A	0.99	5.22	0.23 (885.)
8072659	TOM1	target of myb1 (chicken)	-0.99	5.23	0.23 (4851.)
8141708	CLDN15	claudin 15	-0.98	5.24	0.23 (2727.)
8004408	FGF11	fibroblast growth factor 11	-0.99	5.24	0.23 (2262.)
8045247	PLEKHB2	pleckstrin homology domain containing, family B (evectins) member 2	-0.98	5.24	0.23 (1943.)
8066195	BLCAP	bladder cancer associated protein	-0.98	5.25	0.23 (3739.)
8064384	SCRT2	scratch homolog 2, zinc finger protein (Drosophila)	-1	5.25	0.23 (1932.)
7960370	EFCAB4B	EF-hand calcium binding domain 4B	-0.98	5.26	0.23 (3554.)
8165672	MT-ATP6	mitochondrially encoded ATP synthase 6	-0.92	5.27	0.23 (1474.)
8028552	NFKBIB	nuclear factor of kappa light polypeptide gene enhancer in B-cells inhibitor, beta	-1	5.27	0.23 (1944.)
8082574	TRH	thyrotropin-releasing hormone	-0.99	5.28	0.23 (3491.)
8008664	AKAP1	A kinase (PRKA) anchor protein 1	-0.96	5.29	0.23 (2641.)
8137865	GNA12	guanine nucleotide binding protein (G protein) alpha 12	-0.99	5.29	0.23 (4123.)
7977241	INF2	inverted formin, FH2 and WH2 domain containing	-0.98	5.29	0.23 (2177.)
8036525	MAP4K1	mitogen-activated protein kinase kinase kinase kinase 1	-0.99	5.29	0.23 (2045.)
8007483	TMEM106A	transmembrane protein 106A	-0.98	5.29	0.23 (4107.)
7974303	TMX1	thioredoxin-related transmembrane protein 1	1	5.3	0.23 (1408.)
7941136	C11orf2	chromosome 11 open reading frame 2	-0.98	5.31	0.23 (2928.)
7976515	GLRX5	glutaredoxin 5	-0.99	5.31	0.23 (3186.)
7964234	ATP5B	ATP synthase, H+ transporting, mitochondrial F1 complex, beta polypeptide	-0.97	5.32	0.23 (3555.)
7993680	C16orf62	chromosome 16 open reading frame 62	-0.99	5.33	0.23 (3354.)
7923762	KLHDC8A	kelch domain containing 8A	-1	5.33	0.23 (3524.)
7923792	SLC45A3	solute carrier family 45, member 3	-0.98	5.33	0.23 (2809.)
8028872	LTBP4	latent transforming growth factor beta binding protein 4	-1	5.34	0.23 (2423.)
7937892	PGAP2	post-GPI attachment to proteins 2	-0.99	5.34	0.23 (4593.)
8034722	RFX1	regulatory factor X, 1 (influences HLA class II expression)	-0.99	5.35	0.23 (4028.)
8060330	ZCCHC3	zinc finger, CCHC domain containing 3	-0.98	5.35	0.23 (3569.)
7984802	ISLR2	immunoglobulin superfamily containing leucine-rich repeat 2	-0.98	5.36	0.23 (4754.)
8004271	ACADVL	acyl-CoA dehydrogenase, very long chain	-0.98	5.37	0.23 (2754.)
8066697	SLC35C2	solute carrier family 35, member C2	-0.98	5.37	0.23 (1935.)
7961285	TAS2R20	taste receptor, type 2, member 20	0.96	5.39	0.23 (1531.)
8097098	USP53	ubiquitin specific peptidase 53	0.99	5.39	0.23 (705.)
8177858	TUBB	Tubulin beta chain	-0.99	5.4	0.23 (2975.)
8094876	GUF1	GUF1 GTPase homolog (S. cerevisiae)	0.98	5.41	0.23 (808.)
8122136	RPS12	ribosomal protein S12	-0.99	5.42	0.23 (975.)
8024966	RPL36	ribosomal protein L36	-0.98	5.44	0.23 (4297.)
8030557	ATF5	activating transcription factor 5	-0.98	5.45	0.23 (2055.)
8053183	LBX2	ladybird homeobox 2	-0.99	5.45	0.23 (3802.)
7945420	RNH1	ribonuclease/angiogenin inhibitor 1	-0.98	5.45	0.23 (3400.)
7984353	SMAD6	SMAD family member 6	-0.99	5.45	0.23 (3008.)
8064686	ADAM33	ADAM metallopeptidase domain 33	-0.99	5.46	0.23 (2261.)
7948656	FTH1	ferritin, heavy polypeptide 1	-0.94	5.46	0.23 (2885.)
8032491	LMNB2	lamin B2	-0.99	5.46	0.23 (2215.)
7901219	NSUN4	NOP2/Sun domain family, member 4	-0.98	5.46	0.23 (3812.)
8031076	CACNG7	calcium channel, voltage-dependent, gamma subunit 7	-0.97	5.49	0.23 (3669.)
8036613	HNRNPL	heterogeneous nuclear ribonucleoprotein L	-0.97	5.5	0.23 (1729.)
8003401	APRT	adenine phosphoribosyltransferase	-0.98	5.54	0.23 (2791.)
7937217	ECHS1	enoyl CoA hydratase, short chain, 1, mitochondrial	-0.99	5.55	0.23 (3173.)
8076025	PLA2G6	phospholipase A2, group VI (cytosolic, calcium-independent)	-0.98	5.55	0.23 (3803.)
8164210	RPL12	ribosomal protein L12	-0.96	5.55	0.23 (3009.)
7970676	SHISA2	shisa homolog 2 (Xenopus laevis)	-1	5.55	0.23 (1822.)
8036110	ATP4A	ATPase, H+/K+ exchanging, alpha polypeptide	-0.99	5.56	0.23 (2188.)
7981494	AKT1	v-akt murine thymoma viral oncogene homolog 1	-0.99	5.57	0.23 (3326.)
7929315	CYP26C1	cytochrome P450, family 26, subfamily C, polypeptide 1	-0.98	5.57	0.23 (3736.)
7921133	HDGF	hepatoma-derived growth factor	-0.98	5.57	0.23 (2210.)
8074916	C22orf43	chromosome 22 open reading frame 43	-0.98	5.58	0.23 (4866.)
7895492	CTDNEP1	CTD nuclear envelope phosphatase 1	-0.96	5.58	0.23 (352.)
8121454	GPR6	G protein-coupled receptor 6	-0.98	5.58	0.23 (3711.)
8040522	MFSD2B	major facilitator superfamily domain containing 2B	-0.95	5.58	0.23 (3677.)
8165309	EDF1	endothelial differentiation-related factor 1	-0.98	5.59	0.23 (2242.)
8167656	MAGED1	melanoma antigen family D, 1	-1	5.59	0.23 (2183.)
8101916	RG9MTD2	RNA (guanine-9-) methyltransferase domain containing 2	0.99	5.6	0.23 (1590.)
7930627	ADRB1	adrenergic, beta-1-, receptor	-1	5.61	0.23 (4319.)
8030049	CYTH2	cytohesin 2	-0.95	5.61	0.23 (2945.)
7941936	GSTP1	glutathione S-transferase pi 1	-0.97	5.61	0.23 (2713.)
7947156	MUC15	mucin 15, cell surface associated	1	5.61	0.23 (812.)
8006504	FNDC8	fibronectin type III domain containing 8	-1	5.62	0.23 (2351.)
8165038	SOHLH1	spermatogenesis and oogenesis specific basic helix-loop-helix 1	-0.98	5.63	0.23 (2260.)
8037853	TMEM160	transmembrane protein 160	-0.98	5.63	0.23 (2896.)
7955736	ESPL1	extra spindle pole bodies homolog 1 (S. cerevisiae)	-0.99	5.64	0.23 (4365.)
8141133	SHFM1	split hand/foot malformation (ectrodactyly) type 1	-0.95	5.64	0.23 (3940.)
7997852	TRAPPC2L	trafficking protein particle complex 2-like	-0.97	5.64	0.23 (1045.)
8068857	NDUFV3	NADH dehydrogenase (ubiquinone) flavoprotein 3, 10kDa	-1	5.65	0.23 (3276.)
7906662	UFC1	ubiquitin-fold modifier conjugating enzyme 1	-0.98	5.65	0.23 (2387.)
7895004	ADAM17	ADAM metallopeptidase domain 17	0.94	5.66	0.23 (1471.)
8026193	C19orf53	chromosome 19 open reading frame 53	-0.99	5.66	0.23 (2498.)
8024204	STK11	serine/threonine kinase 11	-1	5.66	0.23 (4464.)
7919645	SV2A	synaptic vesicle glycoprotein 2A	-0.98	5.66	0.23 (2172.)
7957404	C12orf26	chromosome 12 open reading frame 26	0.98	5.67	0.23 (1378.)
8179326	C6orf48	chromosome 6 open reading frame 48	-0.99	5.67	0.23 (3515.)
8031913	TRIM28	tripartite motif-containing 28	-0.99	5.67	0.23 (3508.)
8068833	PDE9A	phosphodiesterase 9A	-0.99	5.68	0.23 (1616.)
7982206	GOLGA8IP	golgin A8 family, member I (pseudogene)	-0.98	5.69	0.23 (3864.)
7975268	ARG2	arginase, type II	-0.99	5.7	0.23 (4950.)
8048995	ITM2C	integral membrane protein 2C	-0.99	5.72	0.23 (3472.)
7987225	NOP10	NOP10 ribonucleoprotein homolog (yeast)	-0.96	5.73	0.23 (2907.)
8171111	SLC25A6	solute carrier family 25 (mitochondrial carrier; adenine nucleotide translocator), member 6	-0.99	5.75	0.23 (3734.)
8180285	ZNF257	zinc finger protein 257	0.99	5.76	0.23 (436.)
7914021	SLC9A1	solute carrier family 9 (sodium/hydrogen exchanger), member 1	-1	5.77	0.23 (2586.)
8064502	SNRPB	small nuclear ribonucleoprotein polypeptides B and B1	-1	5.78	0.23 (4451.)
8013179	ATPAF2	ATP synthase mitochondrial F1 complex assembly factor 2	-1	5.79	0.23 (3701.)
8076436	TCF20	transcription factor 20 (AR1)	-0.98	5.79	0.23 (2333.)
7938485	MICAL2	microtubule associated monoxygenase, calponin and LIM domain containing 2	-1	5.8	0.23 (1975.)
8139758	CHCHD2	coiled-coil-helix-coiled-coil-helix domain containing 2	-0.95	5.81	0.23 (4955.)
7991766	HBA2	hemoglobin, alpha 2	-0.98	5.81	0.23 (3223.)
8119712	SRF	serum response factor (c-fos serum response element-binding transcription factor)	-0.99	5.81	0.23 (2181.)
7936091	USMG5	up-regulated during skeletal muscle growth 5 homolog (mouse)	-0.97	5.81	0.23 (2991.)
8165083	LHX3	LIM homeobox 3	-0.99	5.82	0.23 (1617.)
8093936	MRFAP1	Mof4 family associated protein 1	-0.98	5.83	0.23 (4005.)
8027368	ZNF254	zinc finger protein 254	0.96	5.85	0.23 (1319.)
8085815	TOP2B	topoisomerase (DNA) II beta 180kDa	1	5.86	0.23 (1310.)
8092922	C3orf21	chromosome 3 open reading frame 21	-0.99	5.89	0.23 (4276.)
8050215	YWHAQ	tyrosine 3-monooxygenase/tryptophan 5-monooxygenase activation protein, theta polypeptide	-0.99	5.89	0.23 (2501.)
8031152	RPS9	ribosomal protein S9	-0.96	5.92	0.23 (2454.)
7982358	ARHGAP11A	Rho GTPase activating protein 11A	0.99	5.93	0.23 (503.)
8064432	FKBP1A	FK506 binding protein 1A, 12kDa	-0.97	5.94	0.23 (2437.)
8003233	MTHFSD	methenyltetrahydrofolate synthetase domain containing	-0.99	5.94	0.23 (3035.)
8061647	XKR7	XK, Kell blood group complex subunit-related family, member 7	-0.99	5.94	0.23 (4348.)
8161265	IGFBPL1	insulin-like growth factor binding protein-like 1	-1	5.96	0.23 (4183.)
8095477	CSN3	casein kappa	0.97	5.97	0.23 (1858.)
7940840	OTUB1	OTU domain, ubiquitin aldehyde binding 1	-1	5.97	0.23 (2271.)
7901073	UROD	uroporphyrinogen decarboxylase	-0.99	5.97	0.23 (3804.)
8107970	IL13	interleukin 13	-1	5.98	0.23 (3060.)
7991772	HBQ1	hemoglobin, theta 1	-0.99	5.99	0.23 (2012.)
7938286	RPL27A	ribosomal protein L27a	-1	5.99	0.23 (3853.)
8106602	ZFYVE16	zinc finger, FYVE domain containing 16	0.99	5.99	0.23 (1709.)
8034084	AP1M2	adaptor-related protein complex 1, mu 2 subunit	-1	6	0.23 (4287.)
8069521	LIPI	lipase, member I	1	6.02	0.23 (1541.)
8004241	RNASEK	ribonuclease, RNase K	-0.99	6.03	0.23 (3010.)
8098782	CPLX1	complexin 1	-0.98	6.04	0.23 (2068.)
8148333	EFR3A	EFR3 homolog A (S. cerevisiae)	0.93	6.04	0.23 (1333.)
8014749	RPL23	ribosomal protein L23	-0.95	6.05	0.23 (2993.)
8086953	SHISA5	shisa homolog 5 (Xenopus laevis)	-1	6.05	0.23 (4578.)
7905598	SNAPIN	SNAP-associated protein	-0.97	6.05	0.23 (3805.)
8037061	LYPD4	LY6/PLAUR domain containing 4	-0.97	6.06	0.23 (3313.)
8127698	PHIP	pleckstrin homology domain interacting protein	1	6.06	0.23 (862.)
8147654	POLR2K	polymerase (RNA) II (DNA directed) polypeptide K, 7.0kDa	-1	6.06	0.23 (4342.)
8023063	ATP5A1	ATP synthase, H+ transporting, mitochondrial F1 complex, alpha subunit 1, cardiac muscle	-0.98	6.08	0.23 (2893.)
7938951	ANO5	anoctamin 5	1	6.09	0.23 (1211.)
8057933	GTF3C3	general transcription factor IIIC, polypeptide 3, 102kDa	1	6.09	0.23 (572.)
8034299	ELOF1	elongation factor 1 homolog (S. cerevisiae)	-1	6.1	0.23 (856.)
8007302	TUBG1	tubulin, gamma 1	-0.98	6.11	0.23 (4496.)
8038202	BCAT2	branched chain amino-acid transaminase 2, mitochondrial	-1	6.12	0.23 (4030.)
7994730	C16orf92	chromosome 16 open reading frame 92	-1	6.13	0.23 (3275.)
7984961	GOLGA6C	golgin A6 family, member C	-0.99	6.13	0.23 (3249.)
7997779	ZC3H18	zinc finger CCCH-type containing 18	-0.99	6.14	0.23 (4745.)
8015545	RAB5C	RAB5C, member RAS oncogene family	-0.96	6.15	0.23 (1855.)
8001750	SLC38A7	solute carrier family 38, member 7	-0.98	6.15	0.23 (4777.)
8139421	H2AFV	H2A histone family, member V	-0.99	6.16	0.23 (3504.)
8152079	PABPC1	poly(A) binding protein, cytoplasmic 1	-0.96	6.17	0.23 (602.)
7913211	PLA2G2E	phospholipase A2, group IIE	-0.96	6.18	0.23 (2877.)
8084128	TTC14	tetratricopeptide repeat domain 14	0.99	6.18	0.23 (677.)
8037788	DACT3	dapper, antagonist of beta-catenin, homolog 3 (Xenopus laevis)	-0.98	6.19	0.23 (2056.)
8051187	FNDC4	fibronectin type III domain containing 4	-0.99	6.2	0.23 (1965.)
8021286	C18orf54	chromosome 18 open reading frame 54	0.99	6.21	0.23 (1768.)
8072989	PICK1	protein interacting with PRKCA 1	-0.99	6.21	0.23 (2988.)
8102998	GYPA	glycophorin A (MNS blood group)	0.99	6.24	0.23 (622.)
7945859	MRGPRE	MAS-related GPR, member E	-0.98	6.24	0.23 (2138.)
8033135	GTF2F1	general transcription factor IIF, polypeptide 1, 74kDa	-0.99	6.26	0.23 (1080.)
7999435	PRM2	protamine 2	-0.98	6.26	0.23 (3323.)
8058552	IDH1	isocitrate dehydrogenase 1 (NADP+), soluble	-0.97	6.27	0.23 (3227.)
7954208	PIK3C2G	phosphoinositide-3-kinase, class 2, gamma polypeptide	0.97	6.27	0.23 (1506.)
7922095	BRP44	brain protein 44	-0.99	6.29	0.23 (2297.)
8032730	EEF2	eukaryotic translation elongation factor 2	-1	6.29	0.23 (1728.)
8009705	OTOP2	otopetrin 2	-1	6.29	0.23 (2932.)
8000856	TBC1D10B	TBC1 domain family, member 10B	-0.99	6.31	0.23 (2522.)
8097813	ARFIP1	ADP-ribosylation factor interacting protein 1	0.97	6.34	0.23 (1232.)
8077958	HDAC11	histone deacetylase 11	-0.98	6.34	0.23 (2032.)
8036830	TTC9B	tetratricopeptide repeat domain 9B	-0.99	6.34	0.23 (3041.)
7992732	ZG16B	zymogen granule protein 16 homolog B (rat)	-0.98	6.34	0.23 (4580.)
7997010	CLEC18A	C-type lectin domain family 18, member A	-1	6.36	0.23 (4854.)
8100578	EPHA5	EPH receptor A5	0.97	6.36	0.23 (1492.)
8033564	NDUFA7	NADH dehydrogenase (ubiquinone) 1 alpha subcomplex, 7, 14.5kDa	-0.99	6.36	0.23 (2149.)
8094778	UCHL1	ubiquitin carboxyl-terminal esterase L1 (ubiquitin thiolesterase)	-0.99	6.36	0.23 (2303.)
7899160	CD52	CD52 molecule	-0.98	6.37	0.23 (1044.)
8042720	CCT7	chaperonin containing TCP1, subunit 7 (eta)	-0.99	6.38	0.23 (3459.)
8026063	MAST1	microtubule associated serine/threonine kinase 1	-0.99	6.38	0.23 (3842.)
8119648	KLHDC3	kelch domain containing 3	-0.97	6.4	0.23 (1404.)
8008980	C17orf82	chromosome 17 open reading frame 82	-0.98	6.41	0.23 (2506.)
8005166	UBB	ubiquitin B	-0.96	6.42	0.23 (4179.)
8116031	PFN3	profilin 3	-0.98	6.43	0.23 (4942.)
7950086	NUMA1	nuclear mitotic apparatus protein 1	-0.99	6.44	0.23 (3293.)
8044613	CBWD6	COBW domain containing 6	0.98	6.46	0.23 (1079.)
8159350	C9orf163	chromosome 9 open reading frame 163	-0.97	6.47	0.23 (1472.)
7917255	SSX2IP	synovial sarcoma, X breakpoint 2 interacting protein	1	6.51	0.23 (1510.)
7945445	C11orf35	chromosome 11 open reading frame 35	-0.99	6.52	0.23 (3011.)
8165107	CARD9	caspase recruitment domain family, member 9	-1	6.6	0.23 (4953.)
8027621	GPI	glucose-6-phosphate isomerase	-0.98	6.6	0.23 (4166.)
7957186	TBC1D15	TBC1 domain family, member 15	0.99	6.6	0.23 (1096.)
8143070	WDR91	WD repeat domain 91	-0.99	6.6	0.23 (3670.)
8108558	SLC35A4	solute carrier family 35, member A4	-0.99	6.62	0.23 (2914.)
8086317	GORASP1	golgi reassembly stacking protein 1, 65kDa	-0.99	6.65	0.23 (2415.)
8019280	PCYT2	phosphate cytidylyltransferase 2, ethanolamine	-0.99	6.65	0.23 (3476.)
7933115	SEPT7L	septin 7-like	0.98	6.65	0.23 (641.)
7920903	SSR2	signal sequence receptor, beta (translocon-associated protein beta)	-0.99	6.65	0.23 (4083.)
8113305	CHD1	chromodomain helicase DNA binding protein 1	1	6.67	0.23 (1317.)
8002133	PSMB10	proteasome (prosome, macropain) subunit, beta type, 10	-0.98	6.67	0.23 (3516.)
7925500	CHML	choroideremia-like (Rab escort protein 2)	0.99	6.68	0.23 (1403.)
8104492	ROPN1L	ropporin 1-like	-0.98	6.69	0.23 (1917.)
7906154	C1orf182	chromosome 1 open reading frame 182	-1	6.71	0.23 (2462.)
8146738	C8orf45	chromosome 8 open reading frame 45	1	6.74	0.23 (1603.)
8155062	TESK1	testis-specific kinase 1	-0.99	6.76	0.23 (2636.)
7942964	TMEM135	transmembrane protein 135	0.99	6.81	0.23 (209.)
8179504	BRD2	bromodomain containing 2	-0.99	6.83	0.23 (4418.)
8113050	CETN3	centrin, EF-hand protein, 3	0.95	6.83	0.23 (1550.)
8004431	POLR2A	polymerase (RNA) II (DNA directed) polypeptide A, 220kDa	-1	6.83	0.23 (3544.)
8053059	BOLA3	bolA homolog 3 (E. coli)	-0.99	6.86	0.23 (2529.)
7902495	NEXN	nexilin (F actin binding protein)	0.99	6.87	0.23 (1157.)
8085026	RPL35A	ribosomal protein L35a	-0.98	6.87	0.23 (1620.)
8060379	PSMF1	proteasome (prosome, macropain) inhibitor subunit 1 (PI31)	-0.99	6.89	0.23 (1952.)
8039362	C19orf51	chromosome 19 open reading frame 51	-0.98	6.9	0.23 (3672.)
8127787	IBTK	inhibitor of Bruton agammaglobulinemia tyrosine kinase	0.99	6.9	0.23 (660.)
8027128	SLC25A42	solute carrier family 25, member 42	-1	6.9	0.23 (4016.)
8030076	SPACA4	sperm acrosome associated 4	-0.96	6.9	0.23 (3154.)
7923073	F13B	coagulation factor XIII, B polypeptide	0.97	6.92	0.23 (1731.)
7913169	CAPZB	capping protein (actin filament) muscle Z-line, beta	-0.97	6.93	0.23 (2005.)
7982574	FAM98B	family with sequence similarity 98, member B	1	6.98	0.23 (1018.)
8080306	PHF7	PHD finger protein 7	-0.97	6.99	0.23 (2632.)
8089203	SENP7	SUMO1/sentrin specific peptidase 7	1	7.01	0.23 (1262.)
8035445	JUND	jun D proto-oncogene	-0.99	7.02	0.23 (4082.)
7992409	RNF151	ring finger protein 151	-1	7.02	0.23 (2871.)
7957386	ACSS3	acyl-CoA synthetase short-chain family member 3	1	7.05	0.23 (777.)
8040949	NRBP1	nuclear receptor binding protein 1	-1	7.06	0.23 (1511.)
7995838	MT1X	metallothionein 1X	-0.98	7.07	0.23 (2193.)
8022972	RPL7A	ribosomal protein L7a	-0.99	7.11	0.23 (2628.)
8138392	AGR3	anterior gradient homolog 3 (Xenopus laevis)	1	7.12	0.23 (1122.)
8036636	SIRT2	sirtuin 2	-1	7.12	0.23 (3055.)
8018038	ABCA5	ATP-binding cassette, sub-family A (ABC1), member 5	1	7.14	0.23 (1043.)
7996455	E2F4	E2F transcription factor 4, p107/p130-binding	-1	7.14	0.23 (2435.)
8073578	C22orf32	chromosome 22 open reading frame 32	-0.99	7.15	0.23 (2491.)
8050232	CYS1	cystin 1	-1	7.15	0.23 (2716.)
8027205	NDUFA13	NADH dehydrogenase (ubiquinone) 1 alpha subcomplex, 13	-0.99	7.17	0.23 (4829.)
7912968	TAS1R2	taste receptor, type 1, member 2	-0.99	7.19	0.23 (2695.)
7940835	COX8A	cytochrome c oxidase subunit VIIIA (ubiquitous)	-0.99	7.21	0.23 (2500.)
7917779	GCLM	glutamate-cysteine ligase, modifier subunit	0.91	7.35	0.23 (1892.)
8110982	DAP	death-associated protein	-0.97	7.36	0.23 (1661.)
7970569	SACS	spastic ataxia of Charlevoix-Saguenay (sacsin)	0.98	7.36	0.23 (1825.)
7982185	DEXI	Dexi homolog (mouse)	-0.98	7.38	0.23 (4384.)
7920123	S100A10	S100 calcium binding protein A10	-0.97	7.38	0.23 (1081.)
8039520	SBK2	SH3-binding domain kinase family, member 2	-0.98	7.38	0.23 (3887.)
8067288	ATP5E	ATP synthase, H+ transporting, mitochondrial F1 complex, epsilon subunit	-0.99	7.41	0.23 (3026.)
8051670	SOS1	son of sevenless homolog 1 (Drosophila)	0.97	7.42	0.23 (1294.)
8009561	RPL38	ribosomal protein L38	-0.98	7.63	0.23 (4678.)
7968270	ATP5EP2	ATP synthase, H+ transporting, mitochondrial F1 complex, epsilon subunit pseudogene 2	-0.99	7.66	0.23 (4769.)
8126939	DEFB110	defensin, beta 110	0.97	7.69	0.23 (735.)
7899841	HPCA	hippocalcin	-0.99	7.71	0.23 (2883.)
8027024	UBA52	ubiquitin A-52 residue ribosomal protein fusion product 1	-0.99	7.72	0.23 (2094.)
8063668	GNAS	GNAS complex locus	-1	7.75	0.23 (4933.)
7949075	TRMT112	tRNA methyltransferase 11-2 homolog (S. cerevisiae)	-0.98	7.76	0.23 (4357.)
8153903	RPL8	ribosomal protein L8	-0.99	7.78	0.23 (2323.)
8038655	KLK4	kallikrein-related peptidase 4	-0.99	7.8	0.23 (2888.)
7997702	COX4I1	cytochrome c oxidase subunit IV isoform 1	-0.99	7.84	0.23 (3970.)
8146914	TERF1	telomeric repeat binding factor (NIMA-interacting) 1	0.98	8.06	0.23 (555.)
7935990	PSD	pleckstrin and Sec7 domain containing	-1	8.07	0.23 (1702.)
8087830	RPL29	ribosomal protein L29	-0.99	8.14	0.23 (3284.)
8046003	GCA	grancalcin, EF-hand calcium binding protein	0.99	8.19	0.23 (1276.)
8012951	CDRT1	CMT1A duplicated region transcript 1	-1	8.2	0.23 (4724.)
8165319	FBXW5	F-box and WD repeat domain containing 5	-1	8.2	0.23 (2165.)
8053648	KRCC1	lysine-rich coiled-coil 1	0.96	8.22	0.23 (393.)
7911619	GNB1	guanine nucleotide binding protein (G protein), beta polypeptide 1	-0.99	8.29	0.23 (2284.)
8177744	PPP1R11	protein phosphatase 1, regulatory (inhibitor) subunit 11	-1	8.3	0.23 (2362.)
7999827	RPS15A	ribosomal protein S15a	-0.99	8.3	0.23 (2422.)
8035684	TSSK6	testis-specific serine kinase 6	-1	8.38	0.23 (4033.)
7997940	RPL13	ribosomal protein L13	-0.98	8.39	0.23 (4113.)
8125059	CLIC1	chloride intracellular channel 1	-1	8.45	0.23 (3548.)
7924773	CDC42BPA	CDC42 binding protein kinase alpha (DMPK-like)	1	8.46	0.23 (1529.)
8118682	PHF1	PHD finger protein 1	-0.99	8.49	0.23 (2940.)
8031867	ZNF135	zinc finger protein 135	-0.99	8.57	0.23 (912.)
8019463	CSNK1D	casein kinase 1, delta	-0.95	8.59	0.23 (1076.)
8177478	RAD17	RAD17 homolog (S. pombe)	0.96	8.59	0.23 (1129.)
7894653	CNNM2	cyclin M2	1	8.61	0.23 (255.)
8147273	SLC26A7	solute carrier family 26, member 7	0.94	8.65	0.23 (1749.)
8131519	PHF14	PHD finger protein 14	1	8.66	0.23 (855.)
7962274	KIF21A	kinesin family member 21A	0.98	8.67	0.23 (841.)
7998136	RHBDF1	rhomboid 5 homolog 1 (Drosophila)	-0.99	8.7	0.23 (1458.)
7905559	LELP1	late cornified envelope-like proline-rich 1	-0.99	8.72	0.23 (4080.)
8165707	MT-ND6	mitochondrially encoded NADH dehydrogenase 6	-0.99	8.82	0.23 (3168.)
8117301	HIST1H2BA	histone cluster 1, H2ba	-0.97	8.83	0.23 (3224.)
8055287	MZT2A	mitotic spindle organizing protein 2A	-1	8.88	0.23 (2618.)
8029521	TOMM40	translocase of outer mitochondrial membrane 40 homolog (yeast)	-0.99	8.88	0.23 (453.)
8074201	ANKRD62	ankyrin repeat domain 62	1	9.09	0.23 (1020.)
7933855	RTKN2	rhotekin 2	0.99	9.11	0.23 (463.)
8023605	PIGN	phosphatidylinositol glycan anchor biosynthesis, class N	0.99	9.2	0.23 (520.)
8091283	PLOD2	procollagen-lysine, 2-oxoglutarate 5-dioxygenase 2	0.94	9.2	0.23 (1027.)
7984562	KIF23	kinesin family member 23	-0.98	9.26	0.23 (4861.)
7957221	TRHDE	thyrotropin-releasing hormone degrading enzyme	0.98	9.29	0.23 (1380.)
8165676	MT-ND3	mitochondrially encoded NADH dehydrogenase 3	-0.99	9.31	0.23 (2895.)
8071179	DGCR6	DiGeorge syndrome critical region gene 6	-0.99	9.46	0.23 (2075.)
8025450	OR2Z1	olfactory receptor, family 2, subfamily Z, member 1	-1	9.46	0.23 (2981.)
7941583	RAB1B	RAB1B, member RAS oncogene family	-1	9.49	0.23 (3843.)
7986605	POTEC	POTE ankyrin domain family, member C	0.98	9.51	0.23 (1619.)
8083463	C3orf79	chromosome 3 open reading frame 79	0.99	9.57	0.23 (620.)
7892935	SLC25A3	solute carrier family 25 (mitochondrial carrier; phosphate carrier), member 3	-0.98	9.57	0.23 (312.)
8110734	BRD9	bromodomain containing 9	-0.98	9.67	0.23 (1532.)
8043100	TMSB10	thymosin beta 10	-1	9.82	0.23 (2412.)
8062944	SEMG2	semenogelin II	-0.99	9.85	0.23 (709.)
8019183	ACTG1	actin, gamma 1	-1	10	0.23 (4653.)
7971375	TPT1	tumor protein, translationally-controlled 1	-0.99	10.05	0.23 (4383.)
8044278	CCDC138	coiled-coil domain containing 138	0.99	10.19	0.23 (1182.)
7978527	C14orf126	chromosome 14 open reading frame 126	0.99	10.33	0.23 (17.)
8133818	PHTF2	putative homeodomain transcription factor 2	0.98	10.37	0.23 (1878.)
8037642	SNRPD2	small nuclear ribonucleoprotein D2 polypeptide 16.5kDa	-0.94	10.37	0.23 (1453.)
7954377	IAPP	islet amyloid polypeptide	0.94	10.61	0.23 (917.)
7893923	RPL24	ribosomal protein L24	-0.95	10.73	0.23 (183.)
8133961	RUNDC3B	RUN domain containing 3B	1	10.8	0.23 (708.)
7939969	OR8H3	olfactory receptor, family 8, subfamily H, member 3	0.97	10.82	0.23 (939.)
8140686	SEMA3D	sema domain, immunoglobulin domain (Ig), short basic domain, secreted, (semaphorin) 3D	0.98	10.91	0.23 (991.)
8040211	KLF11	Kruppel-like factor 11	-0.98	11.01	0.23 (1756.)
7951521	C11orf65	chromosome 11 open reading frame 65	1	11.06	0.23 (650.)
7995783	MT2A	metallothionein 2A	-0.99	11.15	0.23 (2137.)
7954382	PYROXD1	pyridine nucleotide-disulphide oxidoreductase domain 1	0.94	11.65	0.23 (952.)
8076209	RPL3	ribosomal protein L3	-0.99	12.07	0.23 (2563.)
8062933	SEMG1	semenogelin I	-0.99	12.16	0.23 (3343.)
7927529	MSMB	microseminoprotein, beta-	-0.99	12.5	0.23 (4760.)
7939965	OR8I2	olfactory receptor, family 8, subfamily I, member 2	0.99	12.68	0.23 (969.)
8097529	ELMOD2	ELMO/CED-12 domain containing 2	0.99	12.95	0.23 (744.)
7965231	MGAT4C	mannosyl (alpha-1,3-)-glycoprotein beta-1,4-N-acetylglucosaminyltransferase, isozyme C (putative)	0.98	12.97	0.23 (617.)
7961595	RERGL	RERG/RAS-like	0.98	16	0.23 (803.)
8010783	UTS2R	urotensin 2 receptor	-0.99	16.51	0.23 (1158.)
8005739	FAM27L	family with sequence similarity 27-like	-0.99	17.33	0.23 (729.)
7942586	RPS3	ribosomal protein S3	-1	18.69	0.23 (3316.)
8159379	TMEM141	transmembrane protein 141	-1	21.85	0.23 (1006.)

## Sheet: Control vs Astheno
Identifier	Gene name ▾	Description	PC (gene vs. outcome):	Fold Change	Q-value (Rank)
7947156	MUC15	mucin 15, cell surface associated	0.98	-27.04	0.087 (1718.)
8165552	NELF	nasal embryonic LHRH factor	-0.99	-22.26	0.15 (2443.)
8081206	OR5K4	olfactory receptor, family 5, subfamily K, member 4	0.96	-21.9	0.16 (1972.)
7907049	MAEL	maelstrom homolog (Drosophila)	-0.96	-21.79	0.16 (2660.)
7989159	ZNF280D	zinc finger protein 280D	0.99	-21.04	0.16 (1725.)
7990582	SCAPER	S-phase cyclin A-associated protein in the ER	0.99	-19.26	0.17 (2722.)
7990269	C15orf59	chromosome 15 open reading frame 59	-0.98	-19.01	0.17 (2884.)
8089801	GSK3B	glycogen synthase kinase 3 beta	0.94	-18.65	0.17 (3871.)
7986605	POTEC	POTE ankyrin domain family, member C	0.99	-18.27	0.17 (882.)
8106776	COX7C	cytochrome c oxidase subunit VIIc	-0.96	-18.2	0.17 (2673.)
8090133	CCDC14	coiled-coil domain containing 14	0.99	-17.85	0.17 (1109.)
7968333	USPL1	ubiquitin specific peptidase like 1	1	-17.8	0.17 (376.)
8004241	RNASEK	ribonuclease, RNase K	-0.96	-17.49	0.17 (3338.)
7926916	ZEB1	zinc finger E-box binding homeobox 1	0.98	-17.4	0.17 (3876.)
8088526	THOC7	THO complex 7 homolog (Drosophila)	0.93	-17.35	0.17 (4267.)
8046003	GCA	grancalcin, EF-hand calcium binding protein	1	-17.07	0.17 (67.)
8120838	TTK	TTK protein kinase	1	-17.01	0.17 (332.)
7896317	C1D	C1D nuclear receptor corepressor	0.99	-17	0.17 (171.)
8180337	SMCR7L	Smith-Magenis syndrome chromosome region, candidate 7-like	-0.99	-16.98	0.17 (1267.)
8097335	HSPA4L	heat shock 70kDa protein 4-like	1	-16.79	0.17 (182.)
8103399	PDGFC	platelet derived growth factor C	0.99	-16.74	0.17 (2994.)
8173513	RPS4X	ribosomal protein S4, X-linked	-1	-16.65	0.17 (292.)
7911017	SDCCAG8	serologically defined colon cancer antigen 8	1	-16.65	0.17 (3015.)
8111271	CDH9	cadherin 9, type 2 (T1-cadherin)	0.99	-16.61	0.17 (177.)
8177061	AMELY	amelogenin, Y-linked	0.96	-16.54	0.17 (3189.)
7923372	PHLDA3	pleckstrin homology-like domain, family A, member 3	-0.93	-16.45	0.17 (3633.)
7924190	ANGEL2	angel homolog 2 (Drosophila)	0.98	-16.36	0.17 (3158.)
7894549	C2orf24	chromosome 2 open reading frame 24	-1	-16.31	0.17 (183.)
7908543	NEK7	NIMA (never in mitosis gene a)-related kinase 7	0.99	-16.3	0.17 (597.)
7954377	IAPP	islet amyloid polypeptide	1	-16.21	0.17 (304.)
7957962	SPIC	Spi-C transcription factor (Spi-1/PU.1 related)	0.98	-16.14	0.17 (2047.)
8102730	MFSD8	major facilitator superfamily domain containing 8	1	-16.07	0.17 (1944.)
8044161	RGPD3	RANBP2-like and GRIP domain containing 3	0.99	-16.04	0.17 (1045.)
7938951	ANO5	anoctamin 5	1	-15.97	0.17 (567.)
8118974	RPL10A	ribosomal protein L10a	-1	-15.83	0.17 (364.)
8092741	UTS2D	urotensin 2 domain containing	0.99	-15.76	0.17 (592.)
7965390	EPYC	epiphycan	0.96	-15.7	0.17 (3165.)
7962013	ERGIC2	ERGIC and golgi 2	1	-15.59	0.17 (124.)
7999149	NMRAL1	NmrA-like family domain containing 1	-1	-15.59	0.17 (2408.)
8126891	CRISP2	cysteine-rich secretory protein 2	0.99	-15.52	0.17 (493.)
8144516	ERI1	exoribonuclease 1	1	-15.42	0.17 (2665.)
8151101	MYBL1	v-myb myeloblastosis viral oncogene homolog (avian)-like 1	0.95	-15.31	0.17 (2842.)
8045619	EPC2	enhancer of polycomb homolog 2 (Drosophila)	0.98	-15.22	0.17 (3355.)
8050495	NT5C1B	5'-nucleotidase, cytosolic IB	0.98	-15.22	0.17 (2539.)
8035779	ZNF506	zinc finger protein 506	0.99	-15.18	0.17 (268.)
8151149	ARFGEF1	ADP-ribosylation factor guanine nucleotide-exchange factor 1(brefeldin A-inhibited)	0.97	-15.09	0.17 (4489.)
8022856	NOL4	nucleolar protein 4	0.97	-15.09	0.17 (2603.)
8007949	C17orf57	chromosome 17 open reading frame 57	0.98	-15.05	0.17 (1560.)
7990916	RPS17	ribosomal protein S17	-1	-15.01	0.17 (74.)
8090898	STAG1	stromal antigen 1	1	-14.99	0.17 (4073.)
8165667	MT-CO1	mitochondrially encoded cytochrome c oxidase I	-1	-14.96	0.17 (3177.)
8030368	RPS11	ribosomal protein S11	-1	-14.94	0.17 (92.)
8156290	CKS2	CDC28 protein kinase regulatory subunit 2	-0.99	-14.84	0.17 (1069.)
7961281	TAS2R50	taste receptor, type 2, member 50	1	-14.76	0.17 (524.)
8085676	DAZL	deleted in azoospermia-like	0.99	-14.73	0.17 (1546.)
8046746	PPP1R1C	protein phosphatase 1, regulatory (inhibitor) subunit 1C	0.92	-14.62	0.17 (4060.)
8140556	HGF	hepatocyte growth factor (hepapoietin A; scatter factor)	1	-14.46	0.17 (1528.)
8161265	IGFBPL1	insulin-like growth factor binding protein-like 1	-0.96	-14.37	0.17 (3350.)
7974418	CGRRF1	cell growth regulator with ring finger domain 1	0.9	-14.31	0.17 (4548.)
8106827	GPR98	G protein-coupled receptor 98	0.97	-14.3	0.17 (3375.)
8129125	GPRC6A	G protein-coupled receptor, family C, group 6, member A	0.99	-14.26	0.17 (1085.)
7892663	DAD1	defender against cell death 1	-0.98	-14.16	0.17 (1102.)
7940307	MS4A13	membrane-spanning 4-domains, subfamily A, member 13	0.99	-14	0.17 (2624.)
8098379	WDR17	WD repeat domain 17	1	-14	0.17 (357.)
8161632	PTAR1	protein prenyltransferase alpha subunit repeat containing 1	0.98	-13.89	0.17 (1953.)
8101256	GK2	glycerol kinase 2	0.98	-13.87	0.17 (2686.)
8133049	ZNF107	zinc finger protein 107	0.99	-13.83	0.17 (1697.)
7997940	RPL13	ribosomal protein L13	-0.92	-13.77	0.17 (3725.)
8128818	WASF1	WAS protein family, member 1	0.94	-13.77	0.17 (3164.)
8180217	ZNF90	zinc finger protein 90	1	-13.75	0.17 (508.)
7893015	HNRNPD	heterogeneous nuclear ribonucleoprotein D (AU-rich element RNA binding protein 1, 37kDa)	-0.96	-13.67	0.17 (3301.)
7893345	CANX	calnexin	0.99	-13.57	0.17 (526.)
8067985	NCAM2	neural cell adhesion molecule 2	0.99	-13.55	0.17 (629.)
7899346	CCDC72	coiled-coil domain containing 72	-0.97	-13.54	0.17 (2412.)
7901765	HOOK1	hook homolog 1 (Drosophila)	0.99	-13.5	0.17 (1139.)
8040908	SNX17	sorting nexin 17	-0.98	-13.49	0.17 (2867.)
8081158	ARL6	ADP-ribosylation factor-like 6	1	-13.48	0.17 (225.)
8117716	OR2J2	NA	0.96	-13.45	0.17 (3533.)
8084173	ATP11B	ATPase, class VI, type 11B	0.99	-13.38	0.17 (1097.)
8127391	EYS	eyes shut homolog (Drosophila)	0.99	-13.38	0.17 (396.)
7961182	KLRC2	killer cell lectin-like receptor subfamily C, member 2	1	-13.38	0.17 (479.)
8107133	PAM	peptidylglycine alpha-amidating monooxygenase	0.96	-13.34	0.17 (3966.)
7986977	TJP1	tight junction protein 1 (zona occludens 1)	0.96	-13.33	0.17 (4530.)
8023710	CDH19	cadherin 19, type 2	1	-13.21	0.17 (216.)
7978766	FKBP3	FK506 binding protein 3, 25kDa	0.99	-13.18	0.17 (2562.)
8178826	HLA-DQB1	major histocompatibility complex, class II, DQ beta 1	-0.95	-13.18	0.17 (3607.)
8109062	FBXO38	F-box protein 38	0.9	-13.11	0.17 (4500.)
8170704	ABCD1	ATP-binding cassette, sub-family D (ALD), member 1	-0.98	-13.1	0.17 (3741.)
8105681	ERBB2IP	erbb2 interacting protein	1	-13.05	0.17 (535.)
7933947	HERC4	hect domain and RLD 4	1	-12.99	0.17 (337.)
7999468	LITAF	lipopolysaccharide-induced TNF factor	-0.99	-12.98	0.17 (1487.)
7901052	RPS8	ribosomal protein S8	0.92	-12.98	0.17 (4450.)
7909494	SYT14	synaptotagmin XIV	0.98	-12.94	0.17 (1260.)
8056376	SCN3A	sodium channel, voltage-gated, type III, alpha subunit	1	-12.91	0.17 (900.)
8102523	FABP2	fatty acid binding protein 2, intestinal	1	-12.9	0.17 (813.)
7896159	SRP14	signal recognition particle 14kDa (homologous Alu RNA binding protein)	-0.99	-12.89	0.17 (81.)
8147079	LRRCC1	leucine rich repeat and coiled-coil domain containing 1	0.99	-12.82	0.17 (664.)
7894177	NONO	non-POU domain containing, octamer-binding	0.99	-12.73	0.17 (2159.)
8177507	GTF2H2	general transcription factor IIH, polypeptide 2, 44kDa	0.98	-12.68	0.17 (1775.)
8105353	SKIV2L2	superkiller viralicidic activity 2-like 2 (S. cerevisiae)	0.94	-12.58	0.17 (3042.)
8098041	TMEM144	transmembrane protein 144	1	-12.52	0.17 (3314.)
8140814	SLC25A40	solute carrier family 25, member 40	1	-12.5	0.17 (349.)
8062206	ROMO1	reactive oxygen species modulator 1	-1	-12.45	0.17 (3008.)
8056250	GCG	glucagon	1	-12.43	0.17 (1014.)
8010017	C17orf106	chromosome 17 open reading frame 106	-0.99	-12.41	0.17 (3612.)
8019930	MYL12B	myosin, light chain 12B, regulatory	-0.97	-12.41	0.17 (3036.)
8171381	FANCB	Fanconi anemia, complementation group B	0.99	-12.36	0.17 (1896.)
7917370	COL24A1	collagen, type XXIV, alpha 1	0.98	-12.35	0.17 (2925.)
8161192	RNF38	ring finger protein 38	0.97	-12.35	0.17 (2585.)
8022692	DSC3	desmocollin 3	1	-12.32	0.17 (1318.)
8121152	FUT9	fucosyltransferase 9 (alpha (1,3) fucosyltransferase)	0.95	-12.32	0.17 (3634.)
7977456	POTEH	POTE ankyrin domain family, member H	1	-12.28	0.17 (1340.)
8091811	SI	sucrase-isomaltase (alpha-glucosidase)	1	-12.26	0.17 (100.)
7979483	C14orf39	chromosome 14 open reading frame 39	1	-12.24	0.17 (233.)
8120758	SENP6	SUMO1/sentrin specific peptidase 6	0.98	-12.24	0.17 (2995.)
7947248	KIF18A	kinesin family member 18A	1	-12.21	0.17 (103.)
8097586	GAB1	GRB2-associated binding protein 1	0.86	-12.2	0.17 (4821.)
8091910	SERPINI2	serpin peptidase inhibitor, clade I (pancpin), member 2	1	-12.2	0.17 (454.)
8095187	CEP135	centrosomal protein 135kDa	0.96	-12.19	0.17 (3261.)
7989387	VPS13C	vacuolar protein sorting 13 homolog C (S. cerevisiae)	1	-12.17	0.17 (398.)
7911056	C1orf101	chromosome 1 open reading frame 101	0.97	-12.12	0.17 (4211.)
8034084	AP1M2	adaptor-related protein complex 1, mu 2 subunit	-0.99	-12.11	0.17 (2915.)
7952398	OR8B2	olfactory receptor, family 8, subfamily B, member 2	0.99	-12.11	0.17 (399.)
8155460	CNTNAP3	contactin associated protein-like 3	1	-12.07	0.17 (498.)
7955983	OR10A7	olfactory receptor, family 10, subfamily A, member 7	0.97	-12.04	0.17 (2895.)
7895444	C11orf58	chromosome 11 open reading frame 58	-0.99	-12	0.17 (274.)
7968962	LRRC63	leucine rich repeat containing 63	0.96	-12	0.17 (4175.)
8169504	SLC6A14	solute carrier family 6 (amino acid transporter), member 14	1	-11.96	0.17 (674.)
8113113	C5orf36	chromosome 5 open reading frame 36	1	-11.94	0.17 (87.)
8103206	FBXW7	F-box and WD repeat domain containing 7	0.99	-11.88	0.17 (694.)
7893534	PRPF8	PRP8 pre-mRNA processing factor 8 homolog (S. cerevisiae)	-0.98	-11.88	0.17 (1605.)
8102655	BBS7	Bardet-Biedl syndrome 7	0.99	-11.85	0.17 (1017.)
8047262	C2orf69	chromosome 2 open reading frame 69	0.98	-11.85	0.17 (4256.)
7893582	EIF4G2	eukaryotic translation initiation factor 4 gamma, 2	-0.93	-11.82	0.17 (3406.)
7961710	ABCC9	ATP-binding cassette, sub-family C (CFTR/MRP), member 9	1	-11.8	0.17 (1467.)
8053315	LRRTM4	leucine rich repeat transmembrane neuronal 4	0.89	-11.79	0.17 (4505.)
8035831	ZNF98	zinc finger protein 98	1	-11.79	0.17 (768.)
8121936	C6orf58	chromosome 6 open reading frame 58	1	-11.77	0.17 (419.)
8174610	LRCH2	leucine-rich repeats and calponin homology (CH) domain containing 2	0.99	-11.77	0.17 (863.)
8023937	OR4F4	olfactory receptor, family 4, subfamily F, member 4	0.98	-11.77	0.17 (2819.)
7995448	TMEM188	transmembrane protein 188	1	-11.77	0.17 (1811.)
7965436	EEA1	early endosome antigen 1	1	-11.76	0.17 (107.)
7908492	CFHR4	complement factor H-related 4	0.92	-11.75	0.17 (3851.)
8084814	OSTN	osteocrin	0.99	-11.74	0.17 (1922.)
7907657	RALGPS2	Ral GEF with PH domain and SH3 binding motif 2	0.96	-11.71	0.17 (2448.)
7964262	NACA	nascent polypeptide-associated complex alpha subunit	-0.99	-11.67	0.17 (1820.)
7896531	GDI2	GDP dissociation inhibitor 2	-0.94	-11.66	0.17 (3186.)
7893455	RPS27A	ribosomal protein S27a	-1	-11.66	0.17 (39.)
8057719	HIBCH	3-hydroxyisobutyryl-CoA hydrolase	0.97	-11.63	0.17 (1867.)
7894186	ILF2	interleukin enhancer binding factor 2, 45kDa	-0.89	-11.62	0.17 (4224.)
8160394	IFNA21	interferon, alpha 21	0.99	-11.58	0.17 (903.)
7918134	AMY2B	amylase, alpha 2B (pancreatic)	1	-11.57	0.17 (132.)
7961285	TAS2R20	taste receptor, type 2, member 20	0.98	-11.55	0.17 (1738.)
7983638	DTWD1	DTW domain containing 1	0.99	-11.53	0.17 (1066.)
7895004	ADAM17	ADAM metallopeptidase domain 17	0.98	-11.51	0.17 (1419.)
8129706	HBS1L	HBS1-like (S. cerevisiae)	0.94	-11.46	0.17 (3653.)
7962904	ARF3	ADP-ribosylation factor 3	-1	-11.41	0.17 (1780.)
7946025	OR52A1	olfactory receptor, family 52, subfamily A, member 1	0.97	-11.39	0.17 (4324.)
8136370	AGBL3	ATP/GTP binding protein-like 3	0.97	-11.35	0.17 (2643.)
7971937	KLHL1	kelch-like 1 (Drosophila)	1	-11.34	0.17 (277.)
7894214	RPS24	ribosomal protein S24	-0.98	-11.34	0.17 (633.)
8046213	UBR3	ubiquitin protein ligase E3 component n-recognin 3 (putative)	0.98	-11.28	0.17 (2663.)
7893853	PSMB2	proteasome (prosome, macropain) subunit, beta type, 2	0.95	-11.25	0.17 (2128.)
8042601	ZNF638	zinc finger protein 638	0.99	-11.25	0.17 (776.)
8124521	HIST1H4J	histone cluster 1, H4j	-0.98	-11.21	0.17 (2868.)
8102468	PRSS12	protease, serine, 12 (neurotrypsin, motopsin)	0.98	-11.21	0.17 (4398.)
8102162	INTS12	integrator complex subunit 12	0.99	-11.19	0.17 (1964.)
8082667	NUDT16	nudix (nucleoside diphosphate linked moiety X)-type motif 16	-0.98	-11.19	0.17 (2947.)
8056572	SPC25	SPC25, NDC80 kinetochore complex component, homolog (S. cerevisiae)	0.99	-11.15	0.17 (4322.)
8101228	CNOT6L	CCR4-NOT transcription complex, subunit 6-like	0.99	-11.12	0.17 (1798.)
8150112	GSR	glutathione reductase	-1	-11.09	0.17 (3020.)
8072274	UQCR10	ubiquinol-cytochrome c reductase, complex III subunit X	-0.96	-11.07	0.17 (2324.)
8152031	FBXO43	F-box protein 43	0.97	-11.06	0.17 (4048.)
8054771	SLC35F5	solute carrier family 35, member F5	1	-11.06	0.17 (568.)
7895085	SMNDC1	survival motor neuron domain containing 1	0.97	-11.06	0.17 (2293.)
8078319	ZCWPW2	zinc finger, CW type with PWWP domain 2	1	-10.96	0.17 (250.)
7933379	PTPN20A	protein tyrosine phosphatase, non-receptor type 20A	0.98	-10.93	0.17 (2438.)
8160151	ZDHHC21	zinc finger, DHHC-type containing 21	1	-10.93	0.17 (470.)
7893904	RPL4	ribosomal protein L4	-1	-10.92	0.17 (460.)
8045539	KYNU	kynureninase (L-kynurenine hydrolase)	1	-10.85	0.17 (596.)
8102450	NDST4	N-deacetylase/N-sulfotransferase (heparan glucosaminyl) 4	1	-10.85	0.17 (1309.)
8085815	TOP2B	topoisomerase (DNA) II beta 180kDa	1	-10.83	0.17 (556.)
8040552	NCOA1	nuclear receptor coactivator 1	1	-10.81	0.17 (2003.)
8076339	PHF5A	PHD finger protein 5A	-1	-10.78	0.17 (2261.)
7907439	PRDX6	peroxiredoxin 6	-0.96	-10.78	0.17 (3687.)
8100464	NMU	neuromedin U	0.99	-10.76	0.17 (1582.)
7896258	CAPNS1	calpain, small subunit 1	-0.99	-10.71	0.17 (485.)
8157679	OR1Q1	olfactory receptor, family 1, subfamily Q, member 1	0.98	-10.71	0.17 (4150.)
8057578	CALCRL	calcitonin receptor-like	1	-10.68	0.17 (240.)
8152668	ATAD2	ATPase family, AAA domain containing 2	0.99	-10.67	0.17 (1987.)
8020653	CABYR	calcium binding tyrosine-(Y)-phosphorylation regulated	0.96	-10.67	0.17 (4289.)
8111960	C5orf34	chromosome 5 open reading frame 34	0.9	-10.65	0.17 (4245.)
7961151	KLRK1	killer cell lectin-like receptor subfamily K, member 1	1	-10.63	0.17 (156.)
8020068	ANKRD12	ankyrin repeat domain 12	0.96	-10.61	0.17 (2681.)
7961279	TAS2R14	taste receptor, type 2, member 14	0.99	-10.59	0.17 (919.)
8007643	C17orf104	chromosome 17 open reading frame 104	0.99	-10.58	0.17 (628.)
8022728	DSC1	desmocollin 1	0.99	-10.58	0.17 (999.)
8022831	C18orf34	chromosome 18 open reading frame 34	0.98	-10.57	0.17 (1363.)
7918275	WDR47	WD repeat domain 47	0.97	-10.55	0.17 (2417.)
8146544	UBXN2B	UBX domain protein 2B	0.94	-10.54	0.17 (3230.)
7893070	SNRNP200	small nuclear ribonucleoprotein 200kDa (U5)	1	-10.53	0.17 (2280.)
8005501	FAM18B2	family with sequence similarity 18, member B2	0.96	-10.5	0.17 (4013.)
7933084	NAMPTL	nicotinamide phosphoribosyltransferase-like	1	-10.5	0.17 (1155.)
8146900	XKR9	XK, Kell blood group complex subunit-related family, member 9	1	-10.5	0.17 (2759.)
8042720	CCT7	chaperonin containing TCP1, subunit 7 (eta)	-1	-10.46	0.17 (938.)
7917634	HFM1	HFM1, ATP-dependent DNA helicase homolog (S. cerevisiae)	1	-10.46	0.17 (194.)
7972190	RBM26	RNA binding motif protein 26	1	-10.45	0.17 (602.)
7927710	CDK1	cyclin-dependent kinase 1	0.97	-10.42	0.17 (3218.)
7968835	AKAP11	A kinase (PRKA) anchor protein 11	1	-10.41	0.17 (577.)
8139891	SBDS	Shwachman-Bodian-Diamond syndrome	-1	-10.41	0.17 (228.)
8026868	RPL18A	ribosomal protein L18a	-1	-10.4	0.17 (3730.)
7895280	EIF3D	eukaryotic translation initiation factor 3, subunit D	0.99	-10.39	0.17 (560.)
8046078	B3GALT1	UDP-Gal:betaGlcNAc beta 1,3-galactosyltransferase, polypeptide 1	0.95	-10.36	0.17 (4721.)
8135277	MLL5	myeloid/lymphoid or mixed-lineage leukemia 5 (trithorax homolog, Drosophila)	0.95	-10.36	0.17 (4335.)
8147848	OXR1	oxidation resistance 1	1	-10.36	0.17 (310.)
8095269	POLR2B	polymerase (RNA) II (DNA directed) polypeptide B, 140kDa	0.99	-10.36	0.17 (2870.)
8146839	C8orf34	chromosome 8 open reading frame 34	1	-10.34	0.17 (3927.)
8112841	HOMER1	homer homolog 1 (Drosophila)	0.98	-10.3	0.17 (3380.)
8040440	GEN1	Gen homolog 1, endonuclease (Drosophila)	1	-10.28	0.17 (490.)
7902594	PRKACB	protein kinase, cAMP-dependent, catalytic, beta	0.99	-10.26	0.17 (521.)
8103544	SPOCK3	sparc/osteonectin, cwcv and kazal-like domains proteoglycan (testican) 3	0.97	-10.26	0.17 (2670.)
7966202	KCTD10	potassium channel tetramerisation domain containing 10	-0.98	-10.25	0.17 (3760.)
7895012	FAM153C	family with sequence similarity 153, member C	-0.98	-10.24	0.17 (1050.)
7917433	ODF2L	outer dense fiber of sperm tails 2-like	0.99	-10.24	0.17 (1055.)
8046848	ZC3H15	zinc finger CCCH-type containing 15	0.95	-10.24	0.17 (3340.)
8055496	LRP1B	low density lipoprotein receptor-related protein 1B	1	-10.22	0.17 (325.)
7933855	RTKN2	rhotekin 2	0.99	-10.22	0.17 (837.)
7957478	TMTC3	transmembrane and tetratricopeptide repeat containing 3	1	-10.22	0.17 (198.)
8095574	DCK	deoxycytidine kinase	0.99	-10.2	0.17 (3049.)
8129379	ECHDC1	enoyl CoA hydratase domain containing 1	0.95	-10.19	0.17 (2713.)
8036737	RPS16	ribosomal protein S16	-0.99	-10.18	0.17 (943.)
8065327	NKX2-4	NK2 homeobox 4	-0.97	-10.16	0.17 (3193.)
7908376	RGS18	regulator of G-protein signaling 18	0.99	-10.16	0.17 (1498.)
7958620	IFT81	intraflagellar transport 81 homolog (Chlamydomonas)	0.94	-10.14	0.17 (3598.)
8101957	EMCN	endomucin	0.91	-10.13	0.17 (3960.)
7960553	MRPL51	mitochondrial ribosomal protein L51	-0.94	-10.11	0.17 (2687.)
8078569	GOLGA4	golgin A4	0.96	-10.08	0.17 (3514.)
7939072	METT5D1	methyltransferase 5 domain containing 1	1	-10.07	0.17 (113.)
8094169	CPEB2	cytoplasmic polyadenylation element binding protein 2	0.97	-10.06	0.17 (2940.)
7922268	KIFAP3	kinesin-associated protein 3	1	-10.05	0.17 (190.)
8047097	GLS	glutaminase	0.98	-10.02	0.17 (923.)
8097086	MYOZ2	myozenin 2	0.9	-10.02	0.17 (4330.)
7895619	2014-09-02	septin 2	-0.89	-10	0.17 (4111.)
8068833	PDE9A	phosphodiesterase 9A	-0.98	-9.99	0.17 (3182.)
8099826	TLR10	toll-like receptor 10	0.98	-9.99	0.17 (4217.)
8103932	MLF1IP	MLF1 interacting protein	0.84	-9.97	0.17 (4810.)
7954330	SLCO1B3	solute carrier organic anion transporter family, member 1B3	0.97	-9.96	0.17 (1296.)
8005166	UBB	ubiquitin B	-0.98	-9.95	0.17 (1982.)
7923119	ZBTB41	zinc finger and BTB domain containing 41	0.97	-9.95	0.17 (1144.)
7938313	IPO7	importin 7	0.93	-9.94	0.17 (3984.)
8174985	SMARCA1	SWI/SNF related, matrix associated, actin dependent regulator of chromatin, subfamily a, member 1	0.99	-9.94	0.17 (2781.)
8055992	ACVR1C	activin A receptor, type IC	0.96	-9.92	0.17 (3240.)
8177426	DAZ1	deleted in azoospermia 1	1	-9.91	0.17 (61.)
8009561	RPL38	ribosomal protein L38	-0.99	-9.9	0.17 (634.)
8095723	EPGN	epithelial mitogen homolog (mouse)	0.98	-9.88	0.17 (733.)
7968678	FREM2	FRAS1 related extracellular matrix protein 2	0.93	-9.86	0.17 (4735.)
7893923	RPL24	ribosomal protein L24	-1	-9.86	0.17 (19.)
7892766	TAF10	TAF10 RNA polymerase II, TATA box binding protein (TBP)-associated factor, 30kDa	-0.94	-9.86	0.17 (2105.)
8180224	ZNF208	zinc finger protein 208	1	-9.86	0.17 (543.)
8133108	CCT6A	chaperonin containing TCP1, subunit 6A (zeta 1)	0.99	-9.83	0.17 (3729.)
7893231	LAMP3	lysosomal-associated membrane protein 3	0.99	-9.83	0.17 (3850.)
7917996	LRRC39	leucine rich repeat containing 39	0.96	-9.83	0.17 (2524.)
7977450	OR11H1	olfactory receptor, family 11, subfamily H, member 1	0.94	-9.83	0.17 (3494.)
8048847	AGFG1	ArfGAP with FG repeats 1	0.99	-9.8	0.17 (794.)
7895038	KARS	lysyl-tRNA synthetase	-0.98	-9.79	0.17 (1353.)
8093936	MRFAP1	Mof4 family associated protein 1	-0.99	-9.78	0.17 (2786.)
7896167	USP22	ubiquitin specific peptidase 22	-0.92	-9.77	0.17 (3843.)
7896621	FAU	Finkel-Biskis-Reilly murine sarcoma virus (FBR-MuSV) ubiquitously expressed	-0.96	-9.74	0.17 (1646.)
8148358	PHF20L1	PHD finger protein 20-like 1	1	-9.74	0.17 (888.)
8095009	DCUN1D4	DCN1, defective in cullin neddylation 1, domain containing 4 (S. cerevisiae)	1	-9.73	0.17 (829.)
8138202	ICA1	islet cell autoantigen 1, 69kDa	0.96	-9.72	0.17 (4487.)
8140668	SEMA3A	sema domain, immunoglobulin domain (Ig), short basic domain, secreted, (semaphorin) 3A	1	-9.72	0.17 (288.)
8095663	AFM	afamin	0.95	-9.71	0.17 (3385.)
7956697	MON2	MON2 homolog (S. cerevisiae)	1	-9.71	0.17 (1336.)
8037642	SNRPD2	small nuclear ribonucleoprotein D2 polypeptide 16.5kDa	-0.92	-9.7	0.17 (3487.)
7964997	CAPS2	calcyphosine 2	0.99	-9.68	0.17 (820.)
7922598	ANGPTL1	angiopoietin-like 1	1	-9.67	0.17 (839.)
8137798	PSMG3	proteasome (prosome, macropain) assembly chaperone 3	-0.97	-9.67	0.17 (2464.)
8103378	ACCN5	amiloride-sensitive cation channel 5, intestinal	0.97	-9.66	0.17 (2653.)
7939197	HIPK3	homeodomain interacting protein kinase 3	0.99	-9.66	0.17 (3700.)
8100097	GABRG1	gamma-aminobutyric acid (GABA) A receptor, gamma 1	1	-9.65	0.17 (187.)
7919591	FAM72A	family with sequence similarity 72, member A	1	-9.64	0.17 (275.)
8144812	PCM1	pericentriolar material 1	0.98	-9.63	0.17 (1700.)
7965486	CCDC41	coiled-coil domain containing 41	0.97	-9.62	0.17 (2861.)
7918064	COL11A1	collagen, type XI, alpha 1	0.98	-9.62	0.17 (1721.)
8173941	TSPAN6	tetraspanin 6	1	-9.62	0.17 (363.)
7923141	DENND1B	DENN/MADD domain containing 1B	1	-9.6	0.17 (151.)
7957850	GAS2L3	growth arrest-specific 2 like 3	1	-9.56	0.17 (1471.)
7901895	ATG4C	ATG4 autophagy related 4 homolog C (S. cerevisiae)	1	-9.55	0.17 (1166.)
7969979	ABHD13	abhydrolase domain containing 13	0.97	-9.54	0.17 (1847.)
8121370	ARMC2	armadillo repeat containing 2	0.99	-9.5	0.17 (3584.)
7927658	UBE2D1	ubiquitin-conjugating enzyme E2D 1 (UBC4/5 homolog, yeast)	0.99	-9.5	0.17 (1022.)
8041149	WDR43	WD repeat domain 43	1	-9.43	0.17 (4640.)
8006409	CDK5R1	cyclin-dependent kinase 5, regulatory subunit 1 (p35)	-1	-9.39	0.17 (3199.)
7957106	CNOT2	CCR4-NOT transcription complex, subunit 2	0.97	-9.39	0.17 (1988.)
8180388	NME2P1	non-metastatic cells 2, protein (NM23B) expressed in, pseudogene 1	-0.99	-9.39	0.17 (1693.)
7961102	CLEC1B	C-type lectin domain family 1, member B	1	-9.38	0.17 (1256.)
8017133	SKA2	spindle and kinetochore associated complex subunit 2	0.94	-9.38	0.17 (3785.)
7995697	LPCAT2	lysophosphatidylcholine acyltransferase 2	1	-9.37	0.17 (1142.)
8088986	POU1F1	POU class 1 homeobox 1	1	-9.37	0.17 (145.)
7901073	UROD	uroporphyrinogen decarboxylase	-0.97	-9.37	0.17 (2833.)
7922823	EDEM3	ER degradation enhancer, mannosidase alpha-like 3	0.99	-9.36	0.17 (598.)
8067305	SYCP2	synaptonemal complex protein 2	1	-9.36	0.17 (184.)
8046062	XIRP2	xin actin-binding repeat containing 2	0.99	-9.36	0.17 (3216.)
8103494	NPY1R	neuropeptide Y receptor Y1	0.97	-9.33	0.17 (2632.)
7922969	PDC	phosducin	0.99	-9.33	0.17 (505.)
7893547	HSP90AB1	heat shock protein 90kDa alpha (cytosolic), class B member 1	-0.96	-9.32	0.17 (1392.)
7959164	DYNLL1	dynein, light chain, LC8-type 1	-0.99	-9.31	0.17 (1432.)
8087806	PCBP4	poly(rC) binding protein 4	-0.99	-9.29	0.17 (1702.)
8050302	ROCK2	Rho-associated, coiled-coil containing protein kinase 2	0.99	-9.29	0.17 (1473.)
8079707	NDUFAF3	NADH dehydrogenase (ubiquinone) 1 alpha subcomplex, assembly factor 3	-0.98	-9.22	0.17 (3744.)
8151572	SNX16	sorting nexin 16	1	-9.21	0.17 (312.)
7903119	ABCD3	ATP-binding cassette, sub-family D (ALD), member 3	0.98	-9.19	0.17 (848.)
7963577	SPRYD3	SPRY domain containing 3	-1	-9.19	0.17 (1956.)
8122317	HEBP2	heme binding protein 2	-1	-9.18	0.17 (782.)
7902396	RABGGTB	Rab geranylgeranyltransferase, beta subunit	0.96	-9.18	0.17 (3951.)
7894536	RPL11	ribosomal protein L11	-0.99	-9.18	0.17 (1452.)
8018006	ABCA10	ATP-binding cassette, sub-family A (ABC1), member 10	0.99	-9.17	0.17 (1502.)
8096905	AP1AR	adaptor-related protein complex 1 associated regulatory protein	0.99	-9.16	0.17 (932.)
8044613	CBWD6	COBW domain containing 6	0.99	-9.16	0.17 (380.)
8127787	IBTK	inhibitor of Bruton agammaglobulinemia tyrosine kinase	0.99	-9.16	0.17 (936.)
8134122	AKAP9	A kinase (PRKA) anchor protein (yotiao) 9	0.99	-9.15	0.17 (1542.)
8100819	CSN2	casein beta	0.99	-9.15	0.17 (451.)
7916898	DEPDC1	DEP domain containing 1	0.88	-9.13	0.17 (4275.)
8116520	GNB2L1	guanine nucleotide binding protein (G protein), beta polypeptide 2-like 1	-0.99	-9.11	0.17 (284.)
7951112	MTMR2	myotubularin related protein 2	0.98	-9.11	0.17 (1486.)
8099395	RAB28	RAB28, member RAS oncogene family	1	-9.11	0.17 (904.)
7895273	RPL34	ribosomal protein L34	-0.99	-9.1	0.17 (471.)
7893827	HINT1	histidine triad nucleotide binding protein 1	-0.98	-9.09	0.17 (554.)
7893564	RPS25	ribosomal protein S25	-0.99	-9.08	0.17 (189.)
8108683	PCDHB2	protocadherin beta 2	0.88	-9.07	0.17 (4832.)
8118314	HSPA1A	heat shock 70kDa protein 1A	-0.97	-9.05	0.17 (2507.)
7942255	KRTAP5-7	keratin associated protein 5-7	-0.99	-9.05	0.17 (3522.)
7895481	SLC25A3	solute carrier family 25 (mitochondrial carrier; phosphate carrier), member 3	-0.97	-9.05	0.17 (1610.)
7997289	CNTNAP4	contactin associated protein-like 4	1	-9.01	0.17 (1803.)
8089185	IMPG2	interphotoreceptor matrix proteoglycan 2	1	-9	0.17 (3926.)
8021496	KIAA1468	KIAA1468	1	-9	0.17 (775.)
7908553	PTPRC	protein tyrosine phosphatase, receptor type, C	0.99	-9	0.17 (1125.)
7923007	UCHL5	ubiquitin carboxyl-terminal hydrolase L5	0.98	-8.98	0.17 (1443.)
8000811	MAPK3	mitogen-activated protein kinase 3	-0.99	-8.96	0.17 (2477.)
8099887	RPL9	ribosomal protein L9	-1	-8.96	0.17 (342.)
7984871	CSK	c-src tyrosine kinase	-0.99	-8.93	0.17 (2509.)
8018038	ABCA5	ATP-binding cassette, sub-family A (ABC1), member 5	1	-8.9	0.17 (390.)
7894380	HNRNPM	heterogeneous nuclear ribonucleoprotein M	-1	-8.89	0.17 (40.)
8112940	SSBP2	single-stranded DNA binding protein 2	0.91	-8.87	0.17 (4771.)
7943297	CEP57	centrosomal protein 57kDa	0.96	-8.86	0.17 (3957.)
8074565	DGCR6L	DiGeorge syndrome critical region gene 6-like	-0.96	-8.85	0.17 (2712.)
8094278	NCAPG	non-SMC condensin I complex, subunit G	0.99	-8.83	0.17 (746.)
7929168	TNKS2	tankyrase, TRF1-interacting ankyrin-related ADP-ribose polymerase 2	0.98	-8.82	0.17 (4438.)
7989323	BNIP2	BCL2/adenovirus E1B 19kDa interacting protein 2	0.98	-8.81	0.17 (2699.)
7965652	CDK17	cyclin-dependent kinase 17	0.98	-8.81	0.17 (3924.)
8070701	CSTB	cystatin B (stefin B)	-0.96	-8.81	0.17 (3018.)
8035445	JUND	jun D proto-oncogene	-1	-8.8	0.17 (3017.)
8096415	MMRN1	multimerin 1	0.98	-8.79	0.17 (2880.)
7903188	PTBP2	polypyrimidine tract binding protein 2	0.99	-8.79	0.17 (455.)
7946946	TPH1	tryptophan hydroxylase 1	0.97	-8.79	0.17 (3128.)
8067862	NF1	neurofibromin 1	1	-8.78	0.17 (157.)
7965022	KRR1	KRR1, small subunit (SSU) processome component, homolog (yeast)	0.94	-8.77	0.17 (4287.)
8131666	ITGB8	integrin, beta 8	0.97	-8.75	0.17 (3739.)
8076223	RPL3	ribosomal protein L3	-0.99	-8.75	0.17 (1435.)
8085754	SGOL1	shugoshin-like 1 (S. pombe)	0.97	-8.75	0.17 (4564.)
8151967	STK3	serine/threonine kinase 3	0.98	-8.72	0.17 (3702.)
8083737	SMC4	structural maintenance of chromosomes 4	1	-8.71	0.17 (114.)
7908637	GPR25	G protein-coupled receptor 25	-1	-8.7	0.17 (3134.)
8092321	DCUN1D1	DCN1, defective in cullin neddylation 1, domain containing 1 (S. cerevisiae)	0.98	-8.68	0.17 (788.)
8131539	TMEM106B	transmembrane protein 106B	0.99	-8.68	0.17 (214.)
8180375	BRWD1	bromodomain and WD repeat domain containing 1	0.99	-8.66	0.17 (3371.)
7951046	MRE11A	MRE11 meiotic recombination 11 homolog A (S. cerevisiae)	0.88	-8.65	0.17 (4402.)
8133089	ZNF92	zinc finger protein 92	0.9	-8.65	0.17 (4494.)
7907396	C1orf105	chromosome 1 open reading frame 105	0.84	-8.64	0.17 (4862.)
8089372	KIAA1524	KIAA1524	0.98	-8.63	0.17 (842.)
8095390	UGT2B10	UDP glucuronosyltransferase 2 family, polypeptide B10	0.99	-8.61	0.17 (293.)
8083616	MLF1	myeloid leukemia factor 1	0.99	-8.59	0.17 (2456.)
7906386	PYHIN1	pyrin and HIN domain family, member 1	0.99	-8.59	0.17 (2601.)
7921099	CRABP2	cellular retinoic acid binding protein 2	-0.97	-8.57	0.17 (2997.)
7896349	RPL18	ribosomal protein L18	-0.98	-8.57	0.17 (1031.)
8039520	SBK2	SH3-binding domain kinase family, member 2	-0.99	-8.57	0.17 (2936.)
8062190	SPAG4	sperm associated antigen 4	-0.95	-8.57	0.17 (3232.)
8127193	BMP5	bone morphogenetic protein 5	0.96	-8.56	0.17 (3238.)
8023968	CDC34	cell division cycle 34 homolog (S. cerevisiae)	-0.97	-8.56	0.17 (2561.)
7923164	ATP6V1G3	ATPase, H+ transporting, lysosomal 13kDa, V1 subunit G3	0.99	-8.53	0.17 (501.)
7930470	SHOC2	soc-2 suppressor of clear homolog (C. elegans)	1	-8.51	0.17 (138.)
7893836	CERCAM	cerebral endothelial cell adhesion molecule	1	-8.5	0.17 (186.)
7974166	FANCM	Fanconi anemia, complementation group M	0.96	-8.48	0.17 (2666.)
8067869	RBM11	RNA binding motif protein 11	0.98	-8.48	0.17 (4141.)
7939877	OR4A47	olfactory receptor, family 4, subfamily A, member 47	0.97	-8.45	0.17 (2401.)
8133860	GNAI1	guanine nucleotide binding protein (G protein), alpha inhibiting activity polypeptide 1	0.93	-8.43	0.17 (3595.)
8153939	DGAT1	diacylglycerol O-acyltransferase 1	-0.96	-8.42	0.17 (3656.)
8096301	SPP1	secreted phosphoprotein 1	0.95	-8.42	0.17 (3879.)
8127767	ELOVL4	elongation of very long chain fatty acids (FEN1/Elo2, SUR4/Elo3, yeast)-like 4	0.92	-8.41	0.17 (3934.)
7997272	GABARAPL2	GABA(A) receptor-associated protein-like 2	-1	-8.41	0.17 (779.)
8089402	GUCA1C	guanylate cyclase activator 1C	0.86	-8.41	0.17 (4703.)
8168678	FAM133A	family with sequence similarity 133, member A	0.98	-8.4	0.17 (2776.)
8129105	BET3L	BET3 like (S. cerevisiae)	0.97	-8.39	0.17 (3009.)
7978756	FSCB	fibrous sheath CABYR binding protein	0.98	-8.39	0.17 (1703.)
7956670	USP15	ubiquitin specific peptidase 15	0.98	-8.39	0.17 (1192.)
7938592	FAR1	fatty acyl CoA reductase 1	0.99	-8.37	0.17 (1874.)
7924669	PYCR2	pyrroline-5-carboxylate reductase family, member 2	-0.99	-8.37	0.17 (2599.)
7937476	RPLP2	ribosomal protein, large, P2	-1	-8.37	0.17 (307.)
8094476	TBC1D19	TBC1 domain family, member 19	0.97	-8.37	0.17 (1947.)
7896162	GUK1	guanylate kinase 1	-0.96	-8.36	0.17 (2260.)
8021228	SMAD4	SMAD family member 4	0.95	-8.35	0.17 (3122.)
8053183	LBX2	ladybird homeobox 2	-0.97	-8.33	0.17 (3339.)
8153790	NFKBIL2	nuclear factor of kappa light polypeptide gene enhancer in B-cells inhibitor-like 2	-1	-8.33	0.17 (3574.)
8056060	BAZ2B	bromodomain adjacent to zinc finger domain, 2B	0.98	-8.32	0.17 (1860.)
8072989	PICK1	protein interacting with PRKCA 1	-1	-8.32	0.17 (2731.)
8154178	JAK2	Janus kinase 2	0.99	-8.31	0.17 (1208.)
8120102	CD2AP	CD2-associated protein	0.99	-8.29	0.17 (1499.)
8082750	UBA5	ubiquitin-like modifier activating enzyme 5	0.98	-8.27	0.17 (1387.)
7956001	OR6C68	olfactory receptor, family 6, subfamily C, member 68	0.95	-8.26	0.17 (3791.)
8070953	C21orf56	chromosome 21 open reading frame 56	-0.99	-8.25	0.17 (2761.)
7917199	TTLL7	tubulin tyrosine ligase-like family, member 7	0.99	-8.23	0.17 (697.)
7943442	DYNC2H1	dynein, cytoplasmic 2, heavy chain 1	0.99	-8.22	0.17 (418.)
7951385	CASP5	caspase 5, apoptosis-related cysteine peptidase	0.98	-8.21	0.17 (4251.)
7961069	CLECL1	C-type lectin-like 1	0.98	-8.2	0.17 (1912.)
7894036	RHOA	ras homolog gene family, member A	0.98	-8.2	0.17 (3469.)
8112967	TMEM167A	transmembrane protein 167A	1	-8.2	0.17 (2971.)
7937175	TUBGCP2	tubulin, gamma complex associated protein 2	-0.99	-8.19	0.17 (2896.)
8047006	ANKAR	ankyrin and armadillo repeat containing	0.99	-8.17	0.17 (1444.)
7929145	HECTD2	HECT domain containing 2	0.99	-8.17	0.17 (1101.)
8113039	MEF2C	myocyte enhancer factor 2C	1	-8.16	0.17 (2972.)
8105612	CWC27	CWC27 spliceosome-associated protein homolog (S. cerevisiae)	0.99	-8.15	0.17 (1476.)
7984562	KIF23	kinesin family member 23	-0.98	-8.14	0.17 (871.)
8153903	RPL8	ribosomal protein L8	-0.99	-8.14	0.17 (1044.)
8056943	KIAA1715	KIAA1715	0.99	-8.13	0.17 (801.)
7964937	ZFC3H1	zinc finger, C3H1-type containing	1	-8.13	0.17 (866.)
7923086	ASPM	asp (abnormal spindle) homolog, microcephaly associated (Drosophila)	0.99	-8.12	0.17 (317.)
8147221	OSGIN2	oxidative stress induced growth inhibitor family member 2	0.99	-8.11	0.17 (2958.)
8013191	FLII	flightless I homolog (Drosophila)	-0.99	-8.1	0.17 (2968.)
7994006	SMG1	SMG1 homolog, phosphatidylinositol 3-kinase-related kinase (C. elegans)	0.99	-8.09	0.17 (672.)
7896482	TARDBP	TAR DNA binding protein	0.87	-8.08	0.17 (4543.)
7957186	TBC1D15	TBC1 domain family, member 15	0.99	-8.08	0.17 (1425.)
7974566	MUDENG	MU-2/AP1M2 domain containing, death-inducing	0.99	-8.07	0.17 (1122.)
7990054	UACA	uveal autoantigen with coiled-coil domains and ankyrin repeats	0.97	-8.06	0.17 (2911.)
8086317	GORASP1	golgi reassembly stacking protein 1, 65kDa	-1	-8.05	0.17 (2630.)
8146069	ADAM18	ADAM metallopeptidase domain 18	0.99	-8.04	0.17 (989.)
7965231	MGAT4C	mannosyl (alpha-1,3-)-glycoprotein beta-1,4-N-acetylglucosaminyltransferase, isozyme C (putative)	0.99	-8.04	0.17 (336.)
8113286	RIOK2	RIO kinase 2 (yeast)	1	-8.04	0.17 (676.)
8165676	MT-ND3	mitochondrially encoded NADH dehydrogenase 3	-0.98	-8.03	0.17 (3145.)
8055672	MMADHC	methylmalonic aciduria (cobalamin deficiency) cblD type, with homocystinuria	0.97	-8.02	0.17 (1979.)
8095303	LPHN3	latrophilin 3	0.97	-8	0.17 (2411.)
8063011	WFDC10A	WAP four-disulfide core domain 10A	0.95	-8	0.17 (4669.)
8084955	PIGX	phosphatidylinositol glycan anchor biosynthesis, class X	0.96	-7.99	0.17 (3652.)
8101945	H2AFZ	H2A histone family, member Z	-0.96	-7.98	0.17 (2459.)
7994052	HS3ST2	heparan sulfate (glucosamine) 3-O-sulfotransferase 2	-0.99	-7.96	0.17 (3654.)
7918467	C1orf103	chromosome 1 open reading frame 103	0.97	-7.95	0.17 (3146.)
7917182	ELTD1	EGF, latrophilin and seven transmembrane domain containing 1	0.99	-7.95	0.17 (323.)
8073397	ZC3H7B	zinc finger CCCH-type containing 7B	-0.96	-7.95	0.17 (3630.)
8112961	RPS23	ribosomal protein S23	-0.99	-7.94	0.17 (2422.)
8046346	HAT1	histone acetyltransferase 1	0.99	-7.93	0.17 (942.)
8081210	OR5K1	olfactory receptor, family 5, subfamily K, member 1	0.96	-7.93	0.17 (3553.)
7894479	NDUFA2	NADH dehydrogenase (ubiquinone) 1 alpha subcomplex, 2, 8kDa	-0.94	-7.91	0.17 (2217.)
8045946	PSMD14	proteasome (prosome, macropain) 26S subunit, non-ATPase, 14	0.99	-7.91	0.17 (1328.)
7957177	RAB21	RAB21, member RAS oncogene family	0.94	-7.91	0.17 (3804.)
7895964	RPL30	ribosomal protein L30	-0.99	-7.91	0.17 (229.)
7896067	ATP6V0E1	ATPase, H+ transporting, lysosomal 9kDa, V0 subunit e1	0.99	-7.89	0.17 (546.)
8059393	CUL3	cullin 3	1	-7.89	0.17 (220.)
7949075	TRMT112	tRNA methyltransferase 11-2 homolog (S. cerevisiae)	-0.99	-7.88	0.17 (557.)
8128284	EPHA7	EPH receptor A7	0.99	-7.87	0.17 (690.)
8101624	KLHL8	kelch-like 8 (Drosophila)	0.95	-7.86	0.17 (4395.)
8023855	CYB5A	cytochrome b5 type A (microsomal)	-1	-7.85	0.17 (720.)
8157092	TMEM38B	transmembrane protein 38B	0.98	-7.85	0.17 (1163.)
8024246	C19orf24	chromosome 19 open reading frame 24	-0.98	-7.84	0.17 (3319.)
8147194	CNBD1	cyclic nucleotide binding domain containing 1	1	-7.82	0.17 (226.)
8102076	CENPE	centromere protein E, 312kDa	1	-7.81	0.17 (343.)
8091190	ATR	ataxia telangiectasia and Rad3 related	0.97	-7.8	0.17 (2778.)
7927008	CCNY	cyclin Y	0.98	-7.79	0.17 (1497.)
7892969	LYRM4	LYR motif containing 4	0.97	-7.79	0.17 (3178.)
8176375	RPS4Y1	ribosomal protein S4, Y-linked 1	-0.99	-7.79	0.17 (3227.)
8101934	DNAJB14	DnaJ (Hsp40) homolog, subfamily B, member 14	0.99	-7.78	0.17 (930.)
8028311	SPINT2	serine peptidase inhibitor, Kunitz type, 2	-0.99	-7.78	0.17 (2953.)
7983393	SORD	sorbitol dehydrogenase	-1	-7.77	0.17 (439.)
8025296	TRAPPC5	trafficking protein particle complex 5	-0.99	-7.76	0.17 (1608.)
8083599	C3orf55	chromosome 3 open reading frame 55	0.99	-7.74	0.17 (2777.)
8109712	HMMR	hyaluronan-mediated motility receptor (RHAMM)	0.98	-7.74	0.17 (2685.)
7972548	GPR18	G protein-coupled receptor 18	0.99	-7.72	0.17 (1863.)
7907104	DCAF6	DDB1 and CUL4 associated factor 6	0.99	-7.71	0.17 (769.)
7952325	HSPA8	heat shock 70kDa protein 8	-0.99	-7.71	0.17 (469.)
8142415	C7orf60	chromosome 7 open reading frame 60	0.92	-7.7	0.17 (4223.)
7932885	ARHGAP12	Rho GTPase activating protein 12	1	-7.68	0.17 (1311.)
7892937	NPM1	nucleophosmin (nucleolar phosphoprotein B23, numatrin)	0.98	-7.68	0.17 (3181.)
7894185	OAZ1	ornithine decarboxylase antizyme 1	-1	-7.67	0.17 (193.)
7976451	PPP4R4	protein phosphatase 4, regulatory subunit 4	0.99	-7.67	0.17 (221.)
7895275	RPL6	ribosomal protein L6	-0.86	-7.67	0.17 (4535.)
7950119	C11orf59	chromosome 11 open reading frame 59	-0.98	-7.66	0.17 (2849.)
8081198	OR5H1	olfactory receptor, family 5, subfamily H, member 1	1	-7.66	0.17 (1946.)
7983828	TEX9	testis expressed 9	0.98	-7.66	0.17 (1130.)
7893575	CBX3	chromobox homolog 3	0.76	-7.65	0.17 (4939.)
8093258	IQCG	IQ motif containing G	0.96	-7.65	0.17 (4066.)
7939977	OR8K3	olfactory receptor, family 8, subfamily K, member 3	0.96	-7.65	0.17 (2469.)
7936567	RAB11FIP2	RAB11 family interacting protein 2 (class I)	0.99	-7.65	0.17 (1742.)
8108954	TCERG1	transcription elongation regulator 1	0.99	-7.65	0.17 (4751.)
7929288	EXOC6	exocyst complex component 6	1	-7.63	0.17 (730.)
8111629	NUP155	nucleoporin 155kDa	0.85	-7.63	0.17 (4715.)
7912283	CTNNBIP1	catenin, beta interacting protein 1	-0.96	-7.62	0.17 (3356.)
7959856	PIWIL1	piwi-like 1 (Drosophila)	0.97	-7.62	0.17 (2578.)
7895916	SRSF9	serine/arginine-rich splicing factor 9	-0.86	-7.62	0.17 (4417.)
7978527	C14orf126	chromosome 14 open reading frame 126	0.99	-7.6	0.17 (345.)
7968711	COG6	component of oligomeric golgi complex 6	1	-7.59	0.17 (197.)
7906367	OR10R2	olfactory receptor, family 10, subfamily R, member 2	1	-7.59	0.17 (1204.)
8117045	RBM24	RNA binding motif protein 24	1	-7.59	0.17 (1852.)
7980891	TC2N	tandem C2 domains, nuclear	1	-7.59	0.17 (434.)
7953924	CLEC9A	C-type lectin domain family 9, member A	0.98	-7.57	0.17 (4294.)
8044849	PTPN4	protein tyrosine phosphatase, non-receptor type 4 (megakaryocyte)	0.94	-7.57	0.17 (3751.)
8170213	CXorf19	chromosome X open reading frame 19	0.88	-7.56	0.17 (4600.)
8147439	PLEKHF2	pleckstrin homology domain containing, family F (with FYVE domain) member 2	0.88	-7.56	0.17 (4784.)
7894908	NARS	asparaginyl-tRNA synthetase	-0.91	-7.55	0.17 (3396.)
8129728	AHI1	Abelson helper integration site 1	1	-7.54	0.17 (718.)
8091562	DHX36	DEAH (Asp-Glu-Ala-His) box polypeptide 36	0.98	-7.53	0.17 (2774.)
7895694	JTB	jumping translocation breakpoint	-0.99	-7.53	0.17 (433.)
8067903	USP25	ubiquitin specific peptidase 25	0.99	-7.53	0.17 (370.)
8046824	FSIP2	fibrous sheath interacting protein 2	0.99	-7.52	0.17 (306.)
8091523	P2RY13	purinergic receptor P2Y, G-protein coupled, 13	0.96	-7.51	0.17 (4156.)
8157727	RABGAP1	RAB GTPase activating protein 1	0.98	-7.5	0.17 (4769.)
8100784	UGT2B4	UDP glucuronosyltransferase 2 family, polypeptide B4	0.97	-7.5	0.17 (1021.)
7901883	ANGPTL3	angiopoietin-like 3	0.99	-7.49	0.17 (223.)
8095163	EXOC1	exocyst complex component 1	0.86	-7.49	0.17 (4722.)
7907183	C1orf112	chromosome 1 open reading frame 112	0.98	-7.48	0.17 (2851.)
7922976	PTGS2	prostaglandin-endoperoxide synthase 2 (prostaglandin G/H synthase and cyclooxygenase)	0.97	-7.48	0.17 (2445.)
8023766	RTTN	rotatin	0.94	-7.48	0.17 (4460.)
7970676	SHISA2	shisa homolog 2 (Xenopus laevis)	-1	-7.48	0.17 (1783.)
8113385	SLCO6A1	solute carrier organic anion transporter family, member 6A1	0.98	-7.48	0.17 (3817.)
8129590	STX7	syntaxin 7	0.95	-7.48	0.17 (3535.)
7923621	KISS1	KiSS-1 metastasis-suppressor	-1	-7.47	0.17 (2449.)
8174968	DCAF12L2	DDB1 and CUL4 associated factor 12-like 2	-1	-7.46	0.17 (3681.)
8170249	SPANXC	SPANX family, member C	0.84	-7.46	0.17 (4893.)
8054834	C1QL2	complement component 1, q subcomponent-like 2	-0.96	-7.45	0.17 (2784.)
7922309	VAMP4	vesicle-associated membrane protein 4	0.99	-7.44	0.17 (918.)
8010686	ANAPC11	anaphase promoting complex subunit 11	-0.99	-7.43	0.17 (3206.)
8117834	PPP1R11	protein phosphatase 1, regulatory (inhibitor) subunit 11	-1	-7.43	0.17 (2956.)
8051963	SRBD1	S1 RNA binding domain 1	0.97	-7.43	0.17 (3108.)
8102720	ANKRD50	ankyrin repeat domain 50	1	-7.42	0.17 (1265.)
8036406	ZNF571	zinc finger protein 571	0.96	-7.42	0.17 (4565.)
7979367	EXOC5	exocyst complex component 5	0.98	-7.41	0.17 (1407.)
7939973	OR5T3	olfactory receptor, family 5, subfamily T, member 3	1	-7.41	0.17 (920.)
8107164	PPIP5K2	diphosphoinositol pentakisphosphate kinase 2	1	-7.41	0.17 (267.)
8078110	CAPN7	calpain 7	0.98	-7.4	0.17 (2528.)
8058477	KLF7	Kruppel-like factor 7 (ubiquitous)	-0.97	-7.4	0.17 (3265.)
8134219	CCDC132	coiled-coil domain containing 132	1	-7.39	0.17 (340.)
8113050	CETN3	centrin, EF-hand protein, 3	0.99	-7.39	0.17 (548.)
7974653	KIAA0586	KIAA0586	0.99	-7.39	0.17 (2016.)
8160040	PTPRD	protein tyrosine phosphatase, receptor type, D	0.96	-7.39	0.17 (4187.)
8101916	RG9MTD2	RNA (guanine-9-) methyltransferase domain containing 2	1	-7.39	0.17 (172.)
8149438	SGCZ	sarcoglycan, zeta	0.98	-7.39	0.17 (2798.)
8040655	EPT1	ethanolaminephosphotransferase 1 (CDP-ethanolamine-specific)	0.99	-7.38	0.17 (3386.)
8162019	KIF27	kinesin family member 27	0.98	-7.38	0.17 (1345.)
7893385	RPL14	ribosomal protein L14	-0.94	-7.38	0.17 (2063.)
7976621	VRK1	vaccinia related kinase 1	1	-7.37	0.17 (259.)
7957404	C12orf26	chromosome 12 open reading frame 26	0.99	-7.36	0.17 (423.)
7951554	RDX	radixin	0.97	-7.36	0.17 (1899.)
8095467	C4orf7	chromosome 4 open reading frame 7	0.96	-7.35	0.17 (3051.)
7955995	OR6C65	olfactory receptor, family 6, subfamily C, member 65	0.9	-7.35	0.17 (4804.)
7932616	ABI1	abl-interactor 1	0.99	-7.34	0.17 (2457.)
8092295	CCDC39	coiled-coil domain containing 39	0.98	-7.34	0.17 (2048.)
8127698	PHIP	pleckstrin homology domain interacting protein	1	-7.34	0.17 (353.)
7953689	NANOGP1	Nanog homeobox pseudogene 1	0.97	-7.31	0.17 (2955.)
8008802	GDPD1	glycerophosphodiester phosphodiesterase domain containing 1	0.99	-7.3	0.17 (3222.)
7956159	RPL41	ribosomal protein L41	-1	-7.3	0.17 (612.)
8006845	RPL19	ribosomal protein L19	-0.96	-7.29	0.17 (2317.)
7919619	HIST2H2AA3	histone cluster 2, H2aa3	-0.98	-7.28	0.17 (2303.)
7968085	RNF17	ring finger protein 17	0.99	-7.28	0.17 (2000.)
7926368	VIM	vimentin	-0.96	-7.28	0.17 (2762.)
8057599	TFPI	tissue factor pathway inhibitor (lipoprotein-associated coagulation inhibitor)	0.99	-7.27	0.17 (1092.)
7924773	CDC42BPA	CDC42 binding protein kinase alpha (DMPK-like)	1	-7.26	0.17 (877.)
8121757	HSF2	heat shock transcription factor 2	0.96	-7.25	0.17 (2709.)
7946812	RPS13	ribosomal protein S13	-0.99	-7.22	0.17 (346.)
8129273	C6orf170	chromosome 6 open reading frame 170	0.99	-7.21	0.17 (873.)
8179003	OR2J3	Olfactory receptor 2J3	1	-7.21	0.17 (1844.)
8089026	STX19	syntaxin 19	1	-7.21	0.17 (286.)
7942964	TMEM135	transmembrane protein 135	1	-7.2	0.17 (761.)
8037430	ZNF404	zinc finger protein 404	0.98	-7.2	0.17 (953.)
7917976	SASS6	spindle assembly 6 homolog (C. elegans)	0.99	-7.19	0.17 (1213.)
7893857	WDR77	WD repeat domain 77	1	-7.19	0.17 (1320.)
8177405	CDY2B	chromodomain protein, Y-linked, 2B	0.99	-7.18	0.17 (4513.)
8096425	FAM190A	family with sequence similarity 190, member A	1	-7.18	0.17 (339.)
7917255	SSX2IP	synovial sarcoma, X breakpoint 2 interacting protein	0.99	-7.18	0.17 (764.)
7939928	OR4P4	olfactory receptor, family 4, subfamily P, member 4	1	-7.17	0.17 (266.)
8012110	GABARAP	GABA(A) receptor-associated protein	-1	-7.16	0.17 (234.)
8051882	LRPPRC	leucine-rich PPR-motif containing	0.99	-7.15	0.17 (3115.)
7981427	CKB	creatine kinase, brain	-1	-7.14	0.17 (571.)
8000013	ERI2	ERI1 exoribonuclease family member 2	0.98	-7.13	0.17 (3143.)
7926330	MEIG1	meiosis expressed gene 1 homolog (mouse)	0.96	-7.13	0.17 (4768.)
7970569	SACS	spastic ataxia of Charlevoix-Saguenay (sacsin)	0.96	-7.13	0.17 (3541.)
8133215	STAG3L4	stromal antigen 3-like 4	-0.99	-7.13	0.17 (3221.)
8177201	HSFY1	heat shock transcription factor, Y-linked 1	0.99	-7.12	0.17 (1774.)
8154670	IFT74	intraflagellar transport 74 homolog (Chlamydomonas)	1	-7.12	0.17 (1481.)
8011759	PFN1	profilin 1	-0.99	-7.11	0.17 (2006.)
8003962	PLD2	phospholipase D2	-1	-7.11	0.17 (3756.)
8017106	TRIM37	tripartite motif-containing 37	0.96	-7.11	0.17 (2639.)
7974483	KTN1	kinectin 1 (kinesin receptor)	0.97	-7.1	0.17 (1450.)
8120431	PTP4A1	protein tyrosine phosphatase type IVA, member 1	1	-7.09	0.17 (914.)
7970844	KATNAL1	katanin p60 subunit A-like 1	0.99	-7.08	0.17 (1316.)
8180287	RPL31	ribosomal protein L31	-0.99	-7.07	0.17 (731.)
8007441	RPL27	ribosomal protein L27	-0.99	-7.04	0.17 (417.)
8173825	RPS6KA6	ribosomal protein S6 kinase, 90kDa, polypeptide 6	0.99	-7.04	0.17 (824.)
7956795	TBK1	TANK-binding kinase 1	0.99	-7.04	0.17 (1914.)
8014882	C17orf37	chromosome 17 open reading frame 37	-0.96	-7.02	0.17 (2671.)
7917676	GLMN	glomulin, FKBP associated protein	0.99	-7.01	0.17 (1382.)
7917359	ZNHIT6	zinc finger, HIT-type containing 6	0.99	-7.01	0.17 (685.)
7962085	IPO8	importin 8	0.99	-7	0.17 (711.)
8128394	SFRS18	splicing factor, arginine/serine-rich 18	0.93	-7	0.17 (4745.)
8094876	GUF1	GUF1 GTPase homolog (S. cerevisiae)	1	-6.99	0.17 (716.)
7965867	PMCH	pro-melanin-concentrating hormone	0.99	-6.99	0.17 (327.)
7966427	BRAP	BRCA1 associated protein	0.99	-6.98	0.17 (981.)
8113083	FAM172A	family with sequence similarity 172, member A	1	-6.98	0.17 (1025.)
7902541	IFI44L	interferon-induced protein 44-like	0.99	-6.98	0.17 (857.)
7955729	MFSD5	major facilitator superfamily domain containing 5	-1	-6.98	0.17 (962.)
8174361	TSC22D3	TSC22 domain family, member 3	-0.99	-6.98	0.17 (1506.)
8180222	CFHR3	complement factor H-related 3	1	-6.97	0.17 (243.)
8126920	CRISP1	cysteine-rich secretory protein 1	1	-6.95	0.17 (1884.)
7969544	NDFIP2	Nedd4 family interacting protein 2	1	-6.95	0.17 (1135.)
8112772	AP3B1	adaptor-related protein complex 3, beta 1 subunit	0.99	-6.94	0.17 (1853.)
8081758	GRAMD1C	GRAM domain containing 1C	0.97	-6.93	0.17 (2396.)
7919787	HORMAD1	HORMA domain containing 1	0.93	-6.93	0.17 (2406.)
8097066	METTL14	methyltransferase like 14	0.94	-6.92	0.17 (3930.)
7927033	ANKRD30A	ankyrin repeat domain 30A	0.96	-6.91	0.17 (2900.)
8138258	VWDE	von Willebrand factor D and EGF domains	1	-6.91	0.17 (1436.)
7955985	OR6C74	olfactory receptor, family 6, subfamily C, member 74	0.97	-6.9	0.17 (1397.)
7917088	PIGK	phosphatidylinositol glycan anchor biosynthesis, class K	0.98	-6.9	0.17 (1236.)
7916590	AK2	adenylate kinase 2	-0.99	-6.88	0.17 (1924.)
7951144	CCDC82	coiled-coil domain containing 82	0.97	-6.88	0.17 (1287.)
7892787	IK	IK cytokine, down-regulator of HLA II	-0.86	-6.88	0.17 (4410.)
8152376	CSMD3	CUB and Sushi multiple domains 3	1	-6.87	0.17 (424.)
7972674	C13orf27	chromosome 13 open reading frame 27	0.97	-6.86	0.17 (3328.)
8081208	OR5K3	olfactory receptor, family 5, subfamily K, member 3	1	-6.86	0.17 (322.)
8096875	ENPEP	glutamyl aminopeptidase (aminopeptidase A)	0.88	-6.85	0.17 (4723.)
8173755	ITM2A	integral membrane protein 2A	0.95	-6.85	0.17 (4384.)
8111533	LMBRD2	LMBR1 domain containing 2	1	-6.85	0.17 (281.)
7938890	PRMT3	protein arginine methyltransferase 3	0.96	-6.85	0.17 (3551.)
8101013	RCHY1	ring finger and CHY zinc finger domain containing 1	0.98	-6.85	0.17 (1127.)
8135697	ANKRD7	ankyrin repeat domain 7	0.91	-6.84	0.17 (4636.)
7902402	MSH4	mutS homolog 4 (E. coli)	0.99	-6.84	0.17 (1323.)
8022441	ROCK1	Rho-associated, coiled-coil containing protein kinase 1	0.98	-6.84	0.17 (1531.)
7951077	SESN3	sestrin 3	0.98	-6.84	0.17 (966.)
8100557	TECRL	trans-2,3-enoyl-CoA reductase-like	1	-6.84	0.17 (206.)
8084146	FXR1	fragile X mental retardation, autosomal homolog 1	0.95	-6.83	0.17 (3455.)
7922912	TPR	translocated promoter region (to activated MET oncogene)	1	-6.83	0.17 (401.)
7901931	EFCAB7	EF-hand calcium binding domain 7	0.99	-6.82	0.17 (537.)
7943620	ATM	ataxia telangiectasia mutated	1	-6.81	0.17 (800.)
7922152	C1orf114	chromosome 1 open reading frame 114	0.95	-6.8	0.17 (3978.)
7945014	CHEK1	CHK1 checkpoint homolog (S. pombe)	0.99	-6.79	0.17 (2371.)
8104601	BASP1	brain abundant, membrane attached signal protein 1	-1	-6.77	0.17 (1713.)
8042373	ETAA1	Ewing tumor-associated antigen 1	0.99	-6.77	0.17 (631.)
8169186	TBC1D8B	TBC1 domain family, member 8B (with GRAM domain)	0.98	-6.77	0.17 (4151.)
7893506	ZNF259	zinc finger protein 259	-0.96	-6.77	0.17 (2126.)
7919326	ACP6	acid phosphatase 6, lysophosphatidic	-0.99	-6.76	0.17 (3207.)
8120165	CENPQ	centromere protein Q	0.99	-6.76	0.17 (3776.)
8073578	C22orf32	chromosome 22 open reading frame 32	-0.99	-6.75	0.17 (1888.)
7893325	HNRNPC	heterogeneous nuclear ribonucleoprotein C (C1/C2)	0.99	-6.75	0.17 (946.)
8156982	SMC2	structural maintenance of chromosomes 2	0.99	-6.75	0.17 (997.)
7928967	LIPJ	lipase, family member J	0.99	-6.74	0.17 (1278.)
8102789	TERF1P2	telomeric repeat binding factor (NIMA-interacting) 1 pseudogene 2	0.97	-6.74	0.17 (1758.)
8112376	CENPK	centromere protein K	0.99	-6.73	0.17 (1047.)
8123843	OFCC1	orofacial cleft 1 candidate 1	0.93	-6.73	0.17 (4050.)
8147580	VPS13B	vacuolar protein sorting 13 homolog B (yeast)	0.98	-6.73	0.17 (2426.)
8129108	ZUFSP	zinc finger with UFM1-specific peptidase domain	0.99	-6.73	0.17 (2697.)
8154531	DENND4C	DENN/MADD domain containing 4C	0.96	-6.72	0.17 (3073.)
7965398	KERA	keratocan	0.99	-6.72	0.17 (1224.)
8066051	NDRG3	NDRG family member 3	-1	-6.72	0.17 (3679.)
8088535	PSMD6	proteasome (prosome, macropain) 26S subunit, non-ATPase, 6	1	-6.72	0.17 (621.)
8105585	RNF180	ring finger protein 180	0.99	-6.72	0.17 (1223.)
8019357	DCXR	dicarbonyl/L-xylulose reductase	-0.98	-6.71	0.17 (2041.)
8006504	FNDC8	fibronectin type III domain containing 8	-0.99	-6.71	0.17 (3324.)
8061869	C20orf71	chromosome 20 open reading frame 71	0.99	-6.69	0.17 (4288.)
8135033	MUC12	mucin 12, cell surface associated	-0.97	-6.68	0.17 (2028.)
7973446	C14orf167	chromosome 14 open reading frame 167	0.97	-6.66	0.17 (3938.)
7893738	C19orf50	chromosome 19 open reading frame 50	-0.96	-6.66	0.17 (3436.)
8129193	C6orf204	chromosome 6 open reading frame 204	0.94	-6.66	0.17 (3433.)
8019885	SMCHD1	structural maintenance of chromosomes flexible hinge domain containing 1	0.98	-6.63	0.17 (3006.)
8078360	STT3B	STT3, subunit of the oligosaccharyltransferase complex, homolog B (S. cerevisiae)	1	-6.63	0.17 (320.)
7896192	SYNRG	synergin, gamma	0.98	-6.62	0.17 (1660.)
8160401	IFNA5	interferon, alpha 5	0.93	-6.61	0.17 (3496.)
8163936	LHX6	LIM homeobox 6	-0.98	-6.61	0.17 (3106.)
7896375	ARF1	ADP-ribosylation factor 1	-0.95	-6.6	0.17 (2166.)
8035825	ZNF676	zinc finger protein 676	1	-6.6	0.17 (480.)
7903765	GSTM1	glutathione S-transferase mu 1	-0.96	-6.59	0.17 (3002.)
7939916	OR4A16	olfactory receptor, family 4, subfamily A, member 16	0.97	-6.58	0.17 (2468.)
7935320	TM9SF3	transmembrane 9 superfamily member 3	1	-6.58	0.17 (1418.)
7921429	OR6N2	olfactory receptor, family 6, subfamily N, member 2	1	-6.57	0.17 (2937.)
8133961	RUNDC3B	RUN domain containing 3B	0.99	-6.57	0.17 (1184.)
7972069	MYCBP2	MYC binding protein 2	1	-6.56	0.17 (759.)
7895490	SART3	squamous cell carcinoma antigen recognized by T cells 3	0.91	-6.56	0.17 (3781.)
7957161	THAP2	THAP domain containing, apoptosis associated protein 2	1	-6.56	0.17 (654.)
7930627	ADRB1	adrenergic, beta-1-, receptor	-0.99	-6.55	0.17 (2782.)
7951093	FAM76B	family with sequence similarity 76, member B	0.99	-6.55	0.17 (1218.)
7990092	MYO9A	myosin IXA	0.98	-6.54	0.17 (1993.)
7943051	NAALAD2	N-acetylated alpha-linked acidic dipeptidase 2	0.99	-6.54	0.17 (1233.)
7953765	RIMKLB	ribosomal modification protein rimK-like family member B	1	-6.54	0.17 (1104.)
8079733	KLHDC8B	kelch domain containing 8B	-0.99	-6.53	0.17 (3248.)
8136473	TRIM24	tripartite motif-containing 24	1	-6.53	0.17 (3439.)
8097098	USP53	ubiquitin specific peptidase 53	0.99	-6.53	0.17 (796.)
7894653	CNNM2	cyclin M2	1	-6.52	0.17 (680.)
7965166	PPFIA2	protein tyrosine phosphatase, receptor type, f polypeptide (PTPRF), interacting protein (liprin), alpha 2	0.98	-6.51	0.17 (1749.)
7967304	RSRC2	arginine/serine-rich coiled-coil 2	0.99	-6.5	0.17 (3964.)
7930422	SMC3	structural maintenance of chromosomes 3	0.99	-6.5	0.17 (1167.)
7954729	FGD4	FYVE, RhoGEF and PH domain containing 4	0.92	-6.49	0.17 (4257.)
8030049	CYTH2	cytohesin 2	-0.96	-6.47	0.17 (3666.)
7893721	PARK7	Parkinson disease (autosomal recessive, early onset) 7	-0.99	-6.47	0.17 (410.)
8131890	STK31	serine/threonine kinase 31	0.99	-6.46	0.17 (1795.)
7917082	ASB17	ankyrin repeat and SOCS box-containing 17	0.99	-6.45	0.17 (691.)
8088436	C3orf67	chromosome 3 open reading frame 67	0.96	-6.45	0.17 (3619.)
7951408	CARD16	caspase recruitment domain family, member 16	0.98	-6.45	0.17 (2780.)
7895357	FNTA	farnesyltransferase, CAAX box, alpha	-0.95	-6.45	0.17 (3784.)
8051707	MAP4K3	mitogen-activated protein kinase kinase kinase kinase 3	0.99	-6.45	0.17 (1917.)
7896260	MYST2	MYST histone acetyltransferase 2	0.98	-6.45	0.17 (1366.)
7894638	HNRNPK	heterogeneous nuclear ribonucleoprotein K	0.94	-6.44	0.17 (2161.)
7969324	PRR20C	proline rich 20C	-0.99	-6.44	0.17 (2929.)
8121916	RSPO3	R-spondin 3 homolog (Xenopus laevis)	0.99	-6.43	0.17 (3593.)
7933115	SEPT7L	septin 7-like	0.99	-6.43	0.17 (804.)
8046604	AGPS	alkylglycerone phosphate synthase	0.98	-6.42	0.17 (1281.)
8081431	ALCAM	activated leukocyte cell adhesion molecule	0.95	-6.41	0.17 (3330.)
8030753	KLK3	kallikrein-related peptidase 3	-0.99	-6.41	0.17 (2676.)
8126939	DEFB110	defensin, beta 110	0.99	-6.4	0.17 (517.)
8064384	SCRT2	scratch homolog 2, zinc finger protein (Drosophila)	-1	-6.4	0.17 (1529.)
7909661	RPS6KC1	ribosomal protein S6 kinase, 52kDa, polypeptide 1	1	-6.39	0.17 (2962.)
8011093	SLC43A2	solute carrier family 43, member 2	-1	-6.39	0.17 (2629.)
7926708	THNSL1	threonine synthase-like 1 (S. cerevisiae)	0.98	-6.39	0.17 (2001.)
7908614	CAMSAP1L1	calmodulin regulated spectrin-associated protein 1-like 1	1	-6.38	0.17 (984.)
7985053	FBXO22	F-box protein 22	0.99	-6.37	0.17 (2984.)
7894732	RPS5	ribosomal protein S5	-1	-6.37	0.17 (213.)
8180285	ZNF257	zinc finger protein 257	1	-6.37	0.17 (447.)
8098758	ZNF721	zinc finger protein 721	0.98	-6.37	0.17 (2549.)
8091306	PLSCR4	phospholipid scramblase 4	0.99	-6.36	0.17 (1826.)
8142307	PNPLA8	patatin-like phospholipase domain containing 8	1	-6.36	0.17 (712.)
8120613	RIMS1	regulating synaptic membrane exocytosis 1	1	-6.36	0.17 (1068.)
7973770	SCFD1	sec1 family domain containing 1	0.98	-6.36	0.17 (1831.)
8089489	SLC9A10	solute carrier family 9, member 10	0.99	-6.36	0.17 (2604.)
7916984	ZRANB2	zinc finger, RAN-binding domain containing 2	0.96	-6.36	0.17 (2907.)
7977478	OR4K13	olfactory receptor, family 4, subfamily K, member 13	0.99	-6.34	0.17 (2563.)
7915955	SPATA6	spermatogenesis associated 6	0.98	-6.34	0.17 (4525.)
8094408	ANAPC4	anaphase promoting complex subunit 4	0.99	-6.33	0.17 (1916.)
7893346	ANAPC5	anaphase promoting complex subunit 5	0.92	-6.33	0.17 (4116.)
7917008	LRRIQ3	leucine-rich repeats and IQ motif containing 3	0.98	-6.33	0.17 (2790.)
8145702	WRN	Werner syndrome, RecQ helicase-like	0.99	-6.33	0.17 (774.)
8028266	ZNF540	zinc finger protein 540	0.92	-6.33	0.17 (3896.)
7965855	NUP37	nucleoporin 37kDa	0.97	-6.32	0.17 (2435.)
8126905	CRISP3	cysteine-rich secretory protein 3	0.99	-6.31	0.17 (949.)
8118682	PHF1	PHD finger protein 1	-0.95	-6.31	0.17 (3258.)
7893670	SFMBT2	Scm-like with four mbt domains 2	0.99	-6.31	0.17 (4226.)
8102371	C4orf21	chromosome 4 open reading frame 21	0.99	-6.3	0.17 (1331.)
8109039	SPINK14	serine peptidase inhibitor, Kazal type 14 (putative)	0.97	-6.3	0.17 (3678.)
8044440	FBLN7	fibulin 7	-0.93	-6.29	0.17 (3532.)
8151447	IL7	interleukin 7	0.99	-6.29	0.17 (661.)
8106978	RFESD	Rieske (Fe-S) domain containing	1	-6.29	0.17 (1207.)
8102751	SCLT1	sodium channel and clathrin linker 1	0.99	-6.29	0.17 (605.)
7962312	ABCD2	ATP-binding cassette, sub-family D (ALD), member 2	0.99	-6.28	0.17 (1193.)
8027032	C19orf60	chromosome 19 open reading frame 60	-1	-6.28	0.17 (2615.)
8095477	CSN3	casein kappa	0.98	-6.27	0.17 (790.)
8030823	IGLON5	IgLON family member 5	-0.96	-6.27	0.17 (2364.)
7961604	PLCZ1	phospholipase C, zeta 1	1	-6.27	0.17 (2735.)
7896719	PTPN22	protein tyrosine phosphatase, non-receptor type 22 (lymphoid)	0.98	-6.27	0.17 (862.)
8089527	ATG3	ATG3 autophagy related 3 homolog (S. cerevisiae)	1	-6.26	0.17 (969.)
7965846	CCDC53	coiled-coil domain containing 53	0.92	-6.24	0.17 (4247.)
7963878	OR6C70	olfactory receptor, family 6, subfamily C, member 70	0.99	-6.24	0.17 (429.)
7961287	TAS2R19	taste receptor, type 2, member 19	0.97	-6.23	0.17 (1389.)
8064100	PPDPF	pancreatic progenitor cell differentiation and proliferation factor homolog (zebrafish)	-0.98	-6.22	0.17 (1359.)
8050443	SMC6	structural maintenance of chromosomes 6	1	-6.22	0.17 (593.)
8126750	ENPP5	ectonucleotide pyrophosphatase/phosphodiesterase 5 (putative)	0.97	-6.21	0.17 (4004.)
7974214	KLHDC1	kelch domain containing 1	0.99	-6.21	0.17 (912.)
7950235	STARD10	StAR-related lipid transfer (START) domain containing 10	-1	-6.21	0.17 (2987.)
8165656	MT-ND1	mitochondrially encoded NADH dehydrogenase 1	-1	-6.2	0.17 (998.)
8105633	PPWD1	peptidylprolyl isomerase domain and WD repeat containing 1	0.95	-6.2	0.17 (2441.)
8023984	HCN2	hyperpolarization activated cyclic nucleotide-gated potassium channel 2	-0.99	-6.19	0.17 (3642.)
7961166	KLRC4	killer cell lectin-like receptor subfamily C, member 4	0.96	-6.19	0.17 (1767.)
8159491	C8G	complement component 8, gamma polypeptide	-0.97	-6.18	0.17 (3597.)
7974117	C14orf28	chromosome 14 open reading frame 28	0.99	-6.17	0.17 (1307.)
8110920	FASTKD3	FAST kinase domains 3	0.97	-6.17	0.17 (3885.)
8173848	HDX	highly divergent homeobox	0.98	-6.17	0.17 (3903.)
8128260	MAP3K7	mitogen-activated protein kinase kinase kinase 7	0.99	-6.17	0.17 (1952.)
8051670	SOS1	son of sevenless homolog 1 (Drosophila)	0.96	-6.17	0.17 (2418.)
7978801	MDGA2	MAM domain containing glycosylphosphatidylinositol anchor 2	1	-6.15	0.17 (458.)
7973985	MIPOL1	mirror-image polydactyly 1	0.99	-6.15	0.17 (1026.)
7955993	OR6C75	olfactory receptor, family 6, subfamily C, member 75	0.99	-6.15	0.17 (737.)
7988444	MYEF2	myelin expression factor 2	0.98	-6.14	0.17 (747.)
7948328	OR5B12	olfactory receptor, family 5, subfamily B, member 12	0.98	-6.14	0.17 (4086.)
7998983	NLRC3	NLR family, CARD domain containing 3	-0.99	-6.13	0.17 (3560.)
8096463	SMARCAD1	SWI/SNF-related, matrix-associated actin-dependent regulator of chromatin, subfamily a, containing DEAD/H box 1	0.99	-6.13	0.17 (809.)
8138337	TMEM195	transmembrane protein 195	0.99	-6.11	0.17 (897.)
8062034	TP53INP2	tumor protein p53 inducible nuclear protein 2	-0.95	-6.11	0.17 (3688.)
8031640	ZNF583	zinc finger protein 583	0.94	-6.11	0.17 (3542.)
7957221	TRHDE	thyrotropin-releasing hormone degrading enzyme	0.99	-6.1	0.17 (683.)
7965064	OSBPL8	oxysterol binding protein-like 8	0.98	-6.09	0.17 (1234.)
8061447	PYGB	phosphorylase, glycogen; brain	-0.99	-6.09	0.17 (1727.)
8121300	QRSL1	glutaminyl-tRNA synthase (glutamine-hydrolyzing)-like 1	0.97	-6.09	0.17 (2482.)
8036270	THAP8	THAP domain containing 8	-0.99	-6.08	0.17 (2796.)
7896632	ANKRD57	ankyrin repeat domain 57	1	-6.07	0.17 (1029.)
8170891	GDI1	GDP dissociation inhibitor 1	-0.98	-6.07	0.17 (2555.)
8032525	SLC39A3	solute carrier family 39 (zinc transporter), member 3	-0.99	-6.07	0.17 (2641.)
8039453	TMEM150B	transmembrane protein 150B	-0.96	-6.07	0.17 (3573.)
8169158	CXorf57	chromosome X open reading frame 57	0.99	-6.06	0.17 (1032.)
8171001	FUNDC2	FUN14 domain containing 2	-0.96	-6.06	0.17 (3251.)
7923043	KCNT2	potassium channel, subfamily T, member 2	1	-6.06	0.17 (352.)
8142435	PPP1R3A	protein phosphatase 1, regulatory (inhibitor) subunit 3A	0.93	-6.06	0.17 (3434.)
7943103	CCDC67	coiled-coil domain containing 67	0.99	-6.05	0.17 (1404.)
8097529	ELMOD2	ELMO/CED-12 domain containing 2	1	-6.05	0.17 (544.)
8098348	KIAA1712	KIAA1712	0.99	-6.05	0.17 (1080.)
7957503	C12orf37	chromosome 12 open reading frame 37	0.89	-6.04	0.17 (4595.)
7936408	DCLRE1A	DNA cross-link repair 1A	0.96	-6.04	0.17 (3219.)
8112649	FAM169A	family with sequence similarity 169, member A	0.93	-6.04	0.17 (3773.)
8058552	IDH1	isocitrate dehydrogenase 1 (NADP+), soluble	-0.96	-6.04	0.17 (2711.)
8111698	RICTOR	RPTOR independent companion of MTOR, complex 2	0.99	-6.04	0.17 (979.)
7980923	TRIP11	thyroid hormone receptor interactor 11	0.91	-6.04	0.17 (4319.)
8050507	WDR35	WD repeat domain 35	1	-6.04	0.17 (1093.)
8043718	COX5B	cytochrome c oxidase subunit Vb	-1	-6.03	0.17 (849.)
7939954	SPRYD5	SPRY domain containing 5	0.99	-6.03	0.17 (555.)
8097543	ZNF330	zinc finger protein 330	0.97	-6.03	0.17 (4000.)
8173673	ATRX	alpha thalassemia/mental retardation syndrome X-linked	0.98	-6.02	0.17 (4484.)
7939946	OR5D18	olfactory receptor, family 5, subfamily D, member 18	0.97	-6.02	0.17 (2501.)
8035838	ZNF724P	zinc finger protein 724, pseudogene	0.99	-6.02	0.17 (1226.)
8156581	C9orf102	chromosome 9 open reading frame 102	0.94	-6.01	0.17 (2799.)
8127563	COL12A1	collagen, type XII, alpha 1	1	-6.01	0.17 (4093.)
8105579	LRRC70	leucine rich repeat containing 70	1	-6.01	0.17 (704.)
8045587	ACVR2A	activin A receptor, type IIA	1	-6	0.17 (741.)
7939007	LUZP2	leucine zipper protein 2	0.94	-6	0.17 (4009.)
8153002	NDRG1	N-myc downstream regulated 1	-0.99	-6	0.17 (529.)
7955997	OR6C76	olfactory receptor, family 6, subfamily C, member 76	1	-6	0.17 (589.)
8156861	STX17	syntaxin 17	0.96	-6	0.17 (3093.)
7917850	ARHGAP29	Rho GTPase activating protein 29	0.97	-5.99	0.17 (2534.)
7922804	APOBEC4	apolipoprotein B mRNA editing enzyme, catalytic polypeptide-like 4 (putative)	0.99	-5.98	0.17 (1954.)
8097148	KIAA1109	KIAA1109	1	-5.98	0.17 (378.)
7999827	RPS15A	ribosomal protein S15a	-0.99	-5.98	0.17 (743.)
7896639	TCEB3	transcription elongation factor B (SIII), polypeptide 3 (110kDa, elongin A)	0.99	-5.98	0.17 (3510.)
7938183	ZNF215	zinc finger protein 215	0.87	-5.98	0.17 (4848.)
7903294	HIAT1	hippocampus abundant transcript 1	0.97	-5.97	0.17 (2625.)
8106303	POLK	polymerase (DNA directed) kappa	0.99	-5.97	0.17 (1474.)
8046628	RBM45	RNA binding motif protein 45	0.99	-5.97	0.17 (1508.)
7896623	ABCF1	ATP-binding cassette sub-family F member 1	-0.98	-5.96	0.17 (1168.)
7953892	KLRF1	killer cell lectin-like receptor subfamily F, member 1	1	-5.96	0.17 (1478.)
7939965	OR8I2	olfactory receptor, family 8, subfamily I, member 2	0.99	-5.96	0.17 (374.)
7949482	RNASEH2C	ribonuclease H2, subunit C	-0.98	-5.96	0.17 (3038.)
8140579	CACNA2D1	calcium channel, voltage-dependent, alpha 2/delta subunit 1	0.99	-5.95	0.17 (959.)
8035793	ZNF737	zinc finger protein 737	0.98	-5.95	0.17 (1146.)
8083968	NLGN1	neuroligin 1	0.99	-5.94	0.17 (975.)
8039796	CHMP2A	chromatin modifying protein 2A	-0.99	-5.93	0.17 (2600.)
7942839	PCF11	PCF11, cleavage and polyadenylation factor subunit, homolog (S. cerevisiae)	0.98	-5.93	0.17 (4219.)
8046340	DYNC1I2	dynein, cytoplasmic 1, intermediate chain 2	0.94	-5.92	0.17 (2873.)
8157038	SLC44A1	solute carrier family 44, member 1	0.96	-5.92	0.17 (4166.)
7973902	SRP54	signal recognition particle 54kDa	0.99	-5.92	0.17 (772.)
7998852	TCEB2	transcription elongation factor B (SIII), polypeptide 2 (18kDa, elongin B)	-0.99	-5.92	0.17 (3078.)
7938448	USP47	ubiquitin specific peptidase 47	0.97	-5.92	0.17 (2556.)
8031084	CACNG8	calcium channel, voltage-dependent, gamma subunit 8	-0.98	-5.91	0.17 (2458.)
8146756	CSPP1	centrosome and spindle pole associated protein 1	1	-5.91	0.17 (896.)
8142480	ASZ1	ankyrin repeat, SAM and basic leucine zipper domain containing 1	0.99	-5.9	0.17 (1054.)
8151993	COX6C	cytochrome c oxidase subunit VIc	-0.97	-5.89	0.17 (1675.)
8059708	NCL	nucleolin	-0.99	-5.89	0.17 (3333.)
8141708	CLDN15	claudin 15	-0.95	-5.88	0.17 (3209.)
8048317	CTDSP1	CTD (carboxy-terminal domain, RNA polymerase II, polypeptide A) small phosphatase 1	-1	-5.88	0.17 (3172.)
7978956	L2HGDH	L-2-hydroxyglutarate dehydrogenase	0.96	-5.88	0.17 (3892.)
7988713	TRPM7	transient receptor potential cation channel, subfamily M, member 7	0.98	-5.88	0.17 (2964.)
8081081	EPHA3	EPH receptor A3	0.99	-5.87	0.17 (2051.)
8029065	BCKDHA	branched chain keto acid dehydrogenase E1, alpha polypeptide	-0.98	-5.86	0.17 (2391.)
7940000	OR5AK2	olfactory receptor, family 5, subfamily AK, member 2	0.94	-5.86	0.17 (3794.)
8133818	PHTF2	putative homeodomain transcription factor 2	0.99	-5.86	0.17 (1488.)
8089000	CGGBP1	CGG triplet repeat binding protein 1	1	-5.85	0.17 (834.)
7953901	CLEC12A	C-type lectin domain family 12, member A	0.88	-5.85	0.17 (4681.)
8144239	FBXO25	F-box protein 25	-0.98	-5.85	0.17 (3347.)
8032491	LMNB2	lamin B2	-0.96	-5.85	0.17 (2535.)
8173862	SATL1	spermidine/spermine N1-acetyl transferase-like 1	0.92	-5.85	0.17 (4297.)
8046276	SP5	Sp5 transcription factor	-0.96	-5.85	0.17 (2736.)
8079079	NKTR	natural killer-tumor recognition sequence	1	-5.84	0.17 (4325.)
8040949	NRBP1	nuclear receptor binding protein 1	-0.99	-5.84	0.17 (2517.)
8126943	DEFB112	defensin, beta 112	0.95	-5.82	0.17 (2598.)
8055606	GTDC1	glycosyltransferase-like domain containing 1	0.98	-5.82	0.17 (2335.)
8099581	LCORL	ligand dependent nuclear receptor corepressor-like	1	-5.81	0.17 (545.)
7927694	PHYHIPL	phytanoyl-CoA 2-hydroxylase interacting protein-like	1	-5.81	0.17 (1926.)
8162631	ZNF510	zinc finger protein 510	0.91	-5.8	0.17 (4154.)
7939102	ELP4	elongation protein 4 homolog (S. cerevisiae)	0.99	-5.79	0.17 (550.)
7964631	FAM19A2	family with sequence similarity 19 (chemokine (C-C motif)-like), member A2	0.98	-5.79	0.17 (2803.)
8083826	SEC62	SEC62 homolog (S. cerevisiae)	0.97	-5.79	0.17 (4102.)
8106962	ARSK	arylsulfatase family, member K	0.99	-5.78	0.17 (1183.)
8095048	FIP1L1	FIP1 like 1 (S. cerevisiae)	0.98	-5.78	0.17 (2664.)
8095435	HTN1	histatin 1	0.99	-5.78	0.17 (939.)
8083978	NAALADL2	N-acetylated alpha-linked acidic dipeptidase-like 2	1	-5.77	0.17 (783.)
8094848	SLC30A9	solute carrier family 30 (zinc transporter), member 9	0.96	-5.77	0.17 (2565.)
8140686	SEMA3D	sema domain, immunoglobulin domain (Ig), short basic domain, secreted, (semaphorin) 3D	0.98	-5.76	0.17 (808.)
8095680	IL8	interleukin 8	0.87	-5.75	0.17 (4680.)
8180397	NT5C3	5'-nucleotidase, cytosolic III	0.97	-5.75	0.17 (1510.)
7988605	COPS2	COP9 constitutive photomorphogenic homolog subunit 2 (Arabidopsis)	0.99	-5.74	0.17 (566.)
8122099	ENPP1	ectonucleotide pyrophosphatase/phosphodiesterase 1	1	-5.74	0.17 (1355.)
8135774	PTPRZ1	protein tyrosine phosphatase, receptor-type, Z polypeptide 1	0.94	-5.74	0.17 (4244.)
8113157	TTC37	tetratricopeptide repeat domain 37	0.99	-5.74	0.17 (793.)
7965800	SYCP3	synaptonemal complex protein 3	0.9	-5.73	0.17 (4403.)
7963865	OR6C6	olfactory receptor, family 6, subfamily C, member 6	1	-5.72	0.17 (865.)
7961865	KRAS	v-Ki-ras2 Kirsten rat sarcoma viral oncogene homolog	0.87	-5.71	0.17 (4664.)
8019183	ACTG1	actin, gamma 1	-1	-5.7	0.17 (807.)
8150138	TEX15	testis expressed 15	1	-5.7	0.17 (3041.)
8141133	SHFM1	split hand/foot malformation (ectrodactyly) type 1	-0.99	-5.69	0.17 (860.)
8042086	VRK2	vaccinia related kinase 2	0.99	-5.69	0.17 (745.)
7967900	ZMYM2	zinc finger, MYM-type 2	0.99	-5.69	0.17 (883.)
8098146	NPY5R	neuropeptide Y receptor Y5	0.96	-5.68	0.17 (2606.)
8091283	PLOD2	procollagen-lysine, 2-oxoglutarate 5-dioxygenase 2	0.99	-5.68	0.17 (1137.)
7966690	TBX3	T-box 3	-0.98	-5.67	0.17 (1757.)
8129181	GOPC	golgi-associated PDZ and coiled-coil motif containing	0.95	-5.65	0.17 (4052.)
8045247	PLEKHB2	pleckstrin homology domain containing, family B (evectins) member 2	-0.96	-5.65	0.17 (2328.)
8113358	ST8SIA4	ST8 alpha-N-acetyl-neuraminide alpha-2,8-sialyltransferase 4	0.9	-5.65	0.17 (4432.)
7962185	AMN1	antagonist of mitotic exit network 1 homolog (S. cerevisiae)	0.98	-5.64	0.17 (2431.)
7919729	APH1A	anterior pharynx defective 1 homolog A (C. elegans)	-0.99	-5.63	0.17 (3379.)
7989013	RSL24D1	ribosomal L24 domain containing 1	0.93	-5.63	0.17 (4007.)
7996498	SLC9A5	solute carrier family 9 (sodium/hydrogen exchanger), member 5	-1	-5.63	0.17 (3545.)
7950983	CHORDC1	cysteine and histidine-rich domain (CHORD)-containing 1	0.96	-5.62	0.17 (1354.)
8148124	MTBP	Mdm2, transformed 3T3 cell double minute 2, p53 binding protein (mouse) binding protein, 104kDa	0.99	-5.62	0.17 (532.)
8147101	E2F5	E2F transcription factor 5, p130-binding	0.99	-5.6	0.17 (2644.)
8165309	EDF1	endothelial differentiation-related factor 1	-0.93	-5.6	0.17 (3550.)
8098150	C4orf43	chromosome 4 open reading frame 43	1	-5.59	0.17 (1716.)
7948105	OR4C11	olfactory receptor, family 4, subfamily C, member 11	0.98	-5.59	0.17 (1724.)
8177303	RBMY1B	RNA binding motif protein, Y-linked, family 1, member B	1	-5.59	0.17 (699.)
7916506	C1orf168	chromosome 1 open reading frame 168	0.86	-5.58	0.17 (4836.)
7908388	RGS1	regulator of G-protein signaling 1	0.93	-5.58	0.17 (3470.)
7992789	TNFRSF12A	tumor necrosis factor receptor superfamily, member 12A	-1	-5.58	0.17 (2779.)
8111220	CDH18	cadherin 18, type 2	0.98	-5.56	0.17 (2967.)
8122860	MYCT1	myc target 1	0.86	-5.56	0.17 (4591.)
8023605	PIGN	phosphatidylinositol glycan anchor biosynthesis, class N	1	-5.56	0.17 (627.)
7974816	SLC38A6	solute carrier family 38, member 6	0.97	-5.56	0.17 (1900.)
8107578	SRFBP1	serum response factor binding protein 1	0.98	-5.56	0.17 (2425.)
7925500	CHML	choroideremia-like (Rab escort protein 2)	0.97	-5.55	0.17 (4055.)
7968516	PDS5B	PDS5, regulator of cohesion maintenance, homolog B (S. cerevisiae)	0.99	-5.55	0.17 (951.)
8052733	PPP3R1	protein phosphatase 3, regulatory subunit B, alpha	0.91	-5.55	0.17 (3617.)
8164100	RPL35	ribosomal protein L35	-0.99	-5.55	0.17 (309.)
8099696	SEPSECS	Sep (O-phosphoserine) tRNA:Sec (selenocysteine) tRNA synthase	1	-5.53	0.17 (754.)
7954312	SLCO1C1	solute carrier organic anion transporter family, member 1C1	0.98	-5.53	0.17 (1421.)
7918153	VAV3	vav 3 guanine nucleotide exchange factor	-0.96	-5.53	0.17 (2648.)
7940840	OTUB1	OTU domain, ubiquitin aldehyde binding 1	-0.96	-5.52	0.17 (3580.)
8135544	FOXP2	forkhead box P2	0.98	-5.51	0.17 (1012.)
7896337	NBEAL1	neurobeachin-like 1	0.93	-5.51	0.17 (3097.)
8086051	SUSD5	sushi domain containing 5	-1	-5.51	0.17 (2928.)
8147273	SLC26A7	solute carrier family 26, member 7	0.99	-5.5	0.17 (892.)
7965156	LIN7A	lin-7 homolog A (C. elegans)	1	-5.49	0.17 (4806.)
7911258	OR2L3	olfactory receptor, family 2, subfamily L, member 3	1	-5.49	0.17 (3932.)
8095364	TMPRSS11E	transmembrane protease, serine 11E	0.99	-5.49	0.17 (1416.)
8040522	MFSD2B	major facilitator superfamily domain containing 2B	-0.98	-5.48	0.17 (1936.)
7920903	SSR2	signal sequence receptor, beta (translocon-associated protein beta)	-0.94	-5.48	0.17 (3703.)
7959408	KNTC1	kinetochore associated 1	0.97	-5.47	0.17 (4714.)
7908488	CFHR1	complement factor H-related 1	0.97	-5.46	0.17 (1258.)
7978201	NEDD8	neural precursor cell expressed, developmentally down-regulated 8	-0.88	-5.46	0.17 (4367.)
8024299	RPS15	ribosomal protein S15	-0.98	-5.46	0.17 (1402.)
7932678	YME1L1	YME1-like 1 (S. cerevisiae)	0.94	-5.46	0.17 (4099.)
7974542	C14orf101	chromosome 14 open reading frame 101	0.99	-5.45	0.17 (1997.)
8137979	ACTB	actin, beta	-0.93	-5.44	0.17 (3205.)
8138310	DGKB	diacylglycerol kinase, beta 90kDa	1	-5.44	0.17 (445.)
7954969	IRAK4	interleukin-1 receptor-associated kinase 4	0.98	-5.44	0.17 (2871.)
8046861	ITGAV	integrin, alpha V (vitronectin receptor, alpha polypeptide, antigen CD51)	1	-5.44	0.17 (831.)
7965112	PAWR	PRKC, apoptosis, WT1, regulator	0.96	-5.44	0.17 (3048.)
8100318	SGCB	sarcoglycan, beta (43kDa dystrophin-associated glycoprotein)	1	-5.44	0.17 (2622.)
8057615	DIRC1	disrupted in renal carcinoma 1	0.99	-5.43	0.17 (648.)
8056201	RBMS1	RNA binding motif, single stranded interacting protein 1	0.98	-5.43	0.17 (2372.)
8133938	CROT	carnitine O-octanoyltransferase	0.99	-5.42	0.17 (1887.)
8028719	DLL3	delta-like 3 (Drosophila)	-1	-5.42	0.17 (2388.)
8107282	WDR36	WD repeat domain 36	0.88	-5.42	0.17 (4290.)
8106429	AGGF1	angiogenic factor with G patch and FHA domains 1	0.98	-5.41	0.17 (4656.)
7965956	NFYB	nuclear transcription factor Y, beta	0.92	-5.41	0.17 (3901.)
8132292	2014-09-07	septin 7	0.92	-5.41	0.17 (4454.)
7961798	SOX5	SRY (sex determining region Y)-box 5	0.98	-5.41	0.17 (2877.)
7937433	DRD4	dopamine receptor D4	-0.98	-5.4	0.17 (3235.)
8107458	COMMD10	COMM domain containing 10	0.97	-5.39	0.17 (3054.)
8177478	RAD17	RAD17 homolog (S. pombe)	0.98	-5.39	0.17 (2479.)
8081256	TBC1D23	TBC1 domain family, member 23	0.94	-5.39	0.17 (3249.)
8133062	ZNF273	zinc finger protein 273	1	-5.39	0.17 (653.)
7971335	CCDC122	coiled-coil domain containing 122	1	-5.37	0.17 (1403.)
8019392	FASN	fatty acid synthase	-0.99	-5.37	0.17 (2814.)
8100085	GNPDA2	glucosamine-6-phosphate deaminase 2	1	-5.37	0.17 (1527.)
8041360	TTC27	tetratricopeptide repeat domain 27	0.96	-5.36	0.17 (4559.)
8081115	ARL13B	ADP-ribosylation factor-like 13B	0.99	-5.35	0.17 (1083.)
8020724	DSG1	desmoglein 1	0.98	-5.35	0.17 (1113.)
8074153	ACR	acrosin	-0.98	-5.34	0.17 (2496.)
8021685	CCDC102B	coiled-coil domain containing 102B	0.95	-5.34	0.17 (2655.)
8100179	NFXL1	nuclear transcription factor, X-box binding-like 1	1	-5.34	0.17 (927.)
7946023	OR52A5	olfactory receptor, family 52, subfamily A, member 5	0.98	-5.34	0.17 (1175.)
8130038	SHPRH	SNF2 histone linker PHD RING helicase	1	-5.34	0.17 (693.)
8014172	CCT6B	chaperonin containing TCP1, subunit 6B (zeta 2)	0.91	-5.33	0.17 (4208.)
7918052	OLFM3	olfactomedin 3	0.95	-5.33	0.17 (3310.)
8021668	CDH7	cadherin 7, type 2	0.99	-5.32	0.17 (763.)
8056257	FAP	fibroblast activation protein, alpha	0.99	-5.32	0.17 (1145.)
7978595	BAZ1A	bromodomain adjacent to zinc finger domain, 1A	0.99	-5.31	0.17 (1329.)
8108927	RBM27	RNA binding motif protein 27	0.97	-5.31	0.17 (4336.)
8121895	TRMT11	tRNA methyltransferase 11 homolog (S. cerevisiae)	0.96	-5.31	0.17 (1969.)
8147132	CA2	carbonic anhydrase II	1	-5.3	0.17 (3050.)
8096688	GSTCD	glutathione S-transferase, C-terminal domain containing	1	-5.3	0.17 (3074.)
8094342	PACRGL	PARK2 co-regulated-like	0.99	-5.3	0.17 (4255.)
7940022	RTN4RL2	reticulon 4 receptor-like 2	-0.97	-5.3	0.17 (3648.)
7916789	WDR78	WD repeat domain 78	0.98	-5.3	0.17 (1950.)
8048445	WNT6	wingless-type MMTV integration site family, member 6	-0.99	-5.3	0.17 (2470.)
8156718	NCBP1	nuclear cap binding protein subunit 1, 80kDa	0.97	-5.29	0.17 (3690.)
8109597	UBLCP1	ubiquitin-like domain containing CTD phosphatase 1	0.97	-5.29	0.17 (2710.)
8133345	WBSCR22	Williams Beuren syndrome chromosome region 22	-0.98	-5.29	0.17 (3033.)
8126860	MUT	methylmalonyl CoA mutase	1	-5.28	0.17 (778.)
8003467	CHMP1A	chromatin modifying protein 1A	-1	-5.27	0.17 (3677.)
8127943	SNX14	sorting nexin 14	1	-5.27	0.17 (1827.)
8084757	TPRG1	tumor protein p63 regulated 1	0.97	-5.27	0.17 (4149.)
7973748	C14orf23	chromosome 14 open reading frame 23	0.99	-5.26	0.17 (2032.)
8109044	SPINK6	serine peptidase inhibitor, Kazal type 6	0.94	-5.26	0.17 (3713.)
8084128	TTC14	tetratricopeptide repeat domain 14	0.99	-5.26	0.17 (1275.)
8022767	TRAPPC8	trafficking protein particle complex 8	0.96	-5.25	0.17 (2974.)
8024966	RPL36	ribosomal protein L36	-0.9	-5.24	0.17 (4236.)
8120943	CYB5R4	cytochrome b5 reductase 4	1	-5.23	0.17 (843.)
8103601	DDX60L	DEAD (Asp-Glu-Ala-Asp) box polypeptide 60-like	0.96	-5.23	0.17 (2893.)
8166690	CXorf59	chromosome X open reading frame 59	0.92	-5.22	0.17 (4153.)
8030171	FTL	ferritin, light polypeptide	-0.98	-5.22	0.17 (1715.)
7964745	TMBIM4	transmembrane BAX inhibitor motif containing 4	1	-5.22	0.17 (1462.)
8064502	SNRPB	small nuclear ribonucleoprotein polypeptides B and B1	-0.97	-5.21	0.17 (2760.)
7973014	OR4K5	olfactory receptor, family 4, subfamily K, member 5	0.91	-5.2	0.17 (3948.)
7896720	SKAP1	src kinase associated phosphoprotein 1	0.86	-5.2	0.17 (4783.)
8120315	TINAG	tubulointerstitial nephritis antigen	0.98	-5.2	0.17 (1779.)
8090237	ZNF148	zinc finger protein 148	0.97	-5.2	0.17 (1836.)
8081055	CHMP2B	chromatin modifying protein 2B	0.99	-5.19	0.17 (893.)
8177560	BDP1	B double prime 1, subunit of RNA polymerase III transcription initiation factor IIIB	0.96	-5.17	0.17 (3280.)
8046020	SCN2A	sodium channel, voltage-gated, type II, alpha subunit	0.98	-5.17	0.17 (1736.)
7943779	C11orf1	chromosome 11 open reading frame 1	0.96	-5.16	0.17 (4382.)
8091972	MECOM	MDS1 and EVI1 complex locus	1	-5.16	0.17 (1801.)
7938687	NUCB2	nucleobindin 2	0.99	-5.16	0.17 (1548.)
8162388	OMD	osteomodulin	0.99	-5.16	0.17 (1088.)
7926622	SPAG6	sperm associated antigen 6	0.99	-5.16	0.17 (2193.)
8151730	CALB1	calbindin 1, 28kDa	0.97	-5.15	0.17 (1503.)
8180359	PDE4DIP	phosphodiesterase 4D interacting protein	0.96	-5.15	0.17 (4205.)
8048014	RPE	ribulose-5-phosphate-3-epimerase	0.99	-5.15	0.17 (1401.)
8090988	CEP70	centrosomal protein 70kDa	0.94	-5.14	0.17 (4158.)
8129497	EPB41L2	erythrocyte membrane protein band 4.1-like 2	1	-5.14	0.17 (2489.)
7942527	POLD3	polymerase (DNA-directed), delta 3, accessory subunit	0.97	-5.14	0.17 (3119.)
8061647	XKR7	XK, Kell blood group complex subunit-related family, member 7	-0.96	-5.14	0.17 (3749.)
7896352	YY1	YY1 transcription factor	-1	-5.14	0.17 (1492.)
8099760	ARAP2	ArfGAP with RhoGAP domain, ankyrin repeat and PH domain 2	0.97	-5.13	0.17 (2541.)
8046906	GULP1	GULP, engulfment adaptor PTB domain containing 1	0.99	-5.13	0.17 (3789.)
7971184	MRPS31	mitochondrial ribosomal protein S31	0.97	-5.13	0.17 (4515.)
8021015	PIK3C3	phosphoinositide-3-kinase, class 3	0.98	-5.13	0.17 (1802.)
8160088	MPDZ	multiple PDZ domain protein	1	-5.12	0.17 (1151.)
8179364	SKIV2L	superkiller viralicidic activity 2-like (S. cerevisiae)	-0.99	-5.12	0.17 (2674.)
8050232	CYS1	cystin 1	-0.9	-5.11	0.17 (4057.)
7914940	MRPS15	mitochondrial ribosomal protein S15	-0.99	-5.11	0.17 (1216.)
8089627	SPICE1	spindle and centriole associated protein 1	0.99	-5.11	0.17 (2881.)
8068062	USP16	ubiquitin specific peptidase 16	0.88	-5.11	0.17 (4738.)
8146957	PI15	peptidase inhibitor 15	0.96	-5.1	0.17 (3247.)
8083605	RSRC1	arginine/serine-rich coiled-coil 1	0.99	-5.1	0.17 (1048.)
8107998	UQCRQ	ubiquinol-cytochrome c reductase, complex III subunit VII, 9.5kDa	-0.98	-5.1	0.17 (1342.)
8091141	XRN1	5'-3' exoribonuclease 1	0.99	-5.1	0.17 (2046.)
7949320	GPHA2	glycoprotein hormone alpha 2	-0.99	-5.09	0.17 (2616.)
8165684	MT-ND4	mitochondrially encoded NADH dehydrogenase 4	-0.98	-5.09	0.17 (3005.)
7926728	MYO3A	myosin IIIA	0.98	-5.09	0.17 (2848.)
7971444	CPB2	carboxypeptidase B2 (plasma)	0.99	-5.08	0.17 (1941.)
7953949	KLRD1	killer cell lectin-like receptor subfamily D, member 1	0.92	-5.08	0.17 (4180.)
7916910	LRRC40	leucine rich repeat containing 40	0.99	-5.08	0.17 (840.)
8150249	ADRB3	adrenergic, beta-3-, receptor	-0.93	-5.07	0.17 (3874.)
8100655	GNRHR	gonadotropin-releasing hormone receptor	0.98	-5.07	0.17 (1729.)
8052680	RAB1A	RAB1A, member RAS oncogene family	0.93	-5.07	0.17 (3661.)
7895999	SPAG7	sperm associated antigen 7	0.94	-5.07	0.17 (3425.)
7951008	TAF1D	TATA box binding protein (TBP)-associated factor, RNA polymerase I, D, 41kDa	1	-5.07	0.17 (1111.)
7917707	EVI5	ecotropic viral integration site 5	0.92	-5.05	0.17 (3913.)
8179326	C6orf48	chromosome 6 open reading frame 48	-0.98	-5.04	0.17 (3237.)
8147019	FAM164A	family with sequence similarity 164, member A	0.99	-5.04	0.17 (1300.)
8062933	SEMG1	semenogelin I	-0.98	-5.04	0.17 (906.)
8005529	SLC5A10	solute carrier family 5 (sodium/glucose cotransporter), member 10	-1	-5.04	0.17 (2500.)
8027748	FXYD3	FXYD domain containing ion transport regulator 3	-0.98	-5.03	0.17 (2432.)
7893289	NOP2	NOP2 nucleolar protein homolog (yeast)	0.97	-5.03	0.17 (3848.)
8084844	OPA1	optic atrophy 1 (autosomal dominant)	0.98	-5.03	0.17 (2356.)
8043100	TMSB10	thymosin beta 10	-0.99	-5.03	0.17 (1451.)
7939298	CAT	catalase	-0.98	-5.02	0.17 (3300.)
8103646	NEK1	NIMA (never in mitosis gene a)-related kinase 1	1	-5.02	0.17 (950.)
7958000	CHPT1	choline phosphotransferase 1	0.99	-5.01	0.17 (1094.)
8045514	SPOPL	speckle-type POZ protein-like	0.99	-5.01	0.17 (608.)
7962384	ADAMTS20	ADAM metallopeptidase with thrombospondin type 1 motif, 20	0.97	-5	0.17 (1928.)
8130952	PSMB1	proteasome (prosome, macropain) subunit, beta type, 1	-0.98	-5	0.17 (3557.)
7974870	SNAPC1	small nuclear RNA activating complex, polypeptide 1, 43kDa	0.99	-5	0.17 (2365.)
8129330	TRDN	triadin	0.98	-5	0.17 (1490.)
8152297	ANGPT1	angiopoietin 1	0.99	-4.98	0.17 (2654.)
8031483	RPL28	ribosomal protein L28	-1	-4.98	0.17 (1751.)
7959957	ULK1	unc-51-like kinase 1 (C. elegans)	-0.97	-4.98	0.17 (2949.)
8091922	WDR49	WD repeat domain 49	0.98	-4.98	0.17 (1905.)
8006187	ATAD5	ATPase family, AAA domain containing 5	0.99	-4.97	0.17 (3649.)
7935169	CYP2C8	cytochrome P450, family 2, subfamily C, polypeptide 8	0.99	-4.97	0.17 (2764.)
7954752	DNM1L	dynamin 1-like	0.99	-4.97	0.17 (1365.)
8167815	MAGED2	melanoma antigen family D, 2	-0.94	-4.97	0.17 (3723.)
8142019	ORC5	origin recognition complex, subunit 5	0.99	-4.97	0.17 (1494.)
8052331	PNPT1	polyribonucleotide nucleotidyltransferase 1	0.98	-4.97	0.17 (1854.)
7965206	SLC6A15	solute carrier family 6 (neutral amino acid transporter), member 15	0.99	-4.97	0.17 (1948.)
7894007	CCT3	chaperonin containing TCP1, subunit 3 (gamma)	0.98	-4.96	0.17 (4498.)
8069795	CLDN8	claudin 8	0.9	-4.96	0.17 (4581.)
7943376	KIAA1377	KIAA1377	0.98	-4.96	0.17 (4694.)
7969493	SCEL	sciellin	1	-4.96	0.17 (2832.)
7961626	SLCO1A2	solute carrier organic anion transporter family, member 1A2	0.99	-4.95	0.17 (549.)
8058221	TRAK2	trafficking protein, kinesin binding 2	0.97	-4.95	0.17 (3831.)
7973948	BRMS1L	breast cancer metastasis-suppressor 1-like	0.98	-4.94	0.17 (2053.)
7917954	FRRS1	ferric-chelate reductase 1	0.99	-4.94	0.17 (4453.)
8146986	HNF4G	hepatocyte nuclear factor 4, gamma	1	-4.94	0.17 (889.)
7916592	MYSM1	Myb-like, SWIRM and MPN domains 1	1	-4.94	0.17 (797.)
7985507	SH3GL3	SH3-domain GRB2-like 3	0.99	-4.94	0.17 (2054.)
8162006	GKAP1	G kinase anchoring protein 1	1	-4.93	0.17 (1482.)
8029969	SEPW1	selenoprotein W, 1	-0.98	-4.93	0.17 (2932.)
8097991	TDO2	tryptophan 2,3-dioxygenase	0.91	-4.93	0.17 (4192.)
8111552	C5orf33	chromosome 5 open reading frame 33	1	-4.92	0.17 (987.)
7893628	STARD7	StAR-related lipid transfer (START) domain containing 7	-0.99	-4.92	0.17 (1609.)
7916669	DOCK7	dedicator of cytokinesis 7	1	-4.9	0.17 (467.)
7954631	FAR2	fatty acyl CoA reductase 2	0.97	-4.9	0.17 (2835.)
8102998	GYPA	glycophorin A (MNS blood group)	0.97	-4.9	0.17 (2368.)
7971361	NUFIP1	nuclear fragile X mental retardation protein interacting protein 1	1	-4.9	0.17 (531.)
8103079	PRMT10	protein arginine methyltransferase 10 (putative)	1	-4.9	0.17 (2361.)
7968563	RFC3	replication factor C (activator 1) 3, 38kDa	0.97	-4.9	0.17 (2839.)
8063903	RPS21	ribosomal protein S21	-0.97	-4.9	0.17 (2855.)
8129410	THEMIS	thymocyte selection associated	0.96	-4.9	0.17 (2904.)
7971866	DIAPH3	diaphanous homolog 3 (Drosophila)	0.98	-4.89	0.17 (1999.)
8139727	2014-09-14	septin 14	0.98	-4.89	0.17 (1078.)
7954356	SLCO1B1	solute carrier organic anion transporter family, member 1B1	0.99	-4.89	0.17 (740.)
8074204	XKR3	XK, Kell blood group complex subunit-related family, member 3	0.92	-4.89	0.17 (4353.)
8160435	IFNE	interferon, epsilon	0.98	-4.88	0.17 (4380.)
7907213	GORAB	golgin, RAB6-interacting	1	-4.87	0.17 (2424.)
8180346	GPX1	glutathione peroxidase 1	-0.97	-4.87	0.17 (2294.)
7911287	OR2G6	olfactory receptor, family 2, subfamily G, member 6	0.99	-4.87	0.17 (2765.)
7908496	CFHR2	complement factor H-related 2	0.97	-4.86	0.17 (1423.)
8105436	MAP3K1	mitogen-activated protein kinase kinase kinase 1	1	-4.86	0.17 (1851.)
8122865	VIP	vasoactive intestinal peptide	0.98	-4.86	0.17 (1107.)
8104944	NIPBL	Nipped-B homolog (Drosophila)	1	-4.85	0.17 (1525.)
7939329	PDHX	pyruvate dehydrogenase complex, component X	0.98	-4.85	0.17 (3511.)
8089203	SENP7	SUMO1/sentrin specific peptidase 7	0.96	-4.84	0.17 (1796.)
7969596	GPC5	glypican 5	0.99	-4.83	0.17 (3342.)
8121949	LAMA2	laminin, alpha 2	0.99	-4.83	0.17 (3952.)
7951195	ANGPTL5	angiopoietin-like 5	1	-4.82	0.17 (1338.)
8042223	EHBP1	EH domain binding protein 1	0.93	-4.82	0.17 (3099.)
8059177	TUBA4A	tubulin, alpha 4a	-1	-4.82	0.17 (2410.)
7980146	NPC2	Niemann-Pick disease, type C2	-0.96	-4.81	0.17 (2419.)
7903162	TMEM56	transmembrane protein 56	1	-4.81	0.17 (2049.)
8056890	CHN1	chimerin (chimaerin) 1	0.99	-4.8	0.17 (2577.)
8106784	RASA1	RAS p21 protein activator (GTPase activating protein) 1	0.99	-4.8	0.17 (879.)
8089954	IQCB1	IQ motif containing B1	0.99	-4.79	0.17 (1395.)
7916727	ITGB3BP	integrin beta 3 binding protein (beta3-endonexin)	0.99	-4.79	0.17 (1819.)
8091318	PLSCR2	phospholipid scramblase 2	0.94	-4.79	0.17 (3692.)
8105545	IPO11	importin 11	1	-4.77	0.17 (3242.)
7966213	MMAB	methylmalonic aciduria (cobalamin deficiency) cblB type	-0.98	-4.77	0.17 (3022.)
7893699	C22orf28	chromosome 22 open reading frame 28	0.88	-4.76	0.17 (4385.)
8158204	C9orf119	chromosome 9 open reading frame 119	-0.96	-4.75	0.17 (3156.)
7918955	GDAP2	ganglioside induced differentiation associated protein 2	0.98	-4.75	0.17 (3680.)
7929078	KIF20B	kinesin family member 20B	0.98	-4.75	0.17 (1089.)
7984263	PTPLAD1	protein tyrosine phosphatase-like A domain containing 1	0.98	-4.75	0.17 (3599.)
8096538	RAP1GDS1	RAP1, GTP-GDP dissociation stimulator 1	0.97	-4.75	0.17 (1686.)
8059776	KCNJ13	potassium inwardly-rectifying channel, subfamily J, member 13	0.96	-4.74	0.17 (3689.)
8057394	SESTD1	SEC14 and spectrin domains 1	0.99	-4.74	0.17 (1708.)
8085628	ANKRD28	ankyrin repeat domain 28	0.98	-4.73	0.17 (2484.)
8163348	C9orf84	chromosome 9 open reading frame 84	0.98	-4.73	0.17 (1040.)
8109663	GABRA1	gamma-aminobutyric acid (GABA) A receptor, alpha 1	0.94	-4.73	0.17 (3641.)
8163402	ROD1	ROD1 regulator of differentiation 1 (S. pombe)	0.96	-4.72	0.17 (3068.)
8100688	TMPRSS11F	transmembrane protease, serine 11F	0.96	-4.72	0.17 (2785.)
8180205	TPTE2	transmembrane phosphoinositide 3-phosphatase and tensin homolog 2	0.93	-4.72	0.17 (3473.)
8113483	TMEM232	transmembrane protein 232	0.96	-4.71	0.17 (1778.)
8116664	PRPF4B	PRP4 pre-mRNA processing factor 4 homolog B (yeast)	1	-4.7	0.17 (3775.)
8159379	TMEM141	transmembrane protein 141	-0.99	-4.7	0.17 (1740.)
7907232	C1orf129	chromosome 1 open reading frame 129	0.84	-4.69	0.17 (4739.)
7903519	PRPF38B	PRP38 pre-mRNA processing factor 38 (yeast) domain containing B	0.99	-4.69	0.17 (4568.)
7965226	RASSF9	Ras association (RalGDS/AF-6) domain family (N-terminal) member 9	1	-4.69	0.17 (1215.)
7908204	HMCN1	hemicentin 1	0.97	-4.68	0.17 (3961.)
8128329	MMS22L	MMS22-like, DNA repair protein	0.98	-4.68	0.17 (880.)
7970194	MCF2L	MCF.2 cell line derived transforming sequence-like	-1	-4.67	0.17 (2985.)
8122136	RPS12	ribosomal protein S12	-0.96	-4.67	0.17 (1730.)
7907171	BLZF1	basic leucine zipper nuclear factor 1	0.96	-4.66	0.17 (1974.)
8119243	DNAH8	dynein, axonemal, heavy chain 8	0.98	-4.66	0.17 (2934.)
8148333	EFR3A	EFR3 homolog A (S. cerevisiae)	0.96	-4.66	0.17 (1667.)
8143643	TPK1	thiamin pyrophosphokinase 1	0.98	-4.64	0.17 (2887.)
8097236	ADAD1	adenosine deaminase domain containing 1 (testis-specific)	0.99	-4.63	0.17 (785.)
8052554	FAM161A	family with sequence similarity 161, member A	0.95	-4.63	0.17 (3151.)
8108744	PCDHB14	protocadherin beta 14	0.91	-4.63	0.17 (4405.)
7912928	SDHB	succinate dehydrogenase complex, subunit B, iron sulfur (Ip)	-0.99	-4.63	0.17 (1429.)
7949588	CD248	CD248 molecule, endosialin	-1	-4.62	0.17 (1532.)
7910047	DNAH14	dynein, axonemal, heavy chain 14	0.97	-4.62	0.17 (1923.)
7947138	FANCF	Fanconi anemia, complementation group F	0.97	-4.62	0.17 (4234.)
8131519	PHF14	PHD finger protein 14	0.99	-4.62	0.17 (1734.)
8045425	R3HDM1	R3H domain containing 1	0.98	-4.62	0.17 (2745.)
8004431	POLR2A	polymerase (RNA) II (DNA directed) polypeptide A, 220kDa	-1	-4.61	0.17 (2951.)
7896729	POU2AF1	POU class 2 associating factor 1	-0.92	-4.61	0.17 (3974.)
7916112	RAB3B	RAB3B, member RAS oncogene family	-0.98	-4.61	0.17 (3348.)
8048112	VWC2L	von Willebrand factor C domain-containing protein 2-like	0.98	-4.61	0.17 (1865.)
8041713	PPM1B	protein phosphatase, Mg2+/Mn2+ dependent, 1B	0.98	-4.6	0.17 (1464.)
7902738	CLCA4	chloride channel accessory 4	0.98	-4.59	0.17 (3053.)
8121632	KPNA5	karyopherin alpha 5 (importin alpha 6)	0.99	-4.59	0.17 (2015.)
8037240	PSG1	pregnancy specific beta-1-glycoprotein 1	0.95	-4.59	0.17 (3897.)
8106597	SPZ1	spermatogenic leucine zipper 1	0.99	-4.59	0.17 (1016.)
7924233	USH2A	Usher syndrome 2A (autosomal recessive, mild)	1	-4.59	0.17 (4461.)
7936091	USMG5	up-regulated during skeletal muscle growth 5 homolog (mouse)	-0.93	-4.59	0.17 (3803.)
7957072	RAB3IP	RAB3A interacting protein (rabin3)	0.99	-4.58	0.17 (1821.)
7967976	SAP18	Sin3A-associated protein, 18kDa	-1	-4.57	0.17 (1124.)
7907156	XCL1	chemokine (C motif) ligand 1	0.96	-4.57	0.17 (3260.)
8100382	CHIC2	cysteine-rich hydrophobic domain 2	0.99	-4.56	0.17 (724.)
8143088	CNOT4	CCR4-NOT transcription complex, subunit 4	0.96	-4.56	0.17 (3112.)
8061082	OTOR	otoraplin	0.9	-4.56	0.17 (4830.)
8091103	TFDP2	transcription factor Dp-2 (E2F dimerization partner 2)	0.96	-4.56	0.17 (3819.)
8083941	ECT2	epithelial cell transforming sequence 2 oncogene	0.9	-4.55	0.17 (4168.)
7899615	SERINC2	serine incorporator 2	-0.95	-4.55	0.17 (3758.)
7950990	SLC36A4	solute carrier family 36 (proton/amino acid symporter), member 4	0.97	-4.55	0.17 (1739.)
8127370	KHDRBS2	KH domain containing, RNA binding, signal transduction associated 2	0.92	-4.54	0.17 (4443.)
7902771	SH3GLB1	SH3-domain GRB2-like endophilin B1	0.95	-4.54	0.17 (3814.)
7973840	ARHGAP5	Rho GTPase activating protein 5	0.97	-4.53	0.17 (2269.)
8041813	CRIPT	cysteine-rich PDZ-binding protein	1	-4.53	0.17 (4321.)
7970907	N4BP2L2	NEDD4 binding protein 2-like 2	0.95	-4.53	0.17 (4152.)
7934870	ATAD1	ATPase family, AAA domain containing 1	0.98	-4.52	0.17 (1143.)
8017312	MED13	mediator complex subunit 13	0.98	-4.52	0.17 (1938.)
8008566	STXBP4	syntaxin binding protein 4	0.99	-4.52	0.17 (1206.)
8078312	CMC1	COX assembly mitochondrial protein homolog (S. cerevisiae)	0.97	-4.51	0.17 (2733.)
8131927	MPP6	membrane protein, palmitoylated 6 (MAGUK p55 subfamily member 6)	1	-4.51	0.17 (1771.)
7973022	OR4L1	olfactory receptor, family 4, subfamily L, member 1	0.9	-4.5	0.17 (4603.)
8057034	PRKRA	protein kinase, interferon-inducible double stranded RNA dependent activator	0.92	-4.5	0.17 (4349.)
7896605	SNX3	sorting nexin 3	0.93	-4.5	0.17 (3424.)
7903541	STXBP3	syntaxin binding protein 3	0.98	-4.5	0.17 (4227.)
8176397	TGIF2LX	TGFB-induced factor homeobox 2-like, X-linked	0.89	-4.5	0.17 (4798.)
8115600	C5orf54	chromosome 5 open reading frame 54	0.85	-4.49	0.17 (4737.)
8102697	IL2	interleukin 2	0.92	-4.49	0.17 (4376.)
8072876	LGALS1	lectin, galactoside-binding, soluble, 1	-0.99	-4.49	0.17 (3016.)
7977432	TMEM121	transmembrane protein 121	-0.97	-4.49	0.17 (2889.)
8052443	USP34	ubiquitin specific peptidase 34	0.99	-4.49	0.17 (1266.)
8017262	BRIP1	BRCA1 interacting protein C-terminal helicase 1	1	-4.48	0.17 (1949.)
8116313	C5orf60	chromosome 5 open reading frame 60	-0.98	-4.48	0.17 (1893.)
8128894	REV3L	REV3-like, catalytic subunit of DNA polymerase zeta (yeast)	0.96	-4.48	0.17 (2862.)
8054614	ANAPC1	anaphase promoting complex subunit 1	0.98	-4.47	0.17 (2946.)
8099612	GPR125	G protein-coupled receptor 125	0.96	-4.47	0.17 (3628.)
7940210	PLAC1L	placenta-specific 1-like	0.9	-4.47	0.17 (4170.)
7926356	PTER	phosphotriesterase related	0.9	-4.47	0.17 (4689.)
8048703	LLPH	LLP homolog, long-term synaptic facilitation (Aplysia)	1	-4.46	0.17 (1864.)
7987225	NOP10	NOP10 ribonucleoprotein homolog (yeast)	-0.95	-4.46	0.17 (2723.)
7938629	PDE3B	phosphodiesterase 3B, cGMP-inhibited	1	-4.46	0.17 (1334.)
8178358	PPP1R10	Serine/threonine-protein phosphatase 1 regulatory subunit 10	-0.94	-4.46	0.17 (3816.)
8150757	RB1CC1	RB1-inducible coiled-coil 1	0.98	-4.46	0.17 (3035.)
8024936	SAFB	scaffold attachment factor B	-0.96	-4.46	0.17 (3527.)
8069910	SFRS15	splicing factor, arginine/serine-rich 15	0.94	-4.46	0.17 (4509.)
8110861	MRPL36	mitochondrial ribosomal protein L36	-0.97	-4.45	0.17 (2950.)
8036318	ZNF566	zinc finger protein 566	0.97	-4.45	0.17 (1787.)
8133721	HSPB1	heat shock 27kDa protein 1	-0.97	-4.44	0.17 (1978.)
8097388	LARP1B	La ribonucleoprotein domain family, member 1B	0.97	-4.44	0.17 (2787.)
8127854	ME1	malic enzyme 1, NADP(+)-dependent, cytosolic	0.97	-4.44	0.17 (1655.)
8159977	RLN2	relaxin 2	0.91	-4.43	0.17 (4001.)
8097813	ARFIP1	ADP-ribosylation factor interacting protein 1	0.94	-4.42	0.17 (4133.)
8141295	ATP5J2	ATP synthase, H+ transporting, mitochondrial Fo complex, subunit F2	-0.94	-4.42	0.17 (2414.)
8076757	CELSR1	cadherin, EGF LAG seven-pass G-type receptor 1 (flamingo homolog, Drosophila)	-1	-4.42	0.17 (2492.)
7908397	RGS13	regulator of G-protein signaling 13	1	-4.42	0.17 (2990.)
8024273	NDUFS7	NADH dehydrogenase (ubiquinone) Fe-S protein 7, 20kDa (NADH-coenzyme Q reductase)	-0.99	-4.41	0.17 (2129.)
8116696	C6orf201	chromosome 6 open reading frame 201	0.99	-4.4	0.17 (1963.)
8107769	SLC12A2	solute carrier family 12 (sodium/potassium/chloride transporters), member 2	0.98	-4.4	0.17 (1809.)
7944351	FOXR1	forkhead box R1	0.96	-4.39	0.17 (4467.)
8105191	PARP8	poly (ADP-ribose) polymerase family, member 8	1	-4.39	0.17 (1579.)
7893733	TMED2	transmembrane emp24 domain trafficking protein 2	-0.89	-4.39	0.17 (3985.)
7997702	COX4I1	cytochrome c oxidase subunit IV isoform 1	-0.99	-4.38	0.17 (1983.)
8174654	KLHL13	kelch-like 13 (Drosophila)	0.95	-4.38	0.17 (3170.)
7970428	ZMYM5	zinc finger, MYM-type 5	0.9	-4.38	0.17 (4448.)
8032730	EEF2	eukaryotic translation elongation factor 2	-1	-4.37	0.17 (430.)
7982358	ARHGAP11A	Rho GTPase activating protein 11A	0.95	-4.36	0.17 (2377.)
7895149	CFL1	cofilin 1 (non-muscle)	-0.98	-4.36	0.17 (1645.)
7893937	CTSC	cathepsin C	0.99	-4.36	0.17 (1635.)
8152477	RAD21	RAD21 homolog (S. pombe)	1	-4.36	0.17 (1317.)
7909745	KCTD3	potassium channel tetramerisation domain containing 3	0.96	-4.35	0.17 (3000.)
7974146	PRPF39	PRP39 pre-mRNA processing factor 39 homolog (S. cerevisiae)	0.99	-4.35	0.17 (3345.)
8102800	SLC7A11	solute carrier family 7, (cationic amino acid transporter, y+ system) member 11	0.99	-4.35	0.17 (655.)
7939158	QSER1	glutamine and serine rich 1	0.98	-4.34	0.17 (2494.)
8038395	NOSIP	nitric oxide synthase interacting protein	-1	-4.33	0.17 (1705.)
8024019	PTBP1	polypyrimidine tract binding protein 1	-0.99	-4.33	0.17 (1185.)
8180348	XCL2	chemokine (C motif) ligand 2	0.92	-4.33	0.17 (4562.)
8147877	TRHR	thyrotropin-releasing hormone receptor	0.87	-4.32	0.17 (4676.)
7901982	UBE2U	ubiquitin-conjugating enzyme E2U (putative)	0.97	-4.32	0.17 (1537.)
7895411	KHDRBS1	KH domain containing, RNA binding, signal transduction associated 1	0.86	-4.31	0.17 (4697.)
8142061	PUS7	pseudouridylate synthase 7 homolog (S. cerevisiae)	0.86	-4.31	0.17 (4665.)
7943859	TEX12	testis expressed 12	0.98	-4.31	0.17 (2052.)
8141846	FBXL13	F-box and leucine-rich repeat protein 13	0.99	-4.29	0.17 (2739.)
8085867	NEK10	NIMA (never in mitosis gene a)- related kinase 10	1	-4.29	0.17 (3925.)
7917604	ZNF644	zinc finger protein 644	0.92	-4.29	0.17 (4058.)
8068401	CBR1	carbonyl reductase 1	-0.98	-4.28	0.17 (2526.)
7908437	CDC73	cell division cycle 73, Paf1/RNA polymerase II complex component, homolog (S. cerevisiae)	0.96	-4.28	0.17 (2661.)
8060334	SOX12	SRY (sex determining region Y)-box 12	-0.93	-4.28	0.17 (3888.)
7984802	ISLR2	immunoglobulin superfamily containing leucine-rich repeat 2	-1	-4.27	0.17 (2897.)
8112857	MTX3	metaxin 3	0.83	-4.27	0.17 (4876.)
7918973	SPAG17	sperm associated antigen 17	0.94	-4.27	0.17 (3192.)
8046759	DNAJC10	DnaJ (Hsp40) homolog, subfamily C, member 10	0.98	-4.26	0.17 (1433.)
8138553	FAM126A	family with sequence similarity 126, member A	0.99	-4.26	0.17 (1082.)
7929438	HELLS	helicase, lymphoid-specific	0.98	-4.26	0.17 (1989.)
7952830	NCAPD3	non-SMC condensin II complex, subunit D3	-0.98	-4.26	0.17 (2452.)
7966315	ARPC3	actin related protein 2/3 complex, subunit 3, 21kDa	-0.96	-4.25	0.17 (1934.)
7944913	CCDC15	coiled-coil domain containing 15	0.99	-4.25	0.17 (2828.)
7908459	CFH	complement factor H	0.99	-4.25	0.17 (988.)
8177635	TAF9	TAF9 RNA polymerase II, TATA box binding protein (TBP)-associated factor, 32kDa	0.98	-4.25	0.17 (4585.)
7927599	ASAH2C	N-acylsphingosine amidohydrolase (non-lysosomal ceramidase) 2C	0.93	-4.24	0.17 (2574.)
8023889	MBP	myelin basic protein	-0.95	-4.24	0.17 (3556.)
7905163	MRPS21	mitochondrial ribosomal protein S21	-0.98	-4.24	0.17 (2460.)
8061368	NXT1	NTF2-like export factor 1	-1	-4.24	0.17 (2059.)
7933640	A1CF	APOBEC1 complementation factor	0.97	-4.22	0.17 (4356.)
7979307	DLGAP5	discs, large (Drosophila) homolog-associated protein 5	0.91	-4.22	0.17 (4103.)
7995838	MT1X	metallothionein 1X	-0.97	-4.22	0.17 (2548.)
8122409	PEX3	peroxisomal biogenesis factor 3	0.97	-4.22	0.17 (1699.)
8121927	RNF146	ring finger protein 146	0.99	-4.22	0.17 (2540.)
8028227	ZNF383	zinc finger protein 383	0.96	-4.22	0.17 (4100.)
7964787	IFNG	interferon, gamma	0.98	-4.21	0.17 (2706.)
7948322	OR5B17	olfactory receptor, family 5, subfamily B, member 17	0.98	-4.21	0.17 (1866.)
8138581	TRA2A	transformer 2 alpha homolog (Drosophila)	0.99	-4.21	0.17 (2596.)
8145440	PPP2R2A	protein phosphatase 2, regulatory subunit B, alpha	0.95	-4.2	0.17 (4049.)
8097480	NAA15	N(alpha)-acetyltransferase 15, NatA auxiliary subunit	1	-4.19	0.17 (4164.)
7908351	PLA2G4A	phospholipase A2, group IVA (cytosolic, calcium-dependent)	0.97	-4.19	0.17 (2031.)
7902345	TYW3	tRNA-yW synthesizing protein 3 homolog (S. cerevisiae)	0.98	-4.19	0.17 (2939.)
7972369	UGGT2	UDP-glucose glycoprotein glucosyltransferase 2	0.99	-4.19	0.17 (1942.)
8108134	DDX46	DEAD (Asp-Glu-Ala-Asp) box polypeptide 46	0.94	-4.18	0.17 (4105.)
8020423	MIB1	mindbomb homolog 1 (Drosophila)	0.89	-4.18	0.17 (4567.)
8109001	SPINK5	serine peptidase inhibitor, Kazal type 5	0.97	-4.18	0.17 (2634.)
8151384	STAU2	staufen, RNA binding protein, homolog 2 (Drosophila)	0.99	-4.18	0.17 (1314.)
8056710	C2orf77	chromosome 2 open reading frame 77	0.97	-4.17	0.17 (2511.)
8043043	DNAH6	dynein, axonemal, heavy chain 6	0.95	-4.17	0.17 (3686.)
8136315	LRGUK	leucine-rich repeats and guanylate kinase domain containing	0.97	-4.16	0.17 (2446.)
8026991	PGPEP1	pyroglutamyl-peptidase I	-0.97	-4.16	0.17 (3622.)
7956658	SLC16A7	solute carrier family 16, member 7 (monocarboxylic acid transporter 2)	0.97	-4.16	0.17 (1990.)
8028514	EIF3K	eukaryotic translation initiation factor 3, subunit K	-0.98	-4.15	0.17 (3737.)
7971197	ELF1	E74-like factor 1 (ets domain transcription factor)	0.98	-4.15	0.17 (2043.)
8120428	FKBP1A	FK506 binding protein 1A, 12kDa	-0.97	-4.15	0.17 (3254.)
8038655	KLK4	kallikrein-related peptidase 4	-0.97	-4.15	0.17 (1920.)
8131479	MIOS	missing oocyte, meiosis regulator, homolog (Drosophila)	0.93	-4.15	0.17 (3695.)
7944623	TBCEL	tubulin folding cofactor E-like	0.95	-4.15	0.17 (4434.)
7893363	CCDC84	coiled-coil domain containing 84	0.85	-4.14	0.17 (4740.)
8105121	GHR	growth hormone receptor	0.96	-4.14	0.17 (2684.)
8081488	HHLA2	HERV-H LTR-associating 2	0.97	-4.14	0.17 (3080.)
8048995	ITM2C	integral membrane protein 2C	-0.98	-4.14	0.17 (3343.)
8047788	ADAM23	ADAM metallopeptidase domain 23	1	-4.13	0.17 (1710.)
8107208	FER	fer (fps/fes related) tyrosine kinase	0.97	-4.13	0.17 (1862.)
7952145	HYOU1	hypoxia up-regulated 1	-0.98	-4.13	0.17 (2352.)
8049784	PPP1R7	protein phosphatase 1, regulatory (inhibitor) subunit 7	-0.99	-4.12	0.17 (1147.)
8143879	TMUB1	transmembrane and ubiquitin-like domain containing 1	-1	-4.12	0.17 (3071.)
7989347	NARG2	NMDA receptor regulated 2	0.95	-4.11	0.17 (4446.)
7921364	OR10X1	olfactory receptor, family 10, subfamily X, member 1	0.99	-4.11	0.17 (3012.)
7987325	AQR	aquarius homolog (mouse)	0.99	-4.1	0.17 (2602.)
7936817	C10orf88	chromosome 10 open reading frame 88	0.78	-4.1	0.17 (4946.)
8122561	C6orf103	chromosome 6 open reading frame 103	0.95	-4.1	0.17 (3940.)
7984569	LRRC49	leucine rich repeat containing 49	0.97	-4.1	0.17 (3616.)
7978686	NKX2-8	NK2 homeobox 8	-0.99	-4.1	0.17 (2876.)
8134018	ZNF804B	zinc finger protein 804B	0.99	-4.1	0.17 (3509.)
7895045	EIF3F	eukaryotic translation initiation factor 3, subunit F	-0.99	-4.09	0.17 (1243.)
8121225	GRIK2	glutamate receptor, ionotropic, kainate 2	0.94	-4.09	0.17 (3070.)
7970655	MTMR6	myotubularin related protein 6	1	-4.09	0.17 (2775.)
7920422	RAB13	RAB13, member RAS oncogene family	-0.98	-4.09	0.17 (2476.)
8147864	TTC35	tetratricopeptide repeat domain 35	0.97	-4.09	0.17 (2726.)
8046695	ITGA4	integrin, alpha 4 (antigen CD49D, alpha 4 subunit of VLA-4 receptor)	0.99	-4.08	0.17 (2821.)
8094301	SLIT2	slit homolog 2 (Drosophila)	0.94	-4.08	0.17 (4552.)
8139430	PURB	purine-rich element binding protein B	-1	-4.07	0.17 (3710.)
8128669	OSTM1	osteopetrosis associated transmembrane protein 1	1	-4.06	0.17 (3117.)
8045933	TANK	TRAF family member-associated NFKB activator	0.97	-4.06	0.17 (2811.)
8057563	ZSWIM2	zinc finger, SWIM-type containing 2	0.91	-4.06	0.17 (3444.)
8003758	PAFAH1B1	platelet-activating factor acetylhydrolase 1b, regulatory subunit 1 (45kDa)	0.94	-4.05	0.17 (4041.)
8060395	RAD21L1	RAD21-like 1 (S. pombe)	0.97	-4.05	0.17 (2969.)
7936201	C10orf79	chromosome 10 open reading frame 79	1	-4.04	0.17 (3060.)
8101780	HPGDS	hematopoietic prostaglandin D synthase	0.91	-4.04	0.17 (4566.)
8020197	ANKRD62	ankyrin repeat domain 62	0.99	-4.03	0.17 (3808.)
8053648	KRCC1	lysine-rich coiled-coil 1	0.99	-4.03	0.17 (2430.)
8042144	REL	v-rel reticuloendotheliosis viral oncogene homolog (avian)	0.95	-4.03	0.17 (3870.)
7979033	SAV1	salvador homolog 1 (Drosophila)	0.91	-4.03	0.17 (4063.)
8097600	SMARCA5	SWI/SNF related, matrix associated, actin dependent regulator of chromatin, subfamily a, member 5	0.97	-4.03	0.17 (3660.)
7970999	SPG20	spastic paraplegia 20 (Troyer syndrome)	0.98	-4.03	0.17 (2890.)
8176384	ZFY	zinc finger protein, Y-linked	0.93	-4.03	0.17 (4572.)
8015460	ACLY	ATP citrate lyase	-1	-4.02	0.17 (2912.)
8080645	APPL1	adaptor protein, phosphotyrosine interaction, PH domain and leucine zipper containing 1	0.97	-4.02	0.17 (1890.)
8038782	CTU1	cytosolic thiouridylase subunit 1 homolog (S. pombe)	-0.98	-4.02	0.17 (3210.)
8083757	NMD3	NMD3 homolog (S. cerevisiae)	0.98	-4.02	0.17 (2789.)
7934083	NEUROG3	neurogenin 3	-0.99	-4.01	0.17 (3213.)
8152079	PABPC1	poly(A) binding protein, cytoplasmic 1	-0.94	-4.01	0.17 (2320.)
8036813	ZNF780B	zinc finger protein 780B	0.95	-4.01	0.17 (3698.)
8076704	SMC1B	structural maintenance of chromosomes 1B	0.94	-4	0.17 (3244.)
7917120	USP33	ubiquitin specific peptidase 33	0.95	-3.99	0.17 (4734.)
8010783	UTS2R	urotensin 2 receptor	-0.98	-3.99	0.17 (3114.)
8081407	ZPLD1	zona pellucida-like domain containing 1	1	-3.99	0.17 (3027.)
8103563	DDX60	DEAD (Asp-Glu-Ala-Asp) box polypeptide 60	1	-3.98	0.17 (1310.)
8120552	FAM135A	family with sequence similarity 135, member A	1	-3.98	0.17 (1500.)
8089930	GOLGB1	golgin B1	0.99	-3.98	0.17 (4756.)
8123989	RANBP9	RAN binding protein 9	0.99	-3.98	0.17 (1324.)
8030908	ZNF480	zinc finger protein 480	1	-3.98	0.17 (3928.)
8030969	ZNF818P	zinc finger protein 818, pseudogene	0.97	-3.98	0.17 (3891.)
8121489	AMD1	adenosylmethionine decarboxylase 1	-0.91	-3.97	0.17 (4096.)
7893334	HERC5	hect domain and RLD 5	1	-3.97	0.17 (3451.)
8165672	MT-ATP6	mitochondrially encoded ATP synthase 6	-0.89	-3.97	0.17 (4284.)
8136660	OR9A4	olfactory receptor, family 9, subfamily A, member 4	0.89	-3.96	0.17 (4706.)
7899417	XKR8	XK, Kell blood group complex subunit-related family, member 8	-0.98	-3.96	0.17 (2573.)
8137437	GALNTL5	UDP-N-acetyl-alpha-D-galactosamine:polypeptide N-acetylgalactosaminyltransferase-like 5	0.95	-3.95	0.17 (3726.)
8098368	ADAM29	ADAM metallopeptidase domain 29	0.96	-3.94	0.17 (3113.)
7971950	DACH1	dachshund homolog 1 (Drosophila)	0.96	-3.94	0.17 (4213.)
8001147	RAB43P1	RAB43 pseudogene 1	-1	-3.94	0.17 (3039.)
8138009	RSPH10B2	radial spoke head 10 homolog B2 (Chlamydomonas)	0.96	-3.94	0.17 (3537.)
8148280	SQLE	squalene epoxidase	0.96	-3.94	0.17 (3807.)
8081073	C3orf38	chromosome 3 open reading frame 38	0.94	-3.93	0.17 (4557.)
8058670	IKZF2	IKAROS family zinc finger 2 (Helios)	0.96	-3.93	0.17 (3110.)
7928999	LIPN	lipase, family member N	0.89	-3.93	0.17 (4750.)
8025450	OR2Z1	olfactory receptor, family 2, subfamily Z, member 1	-0.98	-3.92	0.17 (1967.)
7946687	PTH	parathyroid hormone	0.98	-3.9	0.17 (2340.)
8152750	TMEM65	transmembrane protein 65	0.95	-3.9	0.17 (2429.)
8131871	CCDC126	coiled-coil domain containing 126	0.98	-3.89	0.17 (2817.)
8036010	PEPD	peptidase D	-0.98	-3.89	0.17 (2954.)
7974587	ACTR10	actin-related protein 10 homolog (S. cerevisiae)	0.98	-3.88	0.17 (3445.)
7922870	C1orf25	chromosome 1 open reading frame 25	0.95	-3.88	0.17 (2899.)
7933904	CTNNA3	catenin (cadherin-associated protein), alpha 3	0.97	-3.88	0.17 (3026.)
7930454	PDCD4	programmed cell death 4 (neoplastic transformation inhibitor)	0.99	-3.88	0.17 (908.)
8151074	PDE7A	phosphodiesterase 7A	0.96	-3.88	0.17 (4142.)
7983381	C15orf43	chromosome 15 open reading frame 43	0.92	-3.87	0.17 (4194.)
8021727	CNDP2	CNDP dipeptidase 2 (metallopeptidase M20 family)	-0.98	-3.86	0.17 (2475.)
8045835	GALNT5	UDP-N-acetyl-alpha-D-galactosamine:polypeptide N-acetylgalactosaminyltransferase 5 (GalNAc-T5)	0.97	-3.86	0.17 (4167.)
8150714	PCMTD1	protein-L-isoaspartate (D-aspartate) O-methyltransferase domain containing 1	0.99	-3.86	0.17 (1203.)
8047174	SLC39A10	solute carrier family 39 (zinc transporter), member 10	0.91	-3.86	0.17 (4606.)
8082673	ACPP	acid phosphatase, prostate	-0.97	-3.85	0.17 (2874.)
8085954	AZI2	5-azacytidine induced 2	0.97	-3.85	0.17 (1628.)
8180214	CC2D2B	coiled-coil and C2 domain containing 2B	0.82	-3.85	0.17 (4834.)
8121429	FIG4	FIG4 homolog, SAC1 lipid phosphatase domain containing (S. cerevisiae)	0.99	-3.85	0.17 (2587.)
7948137	OR5M8	olfactory receptor, family 5, subfamily M, member 8	0.94	-3.85	0.17 (4731.)
8069532	HSPA13	heat shock protein 70kDa family, member 13	0.9	-3.84	0.17 (4517.)
7903171	RWDD3	RWD domain containing 3	0.97	-3.84	0.17 (4095.)
7894251	SART1	squamous cell carcinoma antigen recognized by T cells	0.94	-3.84	0.17 (3823.)
8147313	TMEM67	transmembrane protein 67	0.97	-3.84	0.17 (2652.)
7946201	ARFIP2	ADP-ribosylation factor interacting protein 2	-0.93	-3.83	0.17 (3565.)
8063386	CEBPB	CCAAT/enhancer binding protein (C/EBP), beta	-0.99	-3.83	0.17 (3326.)
7978666	MBIP	MAP3K12 binding inhibitory protein 1	0.99	-3.83	0.17 (1009.)
8087830	RPL29	ribosomal protein L29	-0.92	-3.83	0.17 (3669.)
8103755	FBXO8	F-box protein 8	0.98	-3.82	0.17 (3282.)
7991837	NME4	non-metastatic cells 4, protein expressed in	-0.97	-3.82	0.17 (2650.)
8138392	AGR3	anterior gradient homolog 3 (Xenopus laevis)	0.92	-3.81	0.17 (4184.)
8143627	OR2A42	olfactory receptor, family 2, subfamily A, member 42	-0.98	-3.81	0.17 (3147.)
8096176	PTPN13	protein tyrosine phosphatase, non-receptor type 13 (APO-1/CD95 (Fas)-associated phosphatase)	0.99	-3.81	0.17 (2847.)
8022986	SYT4	synaptotagmin IV	0.97	-3.81	0.17 (3953.)
8103812	ASB5	ankyrin repeat and SOCS box-containing 5	0.99	-3.79	0.17 (3624.)
8160238	PSIP1	PC4 and SFRS1 interacting protein 1	0.87	-3.79	0.17 (4733.)
8166469	SAT1	spermidine/spermine N1-acetyltransferase 1	-0.99	-3.79	0.17 (799.)
8169750	STAG2	stromal antigen 2	0.98	-3.79	0.17 (2737.)
8124185	PRL	prolactin	0.98	-3.78	0.17 (3558.)
8001423	RPGRIP1L	RPGRIP1-like	0.99	-3.77	0.17 (864.)
7942123	CCND1	cyclin D1	-0.99	-3.76	0.17 (2872.)
7902235	LRRC7	leucine rich repeat containing 7	0.94	-3.76	0.17 (3364.)
8019334	NOTUM	notum pectinacetylesterase homolog (Drosophila)	-0.96	-3.75	0.17 (3211.)
8151525	PMP2	peripheral myelin protein 2	0.98	-3.75	0.17 (2538.)
8102171	TBCK	TBC1 domain containing kinase	0.95	-3.75	0.17 (2620.)
8150395	ADAM2	ADAM metallopeptidase domain 2	0.97	-3.74	0.17 (1747.)
8155794	C9orf85	chromosome 9 open reading frame 85	0.85	-3.74	0.17 (4655.)
8052024	FBXO11	F-box protein 11	0.95	-3.73	0.17 (3899.)
7902565	LPHN2	latrophilin 2	0.98	-3.73	0.17 (1743.)
7950753	CCDC90B	coiled-coil domain containing 90B	0.99	-3.72	0.17 (2010.)
7902308	FPGT	fucose-1-phosphate guanylyltransferase	1	-3.72	0.17 (1033.)
8030768	KLK2	kallikrein-related peptidase 2	-0.96	-3.72	0.17 (3734.)
7896706	MNDA	myeloid cell nuclear differentiation antigen	0.97	-3.72	0.17 (4481.)
8027312	ZNF429	zinc finger protein 429	0.97	-3.72	0.17 (2487.)
8022612	ZNF521	zinc finger protein 521	0.98	-3.72	0.17 (4629.)
7902799	HS2ST1	heparan sulfate 2-O-sulfotransferase 1	-0.98	-3.71	0.17 (3153.)
8101260	ANTXR2	anthrax toxin receptor 2	0.92	-3.7	0.17 (3889.)
8111757	C9	complement component 9	0.96	-3.69	0.17 (4005.)
8089659	KIAA1407	KIAA1407	0.88	-3.69	0.17 (4658.)
7930760	PNLIPRP3	pancreatic lipase-related protein 3	0.9	-3.69	0.17 (4637.)
7899160	CD52	CD52 molecule	-0.94	-3.68	0.17 (2354.)
8157014	OR13C8	olfactory receptor, family 13, subfamily C, member 8	0.94	-3.68	0.17 (4253.)
7939590	SLC35C1	solute carrier family 35, member C1	-0.97	-3.68	0.17 (3685.)
8160914	VCP	valosin-containing protein	-0.98	-3.68	0.17 (2910.)
8098762	ATP5I	ATP synthase, H+ transporting, mitochondrial Fo complex, subunit E	-1	-3.67	0.17 (2856.)
8155699	FXN	frataxin	-0.98	-3.67	0.17 (3529.)
8063453	PFDN4	prefoldin subunit 4	0.92	-3.67	0.17 (4140.)
8081612	ABHD10	abhydrolase domain containing 10	0.95	-3.66	0.17 (3825.)
8111998	HCN1	hyperpolarization activated cyclic nucleotide-gated potassium channel 1	0.97	-3.66	0.17 (1726.)
8107750	PRRC1	proline-rich coiled-coil 1	0.97	-3.66	0.17 (4571.)
8113369	SLCO4C1	solute carrier organic anion transporter family, member 4C1	0.95	-3.66	0.17 (3124.)
8027368	ZNF254	zinc finger protein 254	0.97	-3.66	0.17 (2338.)
8125752	CUTA	cutA divalent cation tolerance homolog (E. coli)	-0.97	-3.65	0.17 (3321.)
8091354	HLTF	helicase-like transcription factor	0.96	-3.65	0.17 (2583.)
8103769	HPGD	hydroxyprostaglandin dehydrogenase 15-(NAD)	0.94	-3.65	0.17 (3383.)
8047702	ICOS	inducible T-cell co-stimulator	0.95	-3.64	0.17 (4218.)
8151898	C8orf37	chromosome 8 open reading frame 37	0.99	-3.63	0.17 (2815.)
7938975	SLC17A6	solute carrier family 17 (sodium-dependent inorganic phosphate cotransporter), member 6	0.96	-3.63	0.17 (3696.)
8155770	SMC5	structural maintenance of chromosomes 5	0.97	-3.63	0.17 (2285.)
7978428	STRN3	striatin, calmodulin binding protein 3	0.98	-3.63	0.17 (1966.)
7929562	ZNF518A	zinc finger protein 518A	0.95	-3.63	0.17 (3088.)
7951734	ZW10	ZW10, kinetochore associated, homolog (Drosophila)	1	-3.63	0.17 (3583.)
7948127	OR8H1	olfactory receptor, family 8, subfamily H, member 1	0.96	-3.62	0.17 (2677.)
8147206	RIPK2	receptor-interacting serine-threonine kinase 2	0.94	-3.62	0.17 (3572.)
7903049	CCDC18	coiled-coil domain containing 18	0.93	-3.61	0.17 (3588.)
7941104	ARL2	ADP-ribosylation factor-like 2	-1	-3.6	0.17 (2033.)
8180361	BMP8A	bone morphogenetic protein 8a	-0.96	-3.6	0.17 (3432.)
8047771	EEF1B2	eukaryotic translation elongation factor 1 beta 2	-0.99	-3.6	0.17 (2393.)
7962499	SRSF2IP	serine/arginine-rich splicing factor 2, interacting protein	0.98	-3.6	0.17 (3524.)
8151659	CNGB3	cyclic nucleotide gated channel beta 3	0.96	-3.59	0.17 (3241.)
8100853	GC	group-specific component (vitamin D binding protein)	1	-3.59	0.17 (2902.)
8108688	PCDHB3	protocadherin beta 3	0.9	-3.59	0.17 (4215.)
7909815	IARS2	isoleucyl-tRNA synthetase 2, mitochondrial	0.93	-3.58	0.17 (4551.)
8041644	PLEKHH2	pleckstrin homology domain containing, family H (with MyTH4 domain) member 2	0.96	-3.58	0.17 (3578.)
7961075	CD69	CD69 molecule	0.99	-3.56	0.17 (1943.)
8071434	CRKL	v-crk sarcoma virus CT10 oncogene homolog (avian)-like	-0.98	-3.55	0.17 (3010.)
8061564	ID1	inhibitor of DNA binding 1, dominant negative helix-loop-helix protein	-0.98	-3.55	0.17 (3674.)
8128472	ASCC3	activating signal cointegrator 1 complex subunit 3	0.96	-3.54	0.17 (2325.)
8090772	TOPBP1	topoisomerase (DNA) II binding protein 1	0.99	-3.54	0.17 (1427.)
7939900	OR4C13	olfactory receptor, family 4, subfamily C, member 13	0.89	-3.53	0.17 (4618.)
8019857	NDC80	NDC80 homolog, kinetochore complex component (S. cerevisiae)	0.98	-3.52	0.17 (2627.)
7899737	EIF3I	eukaryotic translation initiation factor 3, subunit I	-0.99	-3.51	0.17 (2386.)
8126646	MRPS18A	mitochondrial ribosomal protein S18A	-0.9	-3.51	0.17 (4072.)
7983679	AP4E1	adaptor-related protein complex 4, epsilon 1 subunit	0.98	-3.5	0.17 (2044.)
7939024	ANO3	anoctamin 3	0.99	-3.49	0.17 (1880.)
7898574	C1orf151	chromosome 1 open reading frame 151	-0.96	-3.49	0.17 (2398.)
7957008	CPSF6	cleavage and polyadenylation specific factor 6, 68kDa	0.95	-3.49	0.17 (4067.)
7933164	HNRNPF	heterogeneous nuclear ribonucleoprotein F	-0.99	-3.49	0.17 (3508.)
7938195	NLRP14	NLR family, pyrin domain containing 14	0.98	-3.49	0.17 (4136.)
7964646	PPM1H	protein phosphatase, Mg2+/Mn2+ dependent, 1H	-0.96	-3.49	0.17 (3662.)
8101031	CDKL2	cyclin-dependent kinase-like 2 (CDC2-related kinase)	1	-3.48	0.17 (2020.)
7954899	CNTN1	contactin 1	0.92	-3.48	0.17 (3671.)
7917779	GCLM	glutamate-cysteine ligase, modifier subunit	0.83	-3.48	0.17 (4866.)
8124351	SLC17A3	solute carrier family 17 (sodium phosphate), member 3	0.95	-3.47	0.18 (4659.)
8120883	DOPEY1	dopey family member 1	0.98	-3.46	0.18 (3611.)
8114326	FAM13B	family with sequence similarity 13, member B	0.98	-3.46	0.18 (4358.)
7987426	FSIP1	fibrous sheath interacting protein 1	0.95	-3.46	0.18 (4228.)
7971620	KPNA3	karyopherin alpha 3 (importin alpha 4)	0.94	-3.46	0.18 (3979.)
7968761	NAA16	N(alpha)-acetyltransferase 16, NatA auxiliary subunit	0.96	-3.46	0.18 (3167.)
7895200	CAMTA2	calmodulin binding transcription activator 2	0.83	-3.45	0.18 (4897.)
8117368	HIST1H4C	histone cluster 1, H4c	-0.96	-3.45	0.18 (2191.)
8006345	RHOT1	ras homolog gene family, member T1	0.94	-3.45	0.18 (3898.)
7893435	ACAD10	acyl-CoA dehydrogenase family, member 10	0.95	-3.44	0.18 (3841.)
8171348	ATXN3L	ataxin 3-like	0.94	-3.42	0.18 (3895.)
8046685	UBE2E3	ubiquitin-conjugating enzyme E2E 3 (UBC4/5 homolog, yeast)	0.96	-3.42	0.18 (3585.)
8098714	FRG1	FSHD region gene 1	0.93	-3.41	0.18 (2714.)
8129045	HDAC2	histone deacetylase 2	0.94	-3.41	0.18 (3635.)
7925250	GNG4	guanine nucleotide binding protein (G protein), gamma 4	-0.91	-3.4	0.18 (3813.)
8113602	CCDC112	coiled-coil domain containing 112	0.97	-3.39	0.18 (3257.)
7903308	CCDC76	coiled-coil domain containing 76	0.86	-3.39	0.18 (4776.)
8107356	DCP2	DCP2 decapping enzyme homolog (S. cerevisiae)	0.99	-3.39	0.18 (4221.)
7939465	HSD17B12	hydroxysteroid (17-beta) dehydrogenase 12	0.91	-3.39	0.18 (4685.)
8135718	ING3	inhibitor of growth family, member 3	0.96	-3.39	0.18 (3030.)
8100675	TMPRSS11A	transmembrane protease, serine 11A	0.99	-3.39	0.18 (2933.)
8100603	CENPC1	centromere protein C 1	0.84	-3.38	0.18 (4842.)
7934178	PCBD1	pterin-4 alpha-carbinolamine dehydratase/dimerization cofactor of hepatocyte nuclear factor 1 alpha	-1	-3.38	0.18 (1538.)
8058695	BARD1	BRCA1 associated RING domain 1	1	-3.37	0.18 (3755.)
7998762	DCI	dodecenoyl-CoA isomerase	-0.89	-3.37	0.18 (4314.)
8159692	ARRDC1	arrestin domain containing 1	-0.98	-3.36	0.18 (2454.)
8092849	ATP13A3	ATPase type 13A3	0.99	-3.36	0.18 (3519.)
8113577	TRIM36	tripartite motif-containing 36	0.97	-3.36	0.18 (4296.)
7943349	ARHGAP42	Rho GTPase activating protein 42	0.91	-3.35	0.18 (4469.)
8022009	METTL4	methyltransferase like 4	0.92	-3.35	0.18 (4189.)
8089867	RABL3	RAB, member of RAS oncogene family-like 3	0.99	-3.35	0.18 (1377.)
8064762	CENPB	centromere protein B, 80kDa	-0.99	-3.34	0.18 (2845.)
7954208	PIK3C2G	phosphoinositide-3-kinase, class 2, gamma polypeptide	0.99	-3.34	0.18 (1773.)
7989735	CLPX	ClpX caseinolytic peptidase X homolog (E. coli)	0.96	-3.33	0.18 (2373.)
8123342	FGFR1OP	FGFR1 oncogene partner	0.94	-3.33	0.18 (3651.)
8165295	LCN8	lipocalin 8	-0.9	-3.33	0.18 (4069.)
7948115	OR5F1	olfactory receptor, family 5, subfamily F, member 1	0.89	-3.33	0.18 (4299.)
7912743	C1orf89	chromosome 1 open reading frame 89	-1	-3.32	0.18 (3575.)
8069859	KRTAP21-1	keratin associated protein 21-1	0.97	-3.32	0.18 (2919.)
8027024	UBA52	ubiquitin A-52 residue ribosomal protein fusion product 1	-0.99	-3.3	0.18 (2792.)
8001531	MT1G	metallothionein 1G	-0.92	-3.29	0.18 (3842.)
7946142	PRKCDBP	protein kinase C, delta binding protein	-0.98	-3.29	0.18 (2462.)
8044766	INSIG2	insulin induced gene 2	0.97	-3.28	0.18 (2591.)
8142628	SLC13A1	solute carrier family 13 (sodium/sulfate symporters), member 1	0.99	-3.28	0.18 (2952.)
7979565	WDR89	WD repeat domain 89	0.98	-3.28	0.18 (2878.)
7968800	DGKH	diacylglycerol kinase, eta	0.99	-3.26	0.18 (3019.)
8096440	GRID2	glutamate receptor, ionotropic, delta 2	0.98	-3.26	0.18 (2978.)
8058238	ALS2CR11	amyotrophic lateral sclerosis 2 (juvenile) chromosome region, candidate 11	0.99	-3.25	0.18 (2705.)
8052233	C2orf63	chromosome 2 open reading frame 63	1	-3.23	0.18 (3620.)
8038443	FUZ	fuzzy homolog (Drosophila)	-0.98	-3.23	0.18 (3234.)
8045604	MBD5	methyl-CpG binding domain protein 5	0.99	-3.23	0.18 (2488.)
8098291	CLCN3	chloride channel 3	0.92	-3.22	0.18 (4744.)
7895492	CTDNEP1	CTD nuclear envelope phosphatase 1	-0.97	-3.22	0.18 (2341.)
8109938	RANBP17	RAN binding protein 17	0.91	-3.22	0.18 (4616.)
7981364	CINP	cyclin-dependent kinase 2 interacting protein	-0.98	-3.21	0.18 (3276.)
8096830	RRH	retinal pigment epithelium-derived rhodopsin homolog	1	-3.21	0.18 (2547.)
8161829	C9orf41	chromosome 9 open reading frame 41	0.98	-3.2	0.18 (4265.)
7961580	LMO3	LIM domain only 3 (rhombotin-like 2)	0.85	-3.2	0.18 (4854.)
8071920	SNRPD3	small nuclear ribonucleoprotein D3 polypeptide 18kDa	-0.98	-3.2	0.18 (3610.)
7945445	C11orf35	chromosome 11 open reading frame 35	-1	-3.19	0.18 (2836.)
8176624	DDX3Y	DEAD (Asp-Glu-Ala-Asp) box polypeptide 3, Y-linked	0.95	-3.19	0.18 (2758.)
7902495	NEXN	nexilin (F actin binding protein)	0.97	-3.19	0.18 (2467.)
8167656	MAGED1	melanoma antigen family D, 1	-0.98	-3.14	0.18 (3116.)
8042576	NAGK	N-acetylglucosamine kinase	-1	-3.14	0.18 (3148.)
7895130	TJAP1	tight junction associated protein 1 (peripheral)	0.94	-3.14	0.18 (3824.)
7925550	ADSS	adenylosuccinate synthase	1	-3.13	0.18 (1930.)
8153868	C8orf82	chromosome 8 open reading frame 82	-0.96	-3.13	0.18 (3370.)
8046792	DUSP19	dual specificity phosphatase 19	0.98	-3.13	0.18 (3637.)
8174893	THOC2	THO complex 2	0.98	-3.13	0.18 (2498.)
7951217	MMP7	matrix metallopeptidase 7 (matrilysin, uterine)	0.99	-3.12	0.18 (3798.)
7970864	HSPH1	heat shock 105kDa/110kDa protein 1	0.99	-3.08	0.18 (3253.)
7957298	NAV3	neuron navigator 3	0.98	-3.08	0.18 (2970.)
7957386	ACSS3	acyl-CoA synthetase short-chain family member 3	0.96	-3.06	0.18 (2348.)
8101489	FAM175A	family with sequence similarity 175, member A	0.96	-3.06	0.18 (3657.)
7923189	KIF14	kinesin family member 14	0.99	-3.06	0.18 (1991.)
8021245	DCC	deleted in colorectal carcinoma	0.97	-3.05	0.18 (3368.)
7892808	ATP6V0B	ATPase, H+ transporting, lysosomal 21kDa, V0 subunit b	-0.93	-3.04	0.18 (2062.)
8031913	TRIM28	tripartite motif-containing 28	-0.99	-3.04	0.18 (3708.)
8055303	ANKRD30BL	ankyrin repeat domain 30B-like	0.94	-2.99	0.18 (2329.)
8039362	C19orf51	chromosome 19 open reading frame 51	-1	-2.98	0.18 (2886.)
8084963	PAK2	p21 protein (Cdc42/Rac)-activated kinase 2	0.97	-2.98	0.18 (2921.)
8168691	DIAPH2	diaphanous homolog 2 (Drosophila)	0.96	-2.97	0.18 (2920.)
8041283	BIRC6	baculoviral IAP repeat-containing 6	1	-2.96	0.18 (2428.)
7940259	MS4A7	membrane-spanning 4-domains, subfamily A, member 7	0.99	-2.95	0.18 (1881.)
7959070	PEBP1	phosphatidylethanolamine binding protein 1	-0.98	-2.94	0.18 (2497.)
8156971	CYLC2	cylicin, basic protein of sperm head cytoskeleton 2	0.96	-2.93	0.18 (2605.)
7899957	ZMYM4	zinc finger, MYM-type 4	0.99	-2.92	0.18 (2370.)
7962250	CPNE8	copine VIII	0.95	-2.91	0.18 (2809.)
8085852	NGLY1	N-glycanase 1	0.96	-2.9	0.18 (2642.)
7948133	OR5M3	olfactory receptor, family 5, subfamily M, member 3	0.95	-2.9	0.18 (3772.)
8058108	C2orf60	chromosome 2 open reading frame 60	0.95	-2.88	0.18 (3523.)
8051387	DPY30	dpy-30 homolog (C. elegans)	-0.99	-2.87	0.18 (3512.)
7942896	CCDC83	coiled-coil domain containing 83	0.96	-2.86	0.18 (3806.)
8124518	HIST1H2AJ	histone cluster 1, H2aj	0.98	-2.83	0.18 (3929.)
8026193	C19orf53	chromosome 19 open reading frame 53	-0.99	-2.81	0.18 (2504.)
8076161	DNAL4	dynein, axonemal, light chain 4	-0.99	-2.79	0.18 (3200.)
7900395	RLF	rearranged L-myc fusion	0.98	-2.78	0.18 (4688.)
8111915	SEPP1	selenoprotein P, plasma, 1	0.9	-2.78	0.18 (4075.)
8047187	CCDC150	coiled-coil domain containing 150	0.99	-2.77	0.18 (2865.)
8142407	TMEM168	transmembrane protein 168	0.92	-2.76	0.18 (3883.)
8069845	KRTAP19-7	keratin associated protein 19-7	0.96	-2.73	0.18 (2841.)
8108256	MYOT	myotilin	0.96	-2.67	0.18 (3884.)
7965249	C12orf50	chromosome 12 open reading frame 50	0.92	-2.64	0.18 (3868.)
8157027	NIPSNAP3B	nipsnap homolog 3B (C. elegans)	0.97	-2.64	0.18 (3694.)
7978846	POLE2	polymerase (DNA directed), epsilon 2 (p59 subunit)	0.97	-2.64	0.18 (2515.)
7974303	TMX1	thioredoxin-related transmembrane protein 1	0.94	-2.64	0.18 (2543.)
7959549	ARL6IP4	ADP-ribosylation-like factor 6 interacting protein 4	-0.99	-2.61	0.18 (3647.)
8160332	MLLT3	myeloid/lymphoid or mixed-lineage leukemia (trithorax homolog, Drosophila); translocated to, 3	0.96	-2.58	0.18 (3223.)
8160346	PTPLAD2	protein tyrosine phosphatase-like A domain containing 2	0.92	-2.58	0.18 (4286.)
8104492	ROPN1L	ropporin 1-like	-0.95	-2.58	0.18 (2550.)
8032290	TCF3	transcription factor 3 (E2A immunoglobulin enhancer binding factors E12/E47)	-0.99	-2.57	0.18 (2793.)
8129573	MOXD1	monooxygenase, DBH-like 1	0.95	-2.56	0.18 (2542.)
8110982	DAP	death-associated protein	-0.96	-2.55	0.18 (3544.)
8088299	DNAH12	dynein, axonemal, heavy chain 12	0.93	-2.55	0.18 (4207.)
8114113	ZCCHC10	zinc finger, CCHC domain containing 10	0.99	-2.53	0.18 (3045.)
7953878	CLEC2D	C-type lectin domain family 2, member D	1	-2.52	0.18 (2746.)
8082827	CEP63	centrosomal protein 63kDa	1	-2.51	0.18 (3327.)
7965048	NAP1L1	nucleosome assembly protein 1-like 1	0.96	-2.48	0.18 (2564.)
8131957	SNX10	sorting nexin 10	0.99	-2.48	0.18 (3382.)
7940508	DAGLA	diacylglycerol lipase, alpha	-0.98	-2.46	0.18 (3047.)
8159554	UAP1L1	UDP-N-acteylglucosamine pyrophosphorylase 1-like 1	-0.99	-2.45	0.18 (3753.)
8005171	TRPV2	transient receptor potential cation channel, subfamily V, member 2	-1	-2.43	0.18 (3625.)
7938816	ZDHHC13	zinc finger, DHHC-type containing 13	0.99	-2.43	0.18 (2979.)
8046502	SCRN3	secernin 3	0.95	-2.42	0.18 (3769.)
7924405	RAB3GAP2	RAB3 GTPase activating protein subunit 2 (non-catalytic)	0.94	-2.41	0.18 (3215.)
8052845	TIA1	TIA1 cytotoxic granule-associated RNA binding protein	0.93	-2.41	0.18 (4042.)
8065032	ESF1	ESF1, nucleolar pre-rRNA processing protein, homolog (S. cerevisiae)	0.95	-2.38	0.18 (3559.)
7917156	FUBP1	far upstream element (FUSE) binding protein 1	0.98	-2.38	0.18 (2935.)
7944023	FAM55B	family with sequence similarity 55, member B	0.94	-2.34	0.18 (3742.)
8001784	CDH8	cadherin 8, type 2	0.95	-2.09	0.18 (3797.)
8056327	GRB14	growth factor receptor-bound protein 14	0.94	-2.09	0.18 (4070.)
8112971	HAPLN1	hyaluronan and proteoglycan link protein 1	0.97	-1.98	0.18 (4316.)
8101587	MAPK10	mitogen-activated protein kinase 10	0.98	2.86	0.18 (1566.)
8081548	PVRL3	poliovirus receptor-related 3	0.99	3.12	0.18 (1390.)
8062944	SEMG2	semenogelin II	-0.98	3.27	0.18 (1196.)
7946703	COPB1	coatomer protein complex, subunit beta 1	0.99	3.4	0.18 (1786.)
8121392	CEP57L1	centrosomal protein 57kDa-like 1	0.98	3.47	0.18 (1393.)
8037788	DACT3	dapper, antagonist of beta-catenin, homolog 3 (Xenopus laevis)	-0.98	3.5	0.17 (1455.)
7988687	GABPB1	GA binding protein transcription factor, beta subunit 1	1	3.64	0.17 (1835.)
7954810	LRRK2	leucine-rich repeat kinase 2	0.99	3.75	0.17 (1164.)
8135661	CFTR	cystic fibrosis transmembrane conductance regulator (ATP-binding cassette sub-family C, member 7)	0.98	3.78	0.17 (1911.)
8082688	DNAJC13	DnaJ (Hsp40) homolog, subfamily C, member 13	0.99	3.83	0.17 (2019.)
8069541	SAMSN1	SAM domain, SH3 domain and nuclear localization signals 1	0.99	3.86	0.17 (3202.)
8095021	SPATA18	spermatogenesis associated 18 homolog (rat)	0.99	3.89	0.17 (2707.)
7936028	ACTR1A	ARP1 actin-related protein 1 homolog A, centractin alpha (yeast)	-0.99	3.93	0.17 (2649.)
7939981	OR8J1	olfactory receptor, family 8, subfamily J, member 1	0.98	3.93	0.17 (1516.)
7902645	SPATA1	spermatogenesis associated 1	0.98	3.93	0.17 (1247.)
8070467	TMPRSS2	transmembrane protease, serine 2	-0.99	3.98	0.17 (1791.)
8116227	CLK4	CDC-like kinase 4	0.99	4.06	0.17 (1501.)
8122127	TAAR9	trace amine associated receptor 9 (gene/pseudogene)	0.95	4.06	0.17 (4573.)
7903092	FNBP1L	formin binding protein 1-like	0.98	4.07	0.17 (954.)
7968577	NBEA	neurobeachin	0.99	4.08	0.17 (861.)
8090737	NPHP3	nephronophthisis 3 (adolescent)	0.99	4.13	0.17 (1273.)
8160531	C9orf72	chromosome 9 open reading frame 72	1	4.18	0.17 (756.)
7911619	GNB1	guanine nucleotide binding protein (G protein), beta polypeptide 1	-0.98	4.18	0.17 (1285.)
8069521	LIPI	lipase, member I	1	4.21	0.17 (1071.)
8117288	SCGN	secretagogin, EF-hand calcium binding protein	0.89	4.25	0.17 (4809.)
7951521	C11orf65	chromosome 11 open reading frame 65	1	4.31	0.17 (1241.)
8107655	CSNK1G3	casein kinase 1, gamma 3	0.99	4.32	0.17 (659.)
7906154	C1orf182	chromosome 1 open reading frame 182	-0.98	4.35	0.17 (1841.)
7974029	TTC6	tetratricopeptide repeat domain 6	0.98	4.38	0.17 (1095.)
7923034	B3GALT2	UDP-Gal:betaGlcNAc beta 1,3-galactosyltransferase, polypeptide 2	0.98	4.4	0.17 (1244.)
8001211	ITFG1	integrin alpha FG-GAP repeat containing 1	1	4.41	0.17 (1176.)
8023696	SERPINB3	serpin peptidase inhibitor, clade B (ovalbumin), member 3	1	4.41	0.17 (1255.)
8057959	PGAP1	post-GPI attachment to proteins 1	0.99	4.43	0.17 (700.)
8100737	UGT2B17	UDP glucuronosyltransferase 2 family, polypeptide B17	0.99	4.45	0.17 (854.)
8051637	DHX57	DEAH (Asp-Glu-Ala-Asp/His) box polypeptide 57	0.94	4.46	0.17 (4094.)
7969626	GPR180	G protein-coupled receptor 180	0.97	4.46	0.17 (3198.)
7946111	OR52E8	olfactory receptor, family 52, subfamily E, member 8	0.98	4.51	0.17 (1399.)
7957452	ALX1	ALX homeobox 1	0.98	4.54	0.17 (1504.)
8075211	RASL10A	RAS-like, family 10, member A	-0.97	4.54	0.17 (3270.)
8151842	KIAA1429	KIAA1429	0.99	4.55	0.17 (3673.)
8012469	RPL26	ribosomal protein L26	-0.98	4.56	0.17 (1060.)
8056518	SCN7A	sodium channel, voltage-gated, type VII, alpha	0.99	4.59	0.17 (945.)
8054135	MGAT4A	mannosyl (alpha-1,3-)-glycoprotein beta-1,4-N-acetylglucosaminyltransferase, isozyme A	0.94	4.6	0.17 (4488.)
8122689	C6orf72	chromosome 6 open reading frame 72	0.98	4.61	0.17 (1369.)
8128977	TUBE1	tubulin, epsilon 1	0.97	4.61	0.17 (1891.)
8071559	SDF2L1	stromal cell-derived factor 2-like 1	-0.96	4.64	0.17 (3546.)
8004309	SLC2A4	solute carrier family 2 (facilitated glucose transporter), member 4	-0.99	4.64	0.17 (3136.)
8045688	TNFAIP6	tumor necrosis factor, alpha-induced protein 6	0.95	4.64	0.17 (2568.)
8149475	CNOT7	CCR4-NOT transcription complex, subunit 7	0.95	4.66	0.17 (3267.)
8096777	OSTC	oligosaccharyltransferase complex subunit	0.93	4.67	0.17 (3965.)
7957092	C12orf28	chromosome 12 open reading frame 28	1	4.68	0.17 (1968.)
7908499	CFHR5	complement factor H-related 5	0.91	4.69	0.17 (3887.)
8031152	RPS9	ribosomal protein S9	-0.99	4.71	0.17 (2689.)
8120271	FBXO9	F-box protein 9	0.98	4.74	0.17 (4732.)
8039809	MZF1	myeloid zinc finger 1	-0.97	4.74	0.17 (3646.)
8121825	RNF217	ring finger protein 217	0.97	4.75	0.17 (2527.)
8112622	GFM2	G elongation factor, mitochondrial 2	0.99	4.76	0.17 (1350.)
8094948	SLAIN2	SLAIN motif family, member 2	0.99	4.76	0.17 (911.)
8140852	C7orf62	chromosome 7 open reading frame 62	0.99	4.77	0.17 (2521.)
7981111	DICER1	dicer 1, ribonuclease type III	0.97	4.77	0.17 (3865.)
7893782	ERH	enhancer of rudimentary homolog (Drosophila)	-0.93	4.77	0.17 (3420.)
7909801	LYPLAL1	lysophospholipase-like 1	0.93	4.77	0.17 (3378.)
7936559	PDZD8	PDZ domain containing 8	0.96	4.77	0.17 (3539.)
7908978	ZC3H11A	zinc finger CCCH-type containing 11A	0.83	4.77	0.17 (4839.)
7973016	OR4K1	olfactory receptor, family 4, subfamily K, member 1	0.98	4.79	0.17 (2810.)
8046975	WDR75	WD repeat domain 75	1	4.79	0.17 (2050.)
8073104	SYNGR1	synaptogyrin 1	-0.97	4.8	0.17 (3746.)
8168657	PCDH11X	protocadherin 11 X-linked	0.99	4.81	0.17 (2610.)
8127234	DST	dystonin	1	4.82	0.17 (2725.)
7998233	TMEM8A	transmembrane protein 8A	-1	4.82	0.17 (3877.)
8024194	GPX4	glutathione peroxidase 4 (phospholipid hydroperoxidase)	-0.97	4.83	0.17 (2691.)
8153258	SLC45A4	solute carrier family 45, member 4	-0.93	4.83	0.17 (3323.)
8095519	AMBN	ameloblastin (enamel matrix protein)	0.98	4.84	0.17 (2537.)
8044700	DPP10	dipeptidyl-peptidase 10 (non-functional)	0.98	4.84	0.17 (2621.)
7899841	HPCA	hippocalcin	-0.89	4.84	0.17 (4237.)
7975268	ARG2	arginase, type II	-0.96	4.86	0.17 (3714.)
7960689	MLF2	myeloid leukemia factor 2	-0.98	4.86	0.17 (3069.)
7968274	PAN3	PAN3 poly(A) specific ribonuclease subunit homolog (S. cerevisiae)	0.96	4.86	0.17 (2310.)
8020814	RNF138	ring finger protein 138	0.94	4.86	0.17 (4300.)
8083876	SKIL	SKI-like oncogene	0.97	4.88	0.17 (3955.)
8080084	MANF	mesencephalic astrocyte-derived neurotrophic factor	-1	4.89	0.17 (3733.)
8012247	SAT2	spermidine/spermine N1-acetyltransferase family member 2	-1	4.89	0.17 (2853.)
8023688	SERPINB4	serpin peptidase inhibitor, clade B (ovalbumin), member 4	0.98	4.89	0.17 (2837.)
7895692	HSPE1	heat shock 10kDa protein 1 (chaperonin 10)	0.88	4.9	0.17 (4663.)
7978542	KIAA1143	KIAA1143	0.91	4.9	0.17 (4554.)
8140620	PCLO	piccolo (presynaptic cytomatrix protein)	0.98	4.9	0.17 (2533.)
8055645	ORC4	origin recognition complex, subunit 4	0.99	4.91	0.17 (876.)
8020903	GALNT1	UDP-N-acetyl-alpha-D-galactosamine:polypeptide N-acetylgalactosaminyltransferase 1 (GalNAc-T1)	0.99	4.92	0.17 (4250.)
8120378	KIAA1586	KIAA1586	0.98	4.92	0.17 (1013.)
8148158	WDR67	WD repeat domain 67	0.91	4.92	0.17 (4206.)
7899096	ZNF593	zinc finger protein 593	-0.95	4.92	0.17 (3626.)
8105104	C5orf51	chromosome 5 open reading frame 51	0.97	4.93	0.17 (2331.)
8140650	SEMA3E	sema domain, immunoglobulin domain (Ig), short basic domain, secreted, (semaphorin) 3E	0.99	4.93	0.17 (1485.)
8038202	BCAT2	branched chain amino-acid transaminase 2, mitochondrial	-1	4.94	0.17 (2938.)
8149389	FAM86B1	family with sequence similarity 86, member B1	-0.99	4.95	0.17 (3335.)
7975203	MPP5	membrane protein, palmitoylated 5 (MAGUK p55 subfamily member 5)	0.97	4.95	0.17 (2942.)
8044263	RANBP2	RAN binding protein 2	0.98	4.96	0.17 (2486.)
8105523	KIF2A	kinesin heavy chain member 2A	0.99	4.97	0.17 (1312.)
8067382	PSMA7	proteasome (prosome, macropain) subunit, alpha type, 7	-0.98	4.97	0.17 (1744.)
8107066	LNPEP	leucyl/cystinyl aminopeptidase	0.93	4.98	0.17 (3935.)
8088958	GBE1	glucan (1,4-alpha-), branching enzyme 1	0.98	4.99	0.17 (2376.)
8097435	C4orf33	chromosome 4 open reading frame 33	0.98	5	0.17 (1129.)
7979179	ERO1L	ERO1-like (S. cerevisiae)	0.99	5	0.17 (913.)
7957688	C12orf63	chromosome 12 open reading frame 63	0.95	5.01	0.17 (3103.)
8065071	FLRT3	fibronectin leucine rich transmembrane protein 3	0.97	5.01	0.17 (2536.)
7990654	GOLGA6C	golgin A6 family, member C	-0.97	5.01	0.17 (3759.)
7969017	RB1	retinoblastoma 1	0.99	5.03	0.17 (1691.)
7997852	TRAPPC2L	trafficking protein particle complex 2-like	-0.95	5.03	0.17 (3491.)
7905099	VPS45	vacuolar protein sorting 45 homolog (S. cerevisiae)	0.97	5.04	0.17 (4225.)
7910971	WDR64	WD repeat domain 64	0.93	5.04	0.17 (3567.)
8023394	STARD6	StAR-related lipid transfer (START) domain containing 6	0.95	5.06	0.17 (2416.)
8120300	C6orf142	chromosome 6 open reading frame 142	1	5.07	0.17 (4015.)
8047577	ALS2CR8	amyotrophic lateral sclerosis 2 (juvenile) chromosome region, candidate 8	1	5.08	0.17 (4587.)
7901720	PRKAA2	protein kinase, AMP-activated, alpha 2 catalytic subunit	0.99	5.08	0.17 (1268.)
8060986	C20orf187	chromosome 20 open reading frame 187	0.96	5.09	0.17 (2595.)
8100827	IGJ	immunoglobulin J polypeptide, linker protein for immunoglobulin alpha and mu polypeptides	0.95	5.1	0.17 (2991.)
8073799	ATXN10	ataxin 10	-1	5.11	0.17 (2750.)
8015712	CCDC56	coiled-coil domain containing 56	-1	5.12	0.17 (1768.)
8012949	CDRT1	CMT1A duplicated region transcript 1	0.87	5.12	0.17 (4801.)
7971039	FAM48A	family with sequence similarity 48, member A	1	5.12	0.17 (1086.)
8004784	ALOX15B	arachidonate 15-lipoxygenase, type B	-0.99	5.13	0.17 (2480.)
8039413	PPP6R1	protein phosphatase 6, regulatory subunit 1	-0.97	5.13	0.17 (3554.)
7903203	SNX7	sorting nexin 7	0.9	5.13	0.17 (4399.)
8069711	LTN1	listerin E3 ubiquitin protein ligase 1	0.99	5.14	0.17 (971.)
7909931	C1orf58	chromosome 1 open reading frame 58	0.98	5.15	0.17 (2992.)
7988625	C15orf33	chromosome 15 open reading frame 33	0.99	5.16	0.17 (1711.)
8044804	DBI	diazepam binding inhibitor (GABA receptor modulator, acyl-CoA binding protein)	-1	5.16	0.17 (497.)
8152280	LRP12	low density lipoprotein receptor-related protein 12	0.96	5.16	0.17 (3731.)
8102532	PDE5A	phosphodiesterase 5A, cGMP-specific	0.93	5.16	0.17 (3977.)
8058063	RFTN2	raftlin family member 2	0.97	5.16	0.17 (3579.)
7961875	IFLTD1	intermediate filament tail domain containing 1	0.99	5.18	0.17 (1469.)
8046318	DCAF17	DDB1 and CUL4 associated factor 17	0.95	5.19	0.17 (4635.)
7922137	NME7	non-metastatic cells 7, protein expressed in (nucleoside-diphosphate kinase)	0.97	5.2	0.17 (2755.)
8056491	SCN9A	sodium channel, voltage-gated, type IX, alpha subunit	0.96	5.2	0.17 (2505.)
8023191	SMAD2	SMAD family member 2	0.94	5.21	0.17 (3880.)
8157074	FKTN	fukutin	0.96	5.22	0.17 (2483.)
7902553	IFI44	interferon-induced protein 44	0.81	5.22	0.17 (4922.)
8147891	PKHD1L1	polycystic kidney and hepatic disease 1 (autosomal recessive)-like 1	1	5.23	0.17 (791.)
8152133	RRM2B	ribonucleotide reductase M2 B (TP53 inducible)	0.94	5.25	0.17 (4455.)
8050658	ATAD2B	ATPase family, AAA domain containing 2B	0.98	5.26	0.17 (2918.)
8023828	NETO1	neuropilin (NRP) and tolloid (TLL)-like 1	0.99	5.27	0.17 (1079.)
8056959	EVX2	even-skipped homeobox 2	-0.99	5.29	0.17 (1957.)
8021818	GALR1	galanin receptor 1	-0.98	5.29	0.17 (3683.)
7946017	OR51A2	olfactory receptor, family 51, subfamily A, member 2	0.97	5.29	0.17 (2742.)
8135734	C7orf58	chromosome 7 open reading frame 58	0.98	5.3	0.17 (3075.)
7996455	E2F4	E2F transcription factor 4, p107/p130-binding	-1	5.3	0.17 (1886.)
7911376	HES4	hairy and enhancer of split 4 (Drosophila)	-1	5.31	0.17 (3740.)
8047784	ZDBF2	zinc finger, DBF-type containing 2	0.89	5.31	0.17 (4183.)
8100478	AASDH	aminoadipate-semialdehyde dehydrogenase	0.95	5.33	0.17 (2447.)
7923073	F13B	coagulation factor XIII, B polypeptide	0.96	5.33	0.17 (1806.)
7954940	PPHLN1	periphilin 1	0.83	5.33	0.17 (4850.)
7905598	SNAPIN	SNAP-associated protein	-0.96	5.33	0.17 (2816.)
8022420	ZNF519	zinc finger protein 519	0.97	5.34	0.17 (4668.)
7933999	RUFY2	RUN and FYVE domain containing 2	0.93	5.35	0.17 (4222.)
8091887	ZBBX	zinc finger, B-box domain containing	1	5.35	0.17 (472.)
8155946	VPS13A	vacuolar protein sorting 13 homolog A (S. cerevisiae)	1	5.38	0.17 (377.)
8044686	ACTR3	ARP3 actin-related protein 3 homolog (yeast)	0.94	5.39	0.17 (4046.)
7971967	DIS3	DIS3 mitotic control homolog (S. cerevisiae)	0.97	5.39	0.17 (1824.)
7909841	MARK1	MAP/microtubule affinity-regulating kinase 1	0.96	5.39	0.17 (3384.)
8055287	MZT2A	mitotic spindle organizing protein 2A	-1	5.39	0.17 (3264.)
7939983	OR8U1	olfactory receptor, family 8, subfamily U, member 1	1	5.41	0.17 (668.)
7896045	BAG5	BCL2-associated athanogene 5	0.98	5.42	0.17 (3513.)
8151824	RAD54B	RAD54 homolog B (S. cerevisiae)	0.97	5.42	0.17 (2582.)
8040036	RPS7	ribosomal protein S7	-0.98	5.42	0.17 (2014.)
7961243	TAS2R8	taste receptor, type 2, member 8	0.98	5.42	0.17 (967.)
8095395	UGT2B7	UDP glucuronosyltransferase 2 family, polypeptide B7	0.99	5.42	0.17 (644.)
7965359	ATP2B1	ATPase, Ca++ transporting, plasma membrane 1	1	5.43	0.17 (443.)
8045919	2014-03-07	membrane-associated ring finger (C3HC4) 7	1	5.43	0.17 (723.)
7916986	NEGR1	neuronal growth regulator 1	0.94	5.44	0.17 (4006.)
7961595	RERGL	RERG/RAS-like	0.97	5.45	0.17 (2350.)
7939979	OR8K1	olfactory receptor, family 8, subfamily K, member 1	0.99	5.46	0.17 (803.)
7926836	RAB18	RAB18, member RAS oncogene family	0.98	5.46	0.17 (1664.)
8149955	PBK	PDZ binding kinase	0.98	5.47	0.17 (3538.)
8146024	ADAM32	ADAM metallopeptidase domain 32	0.99	5.48	0.17 (2042.)
7954777	ALG10	asparagine-linked glycosylation 10, alpha-1,2-glucosyltransferase homolog (S. pombe)	0.98	5.48	0.17 (4019.)
8121015	C6orf165	chromosome 6 open reading frame 165	0.96	5.49	0.17 (3091.)
7926638	ARMC3	armadillo repeat containing 3	0.98	5.5	0.17 (2344.)
7989849	DENND4A	DENN/MADD domain containing 4A	0.98	5.5	0.17 (2025.)
8014057	OMG	oligodendrocyte myelin glycoprotein	0.9	5.5	0.17 (4781.)
8133042	ZNF679	zinc finger protein 679	0.97	5.5	0.17 (2423.)
7946015	OR51A4	olfactory receptor, family 51, subfamily A, member 4	0.97	5.52	0.17 (2514.)
7955719	HIGD1A	HIG1 hypoxia inducible domain family, member 1A	0.97	5.53	0.17 (2420.)
8127425	LMBRD1	LMBR1 domain containing 1	0.99	5.53	0.17 (1126.)
7941583	RAB1B	RAB1B, member RAS oncogene family	-1	5.53	0.17 (781.)
7907370	DNM3	dynamin 3	0.96	5.54	0.17 (3706.)
7955119	C12orf54	chromosome 12 open reading frame 54	-0.98	5.55	0.17 (2659.)
8082478	COPG	coatomer protein complex, subunit gamma	-0.99	5.55	0.17 (684.)
7948155	OR5AP2	olfactory receptor, family 5, subfamily AP, member 2	0.94	5.55	0.17 (3329.)
8138689	SKAP2	src kinase associated phosphoprotein 2	0.99	5.55	0.17 (1005.)
8086201	ACAA1	acetyl-CoA acyltransferase 1	-0.99	5.56	0.17 (2822.)
7944530	OAF	OAF homolog (Drosophila)	-0.99	5.56	0.17 (3040.)
8019367	RFNG	RFNG O-fucosylpeptide 3-beta-N-acetylglucosaminyltransferase	-0.99	5.56	0.17 (2519.)
8106950	FAM81B	family with sequence similarity 81, member B	0.99	5.57	0.17 (1533.)
7950644	NDUFC2	NADH dehydrogenase (ubiquinone) 1, subcomplex unknown, 2, 14.5kDa	-0.99	5.57	0.17 (2383.)
8139820	ZNF680	zinc finger protein 680	0.92	5.57	0.17 (3881.)
8091867	BCHE	butyrylcholinesterase	0.98	5.58	0.17 (917.)
8017964	ABCA6	ATP-binding cassette, sub-family A (ABC1), member 6	0.93	5.59	0.17 (3629.)
7957052	CCT2	chaperonin containing TCP1, subunit 2 (beta)	0.94	5.59	0.17 (4609.)
7983335	CTDSPL2	CTD (carboxy-terminal domain, RNA polymerase II, polypeptide A) small phosphatase like 2	0.97	5.59	0.17 (3013.)
8149774	LOXL2	lysyl oxidase-like 2	-1	5.59	0.17 (2662.)
8054166	TSGA10	testis specific, 10	0.99	5.59	0.17 (974.)
8083094	RASA2	RAS p21 protein activator 2	1	5.61	0.17 (1755.)
7961964	C12orf11	chromosome 12 open reading frame 11	0.99	5.63	0.17 (2824.)
8057486	PDE1A	phosphodiesterase 1A, calmodulin-dependent	0.97	5.63	0.17 (1688.)
8113305	CHD1	chromodomain helicase DNA binding protein 1	1	5.64	0.17 (224.)
8095422	STATH	statherin	1	5.65	0.17 (326.)
8134252	GNGT1	guanine nucleotide binding protein (G protein), gamma transducing activity polypeptide 1	0.95	5.66	0.17 (3381.)
8057933	GTF3C3	general transcription factor IIIC, polypeptide 3, 102kDa	0.98	5.66	0.17 (1661.)
7983779	UNC13C	unc-13 homolog C (C. elegans)	0.98	5.67	0.17 (1856.)
7920123	S100A10	S100 calcium binding protein A10	-0.98	5.68	0.17 (1732.)
8138401	SNX13	sorting nexin 13	0.97	5.69	0.17 (1859.)
8106602	ZFYVE16	zinc finger, FYVE domain containing 16	0.95	5.7	0.17 (2522.)
8127756	LCA5	Leber congenital amaurosis 5	0.99	5.75	0.17 (2702.)
8042558	ANKRD53	ankyrin repeat domain 53	-0.98	5.76	0.17 (3166.)
8141643	UFSP1	UFM1-specific peptidase 1 (non-functional)	-0.99	5.78	0.17 (3269.)
7953749	CLEC4D	C-type lectin domain family 4, member D	0.99	5.8	0.17 (1876.)
7962427	PUS7L	pseudouridylate synthase 7 homolog (S. cerevisiae)-like	0.99	5.81	0.17 (1288.)
7960716	PHB2	prohibitin 2	-0.99	5.82	0.17 (1714.)
7901948	DLEU2L	deleted in lymphocytic leukemia 2-like	0.98	5.83	0.17 (1837.)
8052382	FANCL	Fanconi anemia, complementation group L	1	5.83	0.17 (237.)
8109830	CCDC99	coiled-coil domain containing 99	1	5.84	0.17 (622.)
8030076	SPACA4	sperm acrosome associated 4	-1	5.84	0.17 (1958.)
8135211	FAM185A	family with sequence similarity 185, member A	1	5.85	0.17 (1173.)
7982574	FAM98B	family with sequence similarity 98, member B	0.96	5.85	0.17 (4038.)
8121161	KIAA0776	KIAA0776	0.99	5.85	0.17 (777.)
7948125	OR5T2	olfactory receptor, family 5, subfamily T, member 2	0.92	5.85	0.17 (4516.)
8048195	RPL37A	ribosomal protein L37a	-0.95	5.86	0.17 (3076.)
8022145	L3MBTL4	l(3)mbt-like 4 (Drosophila)	0.86	5.88	0.17 (4875.)
7930614	NHLRC2	NHL repeat containing 2	0.96	5.88	0.17 (2635.)
8142452	TFEC	transcription factor EC	0.98	5.88	0.17 (933.)
8022941	C18orf10	chromosome 18 open reading frame 10	0.96	5.89	0.17 (4188.)
8146967	CRISPLD1	cysteine-rich secretory protein LCCL domain containing 1	0.96	5.89	0.17 (3063.)
8138647	C7orf31	chromosome 7 open reading frame 31	0.96	5.9	0.17 (2510.)
8107375	YTHDC2	YTH domain containing 2	1	5.9	0.17 (640.)
7933877	JMJD1C	jumonji domain containing 1C	0.99	5.91	0.17 (1341.)
8121144	MANEA	mannosidase, endo-alpha	0.99	5.92	0.17 (476.)
8095628	ALB	albumin	0.99	5.93	0.17 (1038.)
7956211	MYL6	myosin, light chain 6, alkali, smooth muscle and non-muscle	-1	5.93	0.17 (636.)
8102368	NEUROG2	neurogenin 2	-0.98	5.93	0.17 (2696.)
8044236	GCC2	GRIP and coiled-coil domain containing 2	0.99	5.97	0.17 (2502.)
7962274	KIF21A	kinesin family member 21A	0.98	5.97	0.17 (1197.)
8046573	MTX2	metaxin 2	0.99	5.99	0.17 (1011.)
7965769	SLC5A8	solute carrier family 5 (iodide transporter), member 8	0.95	5.99	0.17 (4466.)
8096004	BMP2K	BMP2 inducible kinase	0.96	6	0.17 (2683.)
7960411	C12orf4	chromosome 12 open reading frame 4	0.98	6	0.17 (1712.)
7946365	STK33	serine/threonine kinase 33	0.87	6	0.17 (4696.)
7989094	NEDD4	neural precursor cell expressed, developmentally down-regulated 4	0.93	6.01	0.17 (4277.)
8136495	TTC26	tetratricopeptide repeat domain 26	0.99	6.01	0.17 (1330.)
8058570	C2orf67	chromosome 2 open reading frame 67	1	6.04	0.17 (1157.)
8144669	FDFT1	farnesyl-diphosphate farnesyltransferase 1	-0.98	6.04	0.17 (3084.)
8134079	GTPBP10	GTP-binding protein 10 (putative)	0.98	6.04	0.17 (2753.)
8152340	NUDCD1	NudC domain containing 1	0.97	6.05	0.17 (1781.)
7902822	PKN2	protein kinase N2	1	6.05	0.17 (821.)
8037853	TMEM160	transmembrane protein 160	-0.98	6.05	0.17 (2637.)
8161024	C9orf100	chromosome 9 open reading frame 100	-0.98	6.06	0.17 (1466.)
8131815	KLHL7	kelch-like 7 (Drosophila)	1	6.06	0.17 (1750.)
8111255	CDH10	cadherin 10, type 2 (T2-cadherin)	0.97	6.07	0.17 (1415.)
8151549	IMPA1	inositol(myo)-1(or 4)-monophosphatase 1	0.98	6.07	0.17 (4008.)
8056457	SCN1A	sodium channel, voltage-gated, type I, alpha subunit	0.98	6.08	0.17 (1153.)
8114938	JAKMIP2	janus kinase and microtubule interacting protein 2	0.98	6.09	0.17 (3322.)
8140995	CALCR	calcitonin receptor	0.93	6.1	0.17 (4292.)
8086077	CLASP2	cytoplasmic linker associated protein 2	1	6.11	0.17 (1449.)
7941976	NDUFS8	NADH dehydrogenase (ubiquinone) Fe-S protein 8, 23kDa (NADH-coenzyme Q reductase)	-0.99	6.13	0.17 (2857.)
7955991	OR6C3	olfactory receptor, family 6, subfamily C, member 3	0.99	6.13	0.17 (365.)
8101131	CXCL11	chemokine (C-X-C motif) ligand 11	0.96	6.15	0.17 (3540.)
7941505	CST6	cystatin E/M	-0.99	6.16	0.17 (1695.)
8155214	MELK	maternal embryonic leucine zipper kinase	0.98	6.17	0.17 (4266.)
7979223	DDHD1	DDHD domain containing 1	0.99	6.18	0.17 (1131.)
8141535	LRCH4	leucine-rich repeats and calponin homology (CH) domain containing 4	-1	6.2	0.17 (1704.)
8106193	UTP15	UTP15, U3 small nucleolar ribonucleoprotein, homolog (S. cerevisiae)	0.93	6.21	0.17 (3468.)
7908330	C1orf27	chromosome 1 open reading frame 27	0.98	6.22	0.17 (750.)
8135835	SPAM1	sperm adhesion molecule 1 (PH-20 hyaluronidase, zona pellucida binding)	0.97	6.23	0.17 (1818.)
8061035	MACROD2	MACRO domain containing 2	0.99	6.25	0.17 (3878.)
7932407	ST8SIA6	ST8 alpha-N-acetyl-neuraminide alpha-2,8-sialyltransferase 6	0.91	6.26	0.17 (4514.)
7948606	C11orf10	chromosome 11 open reading frame 10	-0.99	6.27	0.17 (1794.)
7926674	PTF1A	pancreas specific transcription factor, 1a	-1	6.28	0.17 (3029.)
7981335	HSP90AA1	heat shock protein 90kDa alpha (cytosolic), class A member 1	-0.97	6.31	0.17 (2581.)
7958216	KIAA1033	KIAA1033	0.96	6.31	0.17 (2437.)
7954382	PYROXD1	pyridine nucleotide-disulphide oxidoreductase domain 1	0.95	6.32	0.17 (2180.)
8121649	RFX6	regulatory factor X, 6	1	6.34	0.17 (1027.)
8081036	CADM2	cell adhesion molecule 2	1	6.36	0.17 (482.)
8028213	ZNF568	zinc finger protein 568	0.89	6.36	0.17 (4827.)
8005407	LLGL1	lethal giant larvae homolog 1 (Drosophila)	-0.96	6.38	0.17 (3675.)
8011626	UBE2G1	ubiquitin-conjugating enzyme E2G 1 (UBC7 homolog, yeast)	1	6.38	0.17 (4465.)
7931081	PLEKHA1	pleckstrin homology domain containing, family A (phosphoinositide binding specific) member 1	1	6.39	0.17 (523.)
7998637	SEPX1	selenoprotein X, 1	-0.96	6.41	0.17 (2485.)
7920214	SPRR2B	small proline-rich protein 2B	0.95	6.41	0.17 (4626.)
8142718	GRM8	glutamate receptor, metabotropic 8	0.99	6.42	0.17 (3873.)
8140878	KRIT1	KRIT1, ankyrin repeat containing	1	6.43	0.17 (1456.)
8126931	DEFB133	defensin, beta 133	0.95	6.44	0.17 (3890.)
8165690	MT-CYB	mitochondrially encoded cytochrome b	-0.99	6.44	0.17 (354.)
7909529	RCOR3	REST corepressor 3	0.99	6.46	0.17 (1438.)
7902934	BRDT	bromodomain, testis-specific	1	6.47	0.17 (845.)
7965264	CEP290	centrosomal protein 290kDa	0.99	6.51	0.17 (662.)
8102877	CLGN	calmegin	1	6.51	0.17 (658.)
7902512	DNAJB4	DnaJ (Hsp40) homolog, subfamily B, member 4	1	6.52	0.17 (375.)
7991772	HBQ1	hemoglobin, theta 1	-0.96	6.53	0.17 (3600.)
7907790	CEP350	centrosomal protein 350kDa	1	6.57	0.17 (1158.)
8170859	RPL10	ribosomal protein L10	-0.99	6.57	0.17 (878.)
7917347	DDAH1	dimethylarginine dimethylaminohydrolase 1	-0.98	6.58	0.17 (3352.)
8023063	ATP5A1	ATP synthase, H+ transporting, mitochondrial F1 complex, alpha subunit 1, cardiac muscle	-1	6.59	0.17 (851.)
7894787	ARIH2	ariadne homolog 2 (Drosophila)	0.99	6.61	0.17 (3188.)
8127201	COL21A1	collagen, type XXI, alpha 1	0.97	6.62	0.17 (3827.)
7954503	MED21	mediator complex subunit 21	0.99	6.62	0.17 (3337.)
8139622	ZPBP	zona pellucida binding protein	0.99	6.63	0.17 (1375.)
7939930	OR4S2	olfactory receptor, family 4, subfamily S, member 2	0.98	6.64	0.17 (3228.)
8067288	ATP5E	ATP synthase, H+ transporting, mitochondrial F1 complex, epsilon subunit	-1	6.65	0.17 (1161.)
8015049	SMARCE1	SWI/SNF related, matrix associated, actin dependent regulator of chromatin, subfamily e, member 1	0.94	6.66	0.17 (4248.)
8122600	STXBP5	syntaxin binding protein 5 (tomosyn)	1	6.66	0.17 (249.)
7957023	LYZ	lysozyme	0.98	6.67	0.17 (2611.)
8160383	IFNA7	interferon, alpha 7	0.97	6.68	0.17 (3691.)
8095705	MTHFD2L	methylenetetrahydrofolate dehydrogenase (NADP+ dependent) 2-like	1	6.68	0.17 (359.)
8091954	GOLIM4	golgi integral membrane protein 4	0.96	6.69	0.17 (3605.)
7957715	NEDD1	neural precursor cell expressed, developmentally down-regulated 1	0.99	6.69	0.17 (391.)
8077042	SBF1	SET binding factor 1	-1	6.69	0.17 (3137.)
7927723	C10orf107	chromosome 10 open reading frame 107	0.99	6.7	0.17 (1790.)
7904364	WDR3	WD repeat domain 3	0.98	6.77	0.17 (2580.)
8098214	TLL1	tolloid-like 1	1	6.78	0.17 (682.)
7965760	DEPDC4	DEP domain containing 4	0.97	6.79	0.17 (2491.)
8131970	EVX1	even-skipped homeobox 1	-0.98	6.79	0.17 (3561.)
8035813	ZNF43	zinc finger protein 43	1	6.79	0.17 (2035.)
8169028	NGFRAP1	nerve growth factor receptor (TNFRSF16) associated protein 1	-0.98	6.8	0.17 (2668.)
8106730	XRCC4	X-ray repair complementing defective repair in Chinese hamster cells 4	0.98	6.8	0.17 (1152.)
8012207	C17orf61	chromosome 17 open reading frame 61	-0.99	6.81	0.17 (435.)
8117301	HIST1H2BA	histone cluster 1, H2ba	-0.99	6.81	0.17 (428.)
8134030	STEAP1	six transmembrane epithelial antigen of the prostate 1	0.99	6.81	0.17 (3353.)
7984635	TMEM202	transmembrane protein 202	0.98	6.86	0.17 (4713.)
8100798	SULT1B1	sulfotransferase family, cytosolic, 1B, member 1	0.99	6.87	0.17 (1690.)
7953737	CLEC6A	C-type lectin domain family 6, member A	0.99	6.89	0.17 (1719.)
7925257	LYST	lysosomal trafficking regulator	0.99	6.91	0.17 (2812.)
8056047	WDSUB1	WD repeat, sterile alpha motif and U-box domain containing 1	0.95	6.92	0.17 (4017.)
8077116	ODF3B	outer dense fiber of sperm tails 3B	-0.98	6.97	0.17 (2589.)
8162086	AGTPBP1	ATP/GTP binding protein 1	0.99	6.98	0.17 (540.)
8084016	PIK3CA	phosphoinositide-3-kinase, catalytic, alpha polypeptide	0.99	6.98	0.17 (542.)
8087731	C3orf18	chromosome 3 open reading frame 18	-0.98	7	0.17 (3581.)
8100578	EPHA5	EPH receptor A5	1	7.01	0.17 (503.)
8105852	MRPS36	mitochondrial ribosomal protein S36	0.91	7.01	0.17 (4641.)
7961175	KLRC3	killer cell lectin-like receptor subfamily C, member 3	0.99	7.02	0.17 (1037.)
8014749	RPL23	ribosomal protein L23	-1	7.02	0.17 (258.)
8142329	C7orf66	chromosome 7 open reading frame 66	0.99	7.09	0.17 (798.)
8007302	TUBG1	tubulin, gamma 1	-1	7.09	0.17 (1417.)
7922994	FAM5C	family with sequence similarity 5, member C	0.99	7.13	0.17 (562.)
7926936	C10orf68	chromosome 10 open reading frame 68	0.99	7.14	0.17 (522.)
7978739	TRAPPC6B	trafficking protein particle complex 6B	0.97	7.16	0.17 (2858.)
8151756	TMEM55A	transmembrane protein 55A	0.95	7.18	0.17 (4202.)
8105714	SREK1	splicing regulatory glutamine/lysine-rich protein 1	0.97	7.2	0.17 (3872.)
7948121	OR8K5	olfactory receptor, family 8, subfamily K, member 5	0.99	7.22	0.17 (830.)
7971246	KIAA0564	KIAA0564	0.99	7.24	0.17 (3591.)
7957433	LRRIQ1	leucine-rich repeats and IQ motif containing 1	1	7.24	0.17 (300.)
8020357	ANKRD30B	ankyrin repeat domain 30B	0.99	7.25	0.17 (688.)
8083166	TRPC1	transient receptor potential cation channel, subfamily C, member 1	1	7.3	0.17 (298.)
7940114	OR1S1	olfactory receptor, family 1, subfamily S, member 1	1	7.33	0.17 (686.)
7974372	GPR137C	G protein-coupled receptor 137C	0.99	7.35	0.17 (1409.)
7933672	PCDH15	protocadherin-related 15	0.99	7.35	0.17 (650.)
8165038	SOHLH1	spermatogenesis and oogenesis specific basic helix-loop-helix 1	-0.98	7.36	0.17 (3570.)
8146914	TERF1	telomeric repeat binding factor (NIMA-interacting) 1	0.91	7.36	0.17 (3840.)
8113023	TMEM161B	transmembrane protein 161B	1	7.36	0.17 (625.)
8021286	C18orf54	chromosome 18 open reading frame 54	0.99	7.37	0.17 (816.)
7963046	TUBA1B	tubulin, alpha 1b	-0.99	7.4	0.17 (1248.)
8148208	FAM91A1	family with sequence similarity 91, member A1	0.89	7.48	0.17 (4064.)
8130374	FBXO5	F-box protein 5	0.98	7.5	0.17 (1902.)
7939969	OR8H3	olfactory receptor, family 8, subfamily H, member 3	1	7.53	0.17 (50.)
7961249	TAS2R10	taste receptor, type 2, member 10	0.99	7.54	0.17 (758.)
8151871	CCNE2	cyclin E2	0.98	7.55	0.17 (2914.)
8150872	RPS20	ribosomal protein S20	-0.99	7.55	0.17 (446.)
7968270	ATP5EP2	ATP synthase, H+ transporting, mitochondrial F1 complex, epsilon subunit pseudogene 2	-1	7.62	0.17 (425.)
7894041	TRAPPC4	trafficking protein particle complex 4	-0.97	7.63	0.17 (3456.)
8095412	CSN1S1	casein alpha s1	1	7.65	0.17 (58.)
8085026	RPL35A	ribosomal protein L35a	-1	7.67	0.17 (242.)
7995783	MT2A	metallothionein 2A	-0.99	7.73	0.17 (200.)
8144742	EFHA2	EF-hand domain family, member A2	1	7.75	0.17 (245.)
7978653	RALGAPA1	Ral GTPase activating protein, alpha subunit 1 (catalytic)	0.91	7.75	0.17 (3818.)
7947322	DCDC1	doublecortin domain containing 1	0.96	7.93	0.17 (3864.)
8082745	CCRL1	chemokine (C-C motif) receptor-like 1	0.94	7.99	0.17 (2957.)
7958031	C12orf48	chromosome 12 open reading frame 48	0.98	8.02	0.17 (1357.)
8165083	LHX3	LIM homeobox 3	-1	8.08	0.17 (2455.)
8102560	MAD2L1	MAD2 mitotic arrest deficient-like 1 (yeast)	0.99	8.14	0.17 (929.)
8128429	CCNC	cyclin C	0.97	8.18	0.17 (1682.)
8113733	CEP120	centrosomal protein 120kDa	0.98	8.19	0.17 (2545.)
8081537	TRAT1	T cell receptor associated transmembrane adaptor 1	0.96	8.19	0.17 (3107.)
7975989	C14orf156	chromosome 14 open reading frame 156	-0.99	8.2	0.17 (607.)
8160308	RPS6	ribosomal protein S6	-0.99	8.22	0.17 (448.)
[truncated: 93 more rows]

## Sheet: Normo vs Astheno
Identifier	Gene name ▾	Description	PC (gene vs. outcome):	Fold Change	Q-value (Rank)
7896308	CANX	calnexin	0.98	-9.86	1 (19.)
8173941	TSPAN6	tetraspanin 6	0.99	-9.2	1 (42.)
7905530	SMCP	sperm mitochondria-associated cysteine-rich protein	0.99	-8.92	1 (100.)
7927008	CCNY	cyclin Y	0.99	-8.7	1 (86.)
8151999	RGS22	regulator of G-protein signaling 22	0.98	-8.26	1 (45.)
8097335	HSPA4L	heat shock 70kDa protein 4-like	0.99	-8.21	1 (46.)
8050240	ODC1	ornithine decarboxylase 1	1	-8.16	1 (26.)
7896647	PRPF8	PRP8 pre-mRNA processing factor 8 homolog (S. cerevisiae)	0.99	-7.97	1 (22.)
8025011	ACSBG2	acyl-CoA synthetase bubblegum family member 2	0.98	-7.91	1 (92.)
7940259	MS4A7	membrane-spanning 4-domains, subfamily A, member 7	1	-7.74	1 (60.)
8058866	TNP1	transition protein 1 (during histone to protamine replacement)	0.98	-7.6	1 (44.)
7918294	C1orf194	chromosome 1 open reading frame 194	0.99	-7.55	1 (84.)
8138088	C7orf70	chromosome 7 open reading frame 70	0.99	-7.19	1 (38.)
7893422	EIF4G2	eukaryotic translation initiation factor 4 gamma, 2	0.97	-7.12	1 (6.)
8059393	CUL3	cullin 3	0.98	-7.05	1 (67.)
7896185	DDX5	DEAD (Asp-Glu-Ala-Asp) box polypeptide 5	0.97	-7.04	1 (18.)
8161192	RNF38	ring finger protein 38	0.98	-6.89	1 (51.)
8095021	SPATA18	spermatogenesis associated 18 homolog (rat)	1	-6.87	1 (48.)
7985507	SH3GL3	SH3-domain GRB2-like 3	1	-6.55	1 (91.)
8020653	CABYR	calcium binding tyrosine-(Y)-phosphorylation regulated	0.99	-6.51	1 (32.)
8157727	RABGAP1	RAB GTPase activating protein 1	0.98	-6.45	1 (39.)
7990151	PKM2	pyruvate kinase, muscle	1	-6.42	1 (33.)
7893806	FNTA	farnesyltransferase, CAAX box, alpha	0.99	-6.36	1 (11.)
8106597	SPZ1	spermatogenic leucine zipper 1	0.98	-6.32	1 (97.)
7904000	DDX20	DEAD (Asp-Glu-Ala-Asp) box polypeptide 20	0.98	-6.3	1 (85.)
7968333	USPL1	ubiquitin specific peptidase like 1	1	-6.23	1 (35.)
8123989	RANBP9	RAN binding protein 9	0.99	-6.21	1 (65.)
7923596	ETNK2	ethanolamine kinase 2	0.98	-6.2	1 (101.)
7966427	BRAP	BRCA1 associated protein	0.98	-6.17	1 (83.)
8084146	FXR1	fragile X mental retardation, autosomal homolog 1	0.99	-6.17	1 (1.)
8113120	MT-ND6	mitochondrially encoded NADH dehydrogenase 6	0.99	-6.15	1 (90.)
7999440	PRM1	protamine 1	0.99	-6.15	1 (27.)
8022941	C18orf10	chromosome 18 open reading frame 10	0.98	-6.03	1 (40.)
8094948	SLAIN2	SLAIN motif family, member 2	0.99	-6.03	1 (47.)
7892618	KARS	lysyl-tRNA synthetase	0.96	-5.99	1 (2.)
8116696	C6orf201	chromosome 6 open reading frame 201	0.98	-5.98	1 (66.)
7952400	OR8B2	olfactory receptor, family 8, subfamily B, member 2	0.99	-5.96	1 (57.)
8067903	USP25	ubiquitin specific peptidase 25	0.97	-5.93	1 (75.)
7892708	ILF2	interleukin enhancer binding factor 2, 45kDa	0.97	-5.91	1 (3.)
8048847	AGFG1	ArfGAP with FG repeats 1	0.99	-5.87	1 (70.)
7896542	TAF10	TAF10 RNA polymerase II, TATA box binding protein (TBP)-associated factor, 30kDa	0.97	-5.86	1 (24.)
8087748	VPRBP	Vpr (HIV-1) binding protein	1	-5.8	1 (103.)
8007643	C17orf104	chromosome 17 open reading frame 104	0.98	-5.79	1 (77.)
8040340	LPIN1	lipin 1	0.96	-5.77	1 (102.)
8048835	MFF	mitochondrial fission factor	0.99	-5.74	1 (74.)
7916077	NRD1	nardilysin (N-arginine dibasic convertase)	0.98	-5.72	1 (89.)
7939969	OR8H3	olfactory receptor, family 8, subfamily H, member 3	0.97	-5.65	1 (31.)
7904361	FAM46C	family with sequence similarity 46, member C	0.99	-5.64	1 (98.)
8016259	LRRC37A	leucine rich repeat containing 37A	0.97	-5.63	1 (93.)
8125870	TCP11	t-complex 11 homolog (mouse)	0.97	-5.62	1 (82.)
8116313	C5orf60	chromosome 5 open reading frame 60	0.98	-5.6	1 (61.)
7954613	CCDC91	coiled-coil domain containing 91	0.98	-5.6	1 (34.)
8083463	C3orf79	chromosome 3 open reading frame 79	0.99	-5.57	1 (29.)
8080306	PHF7	PHD finger protein 7	0.95	-5.55	1 (62.)
8080438	SPCS1	signal peptidase complex subunit 1 homolog (S. cerevisiae)	1	-5.36	1 (81.)
8106950	FAM81B	family with sequence similarity 81, member B	0.98	-5.34	1 (4120.)
7892701	CFL1	cofilin 1 (non-muscle)	0.96	-5.28	1 (119.)
8061869	C20orf71	chromosome 20 open reading frame 71	0.99	-5.24	1 (30.)
8052680	RAB1A	RAB1A, member RAS oncogene family	0.98	-5.24	1 (3341.)
8147717	ODF1	outer dense fiber of sperm tails 1	0.97	-5.23	1 (626.)
7911287	OR2G6	olfactory receptor, family 2, subfamily G, member 6	0.97	-5.21	1 (2903.)
7957072	RAB3IP	RAB3A interacting protein (rabin3)	0.98	-5.2	1 (1912.)
8119595	RPL7L1	ribosomal protein L7-like 1	1	-5.19	1 (68.)
8060225	HDLBP	high density lipoprotein binding protein	0.98	-5.18	1 (2158.)
8017688	LRRC37A4	leucine rich repeat containing 37, member A4 (pseudogene)	0.99	-5.16	1 (72.)
8147848	OXR1	oxidation resistance 1	0.98	-5.11	1 (1823.)
8007169	KLHL10	kelch-like 10 (Drosophila)	1	-5.1	1 (88.)
8051637	DHX57	DEAH (Asp-Glu-Ala-Asp/His) box polypeptide 57	0.97	-5.09	1 (1755.)
7895536	IK	IK cytokine, down-regulator of HLA II	0.97	-5.05	1 (391.)
7959856	PIWIL1	piwi-like 1 (Drosophila)	0.97	-5.05	1 (2471.)
7922095	BRP44	brain protein 44	0.99	-5.04	1 (52.)
7973016	OR4K1	olfactory receptor, family 4, subfamily K, member 1	0.99	-5.04	1 (3545.)
8126891	CRISP2	cysteine-rich secretory protein 2	0.93	-5.01	1 (4903.)
7940114	OR1S1	olfactory receptor, family 1, subfamily S, member 1	1	-4.95	1 (87.)
7894072	SART3	squamous cell carcinoma antigen recognized by T cells 3	0.95	-4.92	1 (193.)
7916747	JAK1	Janus kinase 1	0.96	-4.91	1 (2839.)
7892670	SART1	squamous cell carcinoma antigen recognized by T cells	0.94	-4.91	1 (115.)
8000676	NPIPL3	nuclear pore complex interacting protein-like 3	0.99	-4.87	1 (4790.)
8007471	NBR1	neighbor of BRCA1 gene 1	0.92	-4.81	1 (1192.)
7948101	OR4A47	olfactory receptor, family 4, subfamily A, member 47	0.94	-4.8	1 (3223.)
7973902	SRP54	signal recognition particle 54kDa	0.95	-4.77	1 (3068.)
7985226	MORF4L1	mortality factor 4 like 1	0.96	-4.75	1 (3810.)
7910047	DNAH14	dynein, axonemal, heavy chain 14	0.95	-4.71	1 (4261.)
7896709	CHST2	carbohydrate (N-acetylglucosamine-6-O) sulfotransferase 2	0.98	-4.69	1 (685.)
7896525	SPAG7	sperm associated antigen 7	0.97	-4.69	1 (614.)
8017312	MED13	mediator complex subunit 13	0.97	-4.63	1 (3735.)
8133062	ZNF273	zinc finger protein 273	0.96	-4.61	1 (4369.)
8138647	C7orf31	chromosome 7 open reading frame 31	0.96	-4.6	1 (1683.)
8110417	FAM153C	family with sequence similarity 153, member C	0.96	-4.6	1 (3086.)
8154856	UBE2R2	ubiquitin-conjugating enzyme E2R 2	0.98	-4.58	1 (1161.)
8126916	PGK2	phosphoglycerate kinase 2	0.95	-4.57	1 (4762.)
7903294	HIAT1	hippocampus abundant transcript 1	0.97	-4.54	1 (1933.)
8071179	DGCR6	DiGeorge syndrome critical region gene 6	0.91	-4.49	1 (2954.)
8165676	MT-ND3	mitochondrially encoded NADH dehydrogenase 3	0.97	-4.49	1 (4235.)
7967900	ZMYM2	zinc finger, MYM-type 2	0.97	-4.45	1 (1809.)
8008664	AKAP1	A kinase (PRKA) anchor protein 1	0.95	-4.44	1 (1693.)
7900409	TMCO2	transmembrane and coiled-coil domains 2	1	-4.44	1 (3559.)
7965226	RASSF9	Ras association (RalGDS/AF-6) domain family (N-terminal) member 9	0.99	-4.43	1 (4201.)
8176624	DDX3Y	DEAD (Asp-Glu-Ala-Asp) box polypeptide 3, Y-linked	0.95	-4.42	1 (3354.)
7985472	GOLGA6L4	golgin A6 family-like 4	0.94	-4.41	1 (2508.)
8078360	STT3B	STT3, subunit of the oligosaccharyltransferase complex, homolog B (S. cerevisiae)	0.96	-4.33	1 (3743.)
7896493	YY1	YY1 transcription factor	0.92	-4.32	1 (559.)
7967563	UBC	ubiquitin C	0.93	-4.31	1 (1041.)
7895328	HSP90AB1	heat shock protein 90kDa alpha (cytosolic), class B member 1	0.91	-4.28	1 (357.)
8141846	FBXL13	F-box and leucine-rich repeat protein 13	0.98	-4.27	1 (2998.)
7895003	KHDRBS1	KH domain containing, RNA binding, signal transduction associated 1	0.94	-4.24	1 (376.)
8166876	DDX3X	DEAD (Asp-Glu-Ala-Asp) box polypeptide 3, X-linked	0.9	-4.22	1 (2247.)
8060379	PSMF1	proteasome (prosome, macropain) inhibitor subunit 1 (PI31)	0.96	-4.22	1 (2028.)
7894185	OAZ1	ornithine decarboxylase antizyme 1	0.99	-4.18	1 (339.)
8170249	SPANXC	SPANX family, member C	0.92	-4.15	1 (1997.)
7978595	BAZ1A	bromodomain adjacent to zinc finger domain, 1A	0.99	-4.13	1 (2421.)
7895749	MYST2	MYST histone acetyltransferase 2	0.97	-4.13	1 (572.)
7908097	SMG7	Smg-7 homolog, nonsense mediated mRNA decay factor (C. elegans)	0.92	-4.13	1 (3360.)
7894716	SRSF9	serine/arginine-rich splicing factor 9	0.9	-4.12	1 (263.)
7901219	NSUN4	NOP2/Sun domain family, member 4	0.95	-4.1	1 (2905.)
7999435	PRM2	protamine 2	0.95	-4.07	1 (3429.)
8037061	LYPD4	LY6/PLAUR domain containing 4	0.96	-4.06	1 (3276.)
8179003	OR2J3	Olfactory receptor 2J3	0.98	-4.06	1 (2346.)
7909768	SPATA17	spermatogenesis associated 17	0.97	-4.04	1 (4436.)
8179504	BRD2	bromodomain containing 2	0.94	-4.03	1 (4797.)
7982284	GOLGA8IP	golgin A8 family, member I (pseudogene)	0.97	-4.01	1 (4484.)
7945902	NUP98	nucleoporin 98kDa	0.95	-4	1 (4178.)
7959681	DNAH10	dynein, axonemal, heavy chain 10	0.97	-3.98	1 (4841.)
7892757	C22orf28	chromosome 22 open reading frame 28	0.94	-3.97	1 (160.)
7899905	HMGB4	high-mobility group box 4	0.96	-3.96	1 (2935.)
7943779	C11orf1	chromosome 11 open reading frame 1	0.98	-3.92	1 (1637.)
7938053	OR52N4	olfactory receptor, family 52, subfamily N, member 4	0.98	-3.92	1 (1895.)
8021668	CDH7	cadherin 7, type 2	0.99	-3.91	1 (4573.)
8019280	PCYT2	phosphate cytidylyltransferase 2, ethanolamine	0.98	-3.91	1 (3871.)
7974425	SAMD4A	sterile alpha motif domain containing 4A	0.98	-3.91	1 (1530.)
7939916	OR4A16	olfactory receptor, family 4, subfamily A, member 16	0.95	-3.9	1 (1757.)
8001750	SLC38A7	solute carrier family 38, member 7	0.96	-3.89	1 (4786.)
7986744	GOLGA6L2	golgin A6 family-like 2	0.95	-3.86	1 (4832.)
8137054	CUL1	cullin 1	0.96	-3.85	1 (4953.)
8161632	PTAR1	protein prenyltransferase alpha subunit repeat containing 1	0.98	-3.85	1 (4119.)
7892950	ARF3	ADP-ribosylation factor 3	0.94	-3.84	1 (186.)
7977478	OR4K13	olfactory receptor, family 4, subfamily K, member 13	0.91	-3.82	1 (2085.)
7895913	USP22	ubiquitin specific peptidase 22	0.88	-3.82	1 (485.)
7894305	HNRNPD	heterogeneous nuclear ribonucleoprotein D (AU-rich element RNA binding protein 1, 37kDa)	0.92	-3.81	1 (300.)
8018439	H3F3B	H3 histone, family 3B (H3.3B)	0.92	-3.78	1 (2344.)
8123951	C6orf105	chromosome 6 open reading frame 105	0.96	-3.77	1 (4109.)
8049199	GIGYF2	GRB10 interacting GYF protein 2	0.91	-3.77	1 (1624.)
7895325	ABCF1	ATP-binding cassette sub-family F member 1	0.89	-3.75	1 (403.)
8158269	ODF2	outer dense fiber of sperm tails 2	0.95	-3.71	1 (910.)
8095705	MTHFD2L	methylenetetrahydrofolate dehydrogenase (NADP+ dependent) 2-like	0.9	-3.7	1 (759.)
7894858	RPL18	ribosomal protein L18	0.9	-3.68	1 (390.)
7925747	OR2T5	olfactory receptor, family 2, subfamily T, member 5	0.99	-3.66	1 (1051.)
8107970	IL13	interleukin 13	0.97	-3.65	1 (2788.)
7906365	OR10K1	olfactory receptor, family 10, subfamily K, member 1	1	-3.61	1 (3651.)
7893855	GUK1	guanylate kinase 1	0.99	-3.6	1 (448.)
8150089	TMEM66	transmembrane protein 66	1	-3.59	1 (1364.)
8172660	AKAP4	A kinase (PRKA) anchor protein 4	0.99	-3.58	1 (1977.)
7984635	TMEM202	transmembrane protein 202	0.99	-3.58	1 (1835.)
7953508	TPI1	triosephosphate isomerase 1	0.94	-3.58	1 (1925.)
7946280	OR6A2	olfactory receptor, family 6, subfamily A, member 2	0.91	-3.57	1 (2937.)
8128818	WASF1	WAS protein family, member 1	0.9	-3.57	1 (1781.)
7894436	HNRNPM	heterogeneous nuclear ribonucleoprotein M	0.87	-3.55	1 (282.)
7921429	OR6N2	olfactory receptor, family 6, subfamily N, member 2	0.9	-3.55	1 (4422.)
8003758	PAFAH1B1	platelet-activating factor acetylhydrolase 1b, regulatory subunit 1 (45kDa)	0.95	-3.55	1 (1114.)
8083090	ZBTB38	zinc finger and BTB domain containing 38	0.89	-3.55	1 (3544.)
8072610	FBXO7	F-box protein 7	0.92	-3.53	1 (4865.)
7939967	OR8H2	olfactory receptor, family 8, subfamily H, member 2	0.9	-3.53	1 (3507.)
7896302	C19orf50	chromosome 19 open reading frame 50	0.9	-3.49	1 (697.)
7895492	CTDNEP1	CTD nuclear envelope phosphatase 1	0.88	-3.49	1 (514.)
8165319	FBXW5	F-box and WD repeat domain containing 5	0.92	-3.48	1 (3015.)
7959023	MAP1LC3B2	microtubule-associated protein 1 light chain 3 beta 2	0.99	-3.48	1 (4738.)
8174134	TCEAL3	transcription elongation factor A (SII)-like 3	0.96	-3.48	1 (2262.)
8024194	GPX4	glutathione peroxidase 4 (phospholipid hydroperoxidase)	0.97	-3.47	1 (2711.)
8088986	POU1F1	POU class 1 homeobox 1	0.97	-3.47	1 (3108.)
8041713	PPM1B	protein phosphatase, Mg2+/Mn2+ dependent, 1B	0.94	-3.47	1 (2813.)
7896721	TNFRSF1B	tumor necrosis factor receptor superfamily, member 1B	0.84	-3.46	1 (629.)
8023377	MEX3C	mex-3 homolog C (C. elegans)	0.92	-3.45	1 (1713.)
8046833	FSIP2	fibrous sheath interacting protein 2	0.98	-3.44	1 (4664.)
7992409	RNF151	ring finger protein 151	0.98	-3.44	1 (3460.)
8097080	SYNPO2	synaptopodin 2	0.98	-3.44	1 (3206.)
7894037	STK36	serine/threonine kinase 36	0.91	-3.43	1 (363.)
8138202	ICA1	islet cell autoantigen 1, 69kDa	0.9	-3.42	1 (1666.)
7952145	HYOU1	hypoxia up-regulated 1	0.95	-3.4	1 (1216.)
8103932	MLF1IP	MLF1 interacting protein	0.87	-3.4	1 (1953.)
7909529	RCOR3	REST corepressor 3	0.97	-3.39	1 (1551.)
7907104	DCAF6	DDB1 and CUL4 associated factor 6	0.89	-3.38	1 (2388.)
8036613	HNRNPL	heterogeneous nuclear ribonucleoprotein L	0.99	-3.38	1 (2063.)
8104788	RAI14	retinoic acid induced 14	0.94	-3.38	1 (4084.)
8055287	MZT2A	mitotic spindle organizing protein 2A	0.98	-3.36	1 (4151.)
7948155	OR5AP2	olfactory receptor, family 5, subfamily AP, member 2	0.91	-3.36	1 (3127.)
8138009	RSPH10B2	radial spoke head 10 homolog B2 (Chlamydomonas)	0.9	-3.36	1 (1449.)
7930470	SHOC2	soc-2 suppressor of clear homolog (C. elegans)	0.99	-3.36	1 (1197.)
8113577	TRIM36	tripartite motif-containing 36	0.94	-3.36	1 (1995.)
8117716	OR2J2	NA	0.96	-3.35	1 (1731.)
8050215	YWHAQ	tyrosine 3-monooxygenase/tryptophan 5-monooxygenase activation protein, theta polypeptide	0.95	-3.35	1 (2341.)
8135969	CCDC136	coiled-coil domain containing 136	0.96	-3.34	1 (2184.)
7957052	CCT2	chaperonin containing TCP1, subunit 2 (beta)	0.95	-3.33	1 (1356.)
8006746	TBC1D3B	TBC1 domain family, member 3B	0.9	-3.33	1 (3502.)
7961075	CD69	CD69 molecule	0.95	-3.32	1 (4292.)
7978756	FSCB	fibrous sheath CABYR binding protein	0.87	-3.32	1 (1039.)
8136961	OR2F2	olfactory receptor, family 2, subfamily F, member 2	0.93	-3.32	1 (3049.)
8002133	PSMB10	proteasome (prosome, macropain) subunit, beta type, 10	0.94	-3.32	1 (4149.)
8164781	TSC1	tuberous sclerosis 1	0.98	-3.32	1 (4255.)
8119648	KLHDC3	kelch domain containing 3	0.92	-3.31	1 (1897.)
8083978	NAALADL2	N-acetylated alpha-linked acidic dipeptidase-like 2	0.89	-3.3	1 (1704.)
7895110	ARF1	ADP-ribosylation factor 1	0.86	-3.29	1 (460.)
8092321	DCUN1D1	DCN1, defective in cullin neddylation 1, domain containing 1 (S. cerevisiae)	0.95	-3.29	1 (2486.)
7962194	H3F3C	H3 histone, family 3C	0.87	-3.29	1 (3613.)
7936559	PDZD8	PDZ domain containing 8	0.95	-3.29	1 (1841.)
8074916	C22orf43	chromosome 22 open reading frame 43	0.97	-3.28	1 (4734.)
8097066	METTL14	methyltransferase like 14	0.94	-3.25	1 (2350.)
8180278	PCDHA2	protocadherin alpha 2	0.95	-3.24	1 (1043.)
8018097	FAM104A	family with sequence similarity 104, member A	0.91	-3.2	1 (2058.)
8089785	POPDC2	popeye domain containing 2	0.96	-3.2	1 (1263.)
7917199	TTLL7	tubulin tyrosine ligase-like family, member 7	0.99	-3.2	1 (2313.)
7902934	BRDT	bromodomain, testis-specific	0.96	-3.16	1 (2494.)
8031176	LENG8	leukocyte receptor cluster (LRC) member 8	0.94	-3.16	1 (2554.)
7939871	OR4S1	olfactory receptor, family 4, subfamily S, member 1	0.9	-3.16	1 (1761.)
8152477	RAD21	RAD21 homolog (S. pombe)	1	-3.16	1 (4246.)
7982712	C15orf23	chromosome 15 open reading frame 23	0.89	-3.15	1 (219.)
8052733	PPP3R1	protein phosphatase 3, regulatory subunit B, alpha	0.84	-3.13	1 (3386.)
8020814	RNF138	ring finger protein 138	0.94	-3.13	1 (3883.)
8011713	CXCL16	chemokine (C-X-C motif) ligand 16	0.92	-3.12	1 (4532.)
8037430	ZNF404	zinc finger protein 404	0.87	-3.11	1 (3632.)
7922804	APOBEC4	apolipoprotein B mRNA editing enzyme, catalytic polypeptide-like 4 (putative)	0.97	-3.09	1 (4927.)
8110123	FAM153B	family with sequence similarity 153, member B	0.87	-3.08	1 (1742.)
8158666	HMCN2	hemicentin 2	0.98	-3.08	1 (3943.)
7894694	2014-09-02	septin 2	0.88	-3.08	1 (598.)
7961875	IFLTD1	intermediate filament tail domain containing 1	0.97	-3.07	1 (2319.)
8100791	UGT2A1	UDP glucuronosyltransferase 2 family, polypeptide A1	0.94	-3.07	1 (4652.)
7895146	NPM1	nucleophosmin (nucleolar phosphoprotein B23, numatrin)	0.82	-3.05	1 (474.)
8177698	OR14J1	Olfactory receptor 14J1	0.85	-3.05	1 (2651.)
7931081	PLEKHA1	pleckstrin homology domain containing, family A (phosphoinositide binding specific) member 1	0.94	-3.05	1 (3623.)
7912968	TAS1R2	taste receptor, type 1, member 2	0.93	-3.04	1 (3662.)
7991485	TTC23	tetratricopeptide repeat domain 23	0.93	-3.04	1 (2017.)
8011011	YWHAE	tyrosine 3-monooxygenase/tryptophan 5-monooxygenase activation protein, epsilon polypeptide	0.93	-3.04	1 (2984.)
7965390	EPYC	epiphycan	0.94	-3.02	1 (2115.)
8157450	ORM2	orosomucoid 2	0.87	-3.02	1 (3064.)
7892786	ZNF259	zinc finger protein 259	0.97	-3.02	1 (521.)
8008980	C17orf82	chromosome 17 open reading frame 82	0.95	-3	1 (2949.)
7973008	OR4M1	olfactory receptor, family 4, subfamily M, member 1	0.98	-3	1 (1945.)
8041826	TTC7A	tetratricopeptide repeat domain 7A	0.87	-3	1 (3882.)
8156610	HABP4	hyaluronan binding protein 4	0.87	-2.99	1 (2038.)
7971361	NUFIP1	nuclear fragile X mental retardation protein interacting protein 1	0.81	-2.99	1 (4162.)
7948322	OR5B17	olfactory receptor, family 5, subfamily B, member 17	0.9	-2.99	1 (3603.)
8027876	TMEM147	transmembrane protein 147	0.97	-2.99	1 (1560.)
7894842	EIF3D	eukaryotic translation initiation factor 3, subunit D	0.84	-2.98	1 (551.)
7939946	OR5D18	olfactory receptor, family 5, subfamily D, member 18	0.88	-2.98	1 (1938.)
8020411	SNRPD1	small nuclear ribonucleoprotein D1 polypeptide 16kDa	0.97	-2.98	1 (1253.)
7990873	MEX3B	mex-3 homolog B (C. elegans)	0.93	-2.97	1 (1254.)
7998692	NTHL1	nth endonuclease III-like 1 (E. coli)	0.93	-2.97	1 (2379.)
7894007	CCT3	chaperonin containing TCP1, subunit 3 (gamma)	0.97	-2.96	1 (751.)
8114526	DNAJC18	DnaJ (Hsp40) homolog, subfamily C, member 18	0.9	-2.95	1 (2068.)
8127145	ELOVL5	ELOVL family member 5, elongation of long chain fatty acids (FEN1/Elo2, SUR4/Elo3-like, yeast)	0.9	-2.94	1 (2004.)
8011823	ZNF594	zinc finger protein 594	0.93	-2.94	1 (4239.)
8076025	PLA2G6	phospholipase A2, group VI (cytosolic, calcium-independent)	0.97	-2.93	1 (3848.)
8086810	SMARCC1	SWI/SNF related, matrix associated, actin dependent regulator of chromatin, subfamily c, member 1	0.92	-2.93	1 (2110.)
8054166	TSGA10	testis specific, 10	0.98	-2.93	1 (3465.)
7978911	C14orf182	chromosome 14 open reading frame 182	0.9	-2.92	1 (3337.)
7923453	KDM5B	lysine (K)-specific demethylase 5B	0.86	-2.92	1 (4519.)
7939965	OR8I2	olfactory receptor, family 8, subfamily I, member 2	0.91	-2.92	1 (2045.)
7925726	OR13G1	olfactory receptor, family 13, subfamily G, member 1	0.91	-2.91	1 (3563.)
8149438	SGCZ	sarcoglycan, zeta	0.89	-2.91	1 (4387.)
8164314	ST6GALNAC4	ST6 (alpha-N-acetyl-neuraminyl-2,3-beta-galactosyl-1,3)-N-acetylgalactosaminide alpha-2,6-sialyltransferase 4	0.92	-2.9	1 (2040.)
8043491	TEKT4	tektin 4	0.92	-2.9	1 (2601.)
8105523	KIF2A	kinesin heavy chain member 2A	0.97	-2.88	1 (2010.)
8146756	CSPP1	centrosome and spindle pole associated protein 1	0.9	-2.87	1 (1239.)
8096425	FAM190A	family with sequence similarity 190, member A	0.9	-2.87	1 (1154.)
7921420	OR6K2	olfactory receptor, family 6, subfamily K, member 2	0.91	-2.87	1 (4058.)
8062064	MYH7B	myosin, heavy chain 7B, cardiac muscle, beta	0.94	-2.86	1 (2273.)
8165508	NRARP	NOTCH-regulated ankyrin repeat protein	0.93	-2.86	1 (1679.)
7913206	RNF186	ring finger protein 186	0.94	-2.86	1 (4517.)
8170009	FAM127A	family with sequence similarity 127, member A	0.9	-2.84	1 (1549.)
7956423	INHBC	inhibin, beta C	0.97	-2.84	1 (1484.)
8176832	DAZ1	deleted in azoospermia 1	0.9	-2.83	1 (3149.)
8179848	HSPA1L	heat shock 70kDa protein 1-like	0.93	-2.83	1 (2333.)
7982552	TMCO5A	transmembrane and coiled-coil domains 5A	0.99	-2.83	1 (3820.)
8143070	WDR91	WD repeat domain 91	0.96	-2.82	1 (4895.)
7919619	HIST2H2AA3	histone cluster 2, H2aa3	0.92	-2.81	1 (1497.)
8051989	ATP6V1E2	ATPase, H+ transporting, lysosomal 31kDa, V1 subunit E2	0.95	-2.8	1 (2133.)
8142646	IQUB	IQ motif and ubiquitin domain containing	0.89	-2.8	1 (4421.)
8030076	SPACA4	sperm acrosome associated 4	0.84	-2.8	1 (4744.)
7938082	CNGA4	cyclic nucleotide gated channel alpha 4	0.87	-2.79	1 (3115.)
8164535	CRAT	carnitine O-acetyltransferase	0.9	-2.79	1 (2057.)
8103206	FBXW7	F-box and WD repeat domain containing 7	0.97	-2.79	1 (2719.)
7963817	GTSF1	gametocyte specific factor 1	0.98	-2.79	1 (3638.)
7936064	NT5C2	5'-nucleotidase, cytosolic II	0.92	-2.79	1 (4636.)
8136975	OR2A14	olfactory receptor, family 2, subfamily A, member 14	0.91	-2.79	1 (1265.)
8167774	RIBC1	RIB43A domain with coiled-coils 1	0.88	-2.79	1 (1882.)
8019463	CSNK1D	casein kinase 1, delta	0.9	-2.78	1 (1744.)
8022972	RPL7A	ribosomal protein L7a	0.96	-2.78	1 (3934.)
8090237	ZNF148	zinc finger protein 148	0.9	-2.78	1 (3170.)
8068039	GABPA	GA binding protein transcription factor, alpha subunit 60kDa	0.92	-2.77	1 (2275.)
8139421	H2AFV	H2A histone family, member V	0.99	-2.77	1 (4134.)
7952739	ZBTB44	zinc finger and BTB domain containing 44	0.81	-2.77	1 (4064.)
7893435	ACAD10	acyl-CoA dehydrogenase family, member 10	0.91	-2.76	1 (632.)
8020724	DSG1	desmoglein 1	0.86	-2.76	1 (2101.)
7990283	GOLGA6C	golgin A6 family, member C	0.9	-2.76	1 (4494.)
7970624	CENPJ	centromere protein J	0.85	-2.75	1 (4948.)
8033135	GTF2F1	general transcription factor IIF, polypeptide 1, 74kDa	0.89	-2.75	1 (1276.)
7910971	WDR64	WD repeat domain 64	0.88	-2.75	1 (2631.)
8135544	FOXP2	forkhead box P2	0.85	-2.74	1 (1141.)
8055606	GTDC1	glycosyltransferase-like domain containing 1	0.89	-2.74	1 (1191.)
8006896	TCAP	titin-cap (telethonin)	0.96	-2.74	1 (1428.)
8036913	BLVRB	biliverdin reductase B (flavin reductase (NADPH))	0.98	-2.73	1 (3428.)
7894671	RPL34	ribosomal protein L34	0.83	-2.73	1 (638.)
8085628	ANKRD28	ankyrin repeat domain 28	0.95	-2.71	1 (1842.)
8016540	PHOSPHO1	phosphatase, orphan 1	0.83	-2.71	1 (4724.)
7899957	ZMYM4	zinc finger, MYM-type 4	0.92	-2.71	1 (1622.)
7978187	CHMP4A	chromatin modifying protein 4A	0.99	-2.7	1 (3431.)
8100578	EPHA5	EPH receptor A5	0.94	-2.7	1 (1589.)
7948127	OR8H1	olfactory receptor, family 8, subfamily H, member 1	0.87	-2.68	1 (3498.)
8117834	PPP1R11	protein phosphatase 1, regulatory (inhibitor) subunit 11	0.97	-2.68	1 (4743.)
8152041	RNF19A	ring finger protein 19A	0.96	-2.68	1 (4998.)
7906662	UFC1	ubiquitin-fold modifier conjugating enzyme 1	0.94	-2.68	1 (2390.)
8032755	ZBTB7A	zinc finger and BTB domain containing 7A	0.92	-2.68	1 (2514.)
7893740	CAPNS1	calpain, small subunit 1	0.79	-2.67	1 (442.)
7895692	HSPE1	heat shock 10kDa protein 1 (chaperonin 10)	0.84	-2.67	1 (946.)
8148694	GRINA	glutamate receptor, ionotropic, N-methyl D-aspartate-associated protein 1 (glutamate binding)	0.85	-2.66	1 (1138.)
8160040	PTPRD	protein tyrosine phosphatase, receptor type, D	0.96	-2.66	1 (2079.)
8076436	TCF20	transcription factor 20 (AR1)	0.89	-2.66	1 (2399.)
8056909	ATF2	activating transcription factor 2	0.94	-2.65	1 (699.)
8026424	CYP4F22	cytochrome P450, family 4, subfamily F, polypeptide 22	0.95	-2.65	1 (2556.)
7919787	HORMAD1	HORMA domain containing 1	0.82	-2.63	1 (2024.)
8022426	TERF1P2	telomeric repeat binding factor (NIMA-interacting) 1 pseudogene 2	0.9	-2.63	1 (4324.)
7925550	ADSS	adenylosuccinate synthase	0.91	-2.62	1 (4966.)
7893937	CTSC	cathepsin C	0.93	-2.62	1 (879.)
8123342	FGFR1OP	FGFR1 oncogene partner	0.89	-2.62	1 (3418.)
7909236	MAPKAPK2	mitogen-activated protein kinase-activated protein kinase 2	0.85	-2.62	1 (1459.)
8037053	CEACAM7	carcinoembryonic antigen-related cell adhesion molecule 7	0.95	-2.61	1 (2519.)
8155440	FOXD4L6	forkhead box D4-like 6	0.97	-2.61	1 (803.)
8102730	MFSD8	major facilitator superfamily domain containing 8	0.93	-2.61	1 (4894.)
7896627	ANAPC5	anaphase promoting complex subunit 5	0.98	-2.6	1 (1505.)
8125048	DDAH2	dimethylarginine dimethylaminohydrolase 2	0.92	-2.6	1 (2189.)
8083616	MLF1	myeloid leukemia factor 1	0.86	-2.6	1 (1952.)
8142019	ORC5	origin recognition complex, subunit 5	0.97	-2.6	1 (4688.)
8166493	EIF2S3	eukaryotic translation initiation factor 2, subunit 3 gamma, 52kDa	0.79	-2.59	1 (4701.)
7942896	CCDC83	coiled-coil domain containing 83	0.84	-2.58	1 (2674.)
7978766	FKBP3	FK506 binding protein 3, 25kDa	0.87	-2.58	1 (2418.)
7946853	KCNJ11	potassium inwardly-rectifying channel, subfamily J, member 11	0.92	-2.58	1 (2585.)
7938179	OR10A4	olfactory receptor, family 10, subfamily A, member 4	0.8	-2.58	1 (4509.)
7911269	OR2M4	olfactory receptor, family 2, subfamily M, member 4	0.92	-2.58	1 (2934.)
7973014	OR4K5	olfactory receptor, family 4, subfamily K, member 5	0.88	-2.58	1 (1676.)
8057615	DIRC1	disrupted in renal carcinoma 1	0.91	-2.57	1 (2286.)
7972548	GPR18	G protein-coupled receptor 18	0.85	-2.57	1 (3265.)
8083808	LRRIQ4	leucine-rich repeats and IQ motif containing 4	1	-2.57	1 (3484.)
8058670	IKZF2	IKAROS family zinc finger 2 (Helios)	0.92	-2.56	1 (1642.)
8122860	MYCT1	myc target 1	0.79	-2.56	1 (1906.)
7935990	PSD	pleckstrin and Sec7 domain containing	0.99	-2.56	1 (2500.)
8160968	STOML2	stomatin (EPB72)-like 2	0.88	-2.56	1 (1785.)
8138401	SNX13	sorting nexin 13	0.87	-2.55	1 (3880.)
7926622	SPAG6	sperm associated antigen 6	0.96	-2.55	1 (3514.)
7998604	HAGH	hydroxyacylglutathione hydrolase	0.98	-2.54	1 (2034.)
7911263	OR2M5	olfactory receptor, family 2, subfamily M, member 5	0.83	-2.54	1 (3195.)
8168420	ZCCHC13	zinc finger, CCHC domain containing 13	0.99	-2.54	1 (2529.)
8159350	C9orf163	chromosome 9 open reading frame 163	0.87	-2.53	1 (1699.)
7946015	OR51A4	olfactory receptor, family 51, subfamily A, member 4	0.95	-2.53	1 (2330.)
8087380	USP4	ubiquitin specific peptidase 4 (proto-oncogene)	0.95	-2.53	1 (2129.)
7893036	ATP6V0B	ATPase, H+ transporting, lysosomal 21kDa, V0 subunit b	0.86	-2.52	1 (648.)
8042223	EHBP1	EH domain binding protein 1	0.8	-2.52	1 (1328.)
7896652	JTB	jumping translocation breakpoint	0.79	-2.52	1 (1031.)
8019699	KRTAP4-7	keratin associated protein 4-7	0.98	-2.52	1 (4374.)
7921354	OR10T2	olfactory receptor, family 10, subfamily T, member 2	0.88	-2.52	1 (3452.)
8130567	TCP1	t-complex 1	0.92	-2.52	1 (2946.)
8168646	TGIF2LX	TGFB-induced factor homeobox 2-like, X-linked	0.9	-2.52	1 (4061.)
8049128	ALPPL2	alkaline phosphatase, placental-like 2	0.86	-2.51	1 (3906.)
8147194	CNBD1	cyclic nucleotide binding domain containing 1	0.85	-2.5	1 (1312.)
7939329	PDHX	pyruvate dehydrogenase complex, component X	0.97	-2.5	1 (1815.)
7946569	RNF141	ring finger protein 141	0.85	-2.5	1 (2204.)
7999319	CARHSP1	calcium regulated heat stable protein 1, 24kDa	0.87	-2.48	1 (1597.)
8049528	LRRFIP1	leucine rich repeat (in FLII) interacting protein 1	0.84	-2.48	1 (1547.)
7918973	SPAG17	sperm associated antigen 17	0.92	-2.48	1 (806.)
8167069	UBA1	ubiquitin-like modifier activating enzyme 1	0.97	-2.48	1 (893.)
8035880	UQCRFS1	ubiquinol-cytochrome c reductase, Rieske iron-sulfur polypeptide 1	0.93	-2.48	1 (4999.)
7962185	AMN1	antagonist of mitotic exit network 1 homolog (S. cerevisiae)	0.9	-2.47	1 (1979.)
8138157	COL28A1	collagen, type XXVIII, alpha 1	0.87	-2.47	1 (4811.)
8119444	FOXP4	forkhead box P4	0.93	-2.47	1 (2192.)
8077958	HDAC11	histone deacetylase 11	0.83	-2.47	1 (2513.)
7894723	RPL30	ribosomal protein L30	0.88	-2.47	1 (1067.)
8075921	ELFN2	extracellular leucine-rich repeat and fibronectin type III domain containing 2	0.95	-2.46	1 (1973.)
7973026	OR4N5	olfactory receptor, family 4, subfamily N, member 5	0.81	-2.46	1 (2193.)
8111629	NUP155	nucleoporin 155kDa	0.77	-2.45	1 (3406.)
7893418	NUP188	nucleoporin 188kDa	0.88	-2.45	1 (732.)
7893708	TARDBP	TAR DNA binding protein	0.96	-2.45	1 (1082.)
8162631	ZNF510	zinc finger protein 510	0.86	-2.45	1 (3200.)
8105191	PARP8	poly (ADP-ribose) polymerase family, member 8	0.9	-2.44	1 (3057.)
7957452	ALX1	ALX homeobox 1	0.89	-2.43	1 (2342.)
8057441	CWC22	CWC22 spliceosome-associated protein homolog (S. cerevisiae)	0.8	-2.43	1 (4887.)
7896740	OR4F4	olfactory receptor, family 4, subfamily F, member 4	0.83	-2.43	1 (1404.)
7920228	PGLYRP4	peptidoglycan recognition protein 4	0.84	-2.43	1 (2861.)
8088092	RFT1	RFT1 homolog (S. cerevisiae)	0.87	-2.43	1 (4954.)
8010139	SEC14L1	SEC14-like 1 (S. cerevisiae)	0.77	-2.43	1 (1879.)
7917255	SSX2IP	synovial sarcoma, X breakpoint 2 interacting protein	0.92	-2.43	1 (2933.)
7895741	TCEB2	transcription elongation factor B (SIII), polypeptide 2 (18kDa, elongin B)	0.78	-2.43	1 (1014.)
8137865	GNA12	guanine nucleotide binding protein (G protein) alpha 12	0.92	-2.42	1 (4361.)
8022145	L3MBTL4	l(3)mbt-like 4 (Drosophila)	0.85	-2.41	1 (1613.)
8033736	OR7G1	olfactory receptor, family 7, subfamily G, member 1	0.83	-2.41	1 (2741.)
7921955	RXRG	retinoid X receptor, gamma	0.9	-2.41	1 (3928.)
8007483	TMEM106A	transmembrane protein 106A	0.96	-2.41	1 (4442.)
8102720	ANKRD50	ankyrin repeat domain 50	0.99	-2.4	1 (4777.)
7896443	C2orf24	chromosome 2 open reading frame 24	0.99	-2.4	1 (1709.)
8006845	RPL19	ribosomal protein L19	0.86	-2.4	1 (1786.)
7949679	SPTBN2	spectrin, beta, non-erythrocytic 2	0.82	-2.4	1 (4918.)
8034408	ZNF490	zinc finger protein 490	0.92	-2.4	1 (2213.)
8096959	ANK2	ankyrin 2, neuronal	0.93	-2.39	1 (3592.)
8051119	PPM1G	protein phosphatase, Mg2+/Mn2+ dependent, 1G	0.92	-2.39	1 (4329.)
8005626	VPS13D	vacuolar protein sorting 13 homolog D (S. cerevisiae)	0.97	-2.39	1 (4079.)
7908978	ZC3H11A	zinc finger CCCH-type containing 11A	0.76	-2.39	1 (2414.)
8068810	SLC37A1	solute carrier family 37 (glycerol-3-phosphate transporter), member 1	0.9	-2.38	1 (4814.)
7915758	GPBP1L1	GC-rich promoter binding protein 1-like 1	0.94	-2.37	1 (2908.)
8111821	HEATR7B2	HEAT repeat family member 7B2	0.96	-2.37	1 (2292.)
8016847	TRIM25	tripartite motif-containing 25	0.99	-2.37	1 (2219.)
8029321	ZNF230	zinc finger protein 230	0.85	-2.37	1 (3266.)
7896714	CD38	CD38 molecule	0.88	-2.36	1 (1564.)
8178897	COL11A2	collagen, type XI, alpha 2	0.88	-2.36	1 (2965.)
8036656	FBXO17	F-box protein 17	1	-2.36	1 (2761.)
7916304	GLIS1	GLIS family zinc finger 1	0.99	-2.36	1 (1991.)
7977642	RNASE13	ribonuclease, RNase A family, 13 (non-active)	0.97	-2.36	1 (4825.)
7928551	RPS24	ribosomal protein S24	0.8	-2.36	1 (4800.)
7915955	SPATA6	spermatogenesis associated 6	0.86	-2.36	1 (1932.)
8049079	C2orf57	chromosome 2 open reading frame 57	0.87	-2.35	1 (3253.)
8101228	CNOT6L	CCR4-NOT transcription complex, subunit 6-like	0.83	-2.35	1 (2865.)
7991695	GOLGA8C	golgin A8 family, member C	0.88	-2.35	1 (2724.)
8057486	PDE1A	phosphodiesterase 1A, calmodulin-dependent	0.84	-2.35	1 (1858.)
8105121	GHR	growth hormone receptor	0.81	-2.34	1 (3080.)
8170282	SPANXN4	SPANX family, member N4	0.83	-2.34	1 (2291.)
8029617	GEMIN7	gem (nuclear organelle) associated protein 7	0.85	-2.33	1 (1788.)
7923233	KIF21B	kinesin family member 21B	0.95	-2.33	1 (1825.)
8031939	ZNF584	zinc finger protein 584	0.89	-2.33	1 (4529.)
7969979	ABHD13	abhydrolase domain containing 13	0.92	-2.32	1 (4190.)
7893334	HERC5	hect domain and RLD 5	0.8	-2.32	1 (783.)
7993713	IQCK	IQ motif containing K	0.88	-2.32	1 (2909.)
7982723	IVD	isovaleryl-CoA dehydrogenase	0.95	-2.32	1 (4124.)
8148597	ZFP41	zinc finger protein 41 homolog (mouse)	0.86	-2.32	1 (2806.)
8179716	CDSN	Corneodesmosin	0.99	-2.31	1 (2913.)
8095477	CSN3	casein kappa	0.8	-2.31	1 (2700.)
7896321	GDI2	GDP dissociation inhibitor 2	0.74	-2.31	1 (1044.)
7941936	GSTP1	glutathione S-transferase pi 1	0.92	-2.31	1 (3477.)
8039511	ISOC2	isochorismatase domain containing 2	0.9	-2.31	1 (2515.)
7896695	LAMP3	lysosomal-associated membrane protein 3	0.91	-2.31	1 (1789.)
7958989	PLBD2	phospholipase B domain containing 2	0.8	-2.3	1 (3090.)
7894457	SMNDC1	survival motor neuron domain containing 1	0.72	-2.3	1 (667.)
8007530	C17orf105	chromosome 17 open reading frame 105	0.77	-2.29	1 (2644.)
7911258	OR2L3	olfactory receptor, family 2, subfamily L, member 3	0.98	-2.29	1 (3536.)
8137566	RNF32	ring finger protein 32	0.98	-2.29	1 (2016.)
7901948	DLEU2L	deleted in lymphocytic leukemia 2-like	0.92	-2.28	1 (4105.)
8030094	FUT2	fucosyltransferase 2 (secretor status included)	0.99	-2.28	1 (1143.)
8141459	GAL3ST4	galactose-3-O-sulfotransferase 4	0.97	-2.28	1 (2097.)
8148917	MFSD3	major facilitator superfamily domain containing 3	0.93	-2.28	1 (3481.)
7905968	MTX1	metaxin 1	0.9	-2.28	1 (3581.)
8122600	STXBP5	syntaxin binding protein 5 (tomosyn)	0.82	-2.28	1 (1921.)
8148973	C8orf42	chromosome 8 open reading frame 42	1	-2.27	1 (2745.)
8005739	FAM27L	family with sequence similarity 27-like	0.94	-2.27	1 (1873.)
7893575	CBX3	chromobox homolog 3	0.7	-2.26	1 (495.)
7945503	DEAF1	deformed epidermal autoregulatory factor 1 (Drosophila)	0.99	-2.26	1 (2106.)
7972650	FGF14	fibroblast growth factor 14	0.92	-2.26	1 (4913.)
8013908	NUFIP2	nuclear fragile X mental retardation protein interacting protein 2	1	-2.26	1 (4803.)
7952402	OR8B4	olfactory receptor, family 8, subfamily B, member 4	0.91	-2.26	1 (2928.)
7933379	PTPN20A	protein tyrosine phosphatase, non-receptor type 20A	0.94	-2.26	1 (2596.)
7964203	BAZ2A	bromodomain adjacent to zinc finger domain, 2A	0.93	-2.25	1 (2551.)
7999173	FAM100A	family with sequence similarity 100, member A	0.74	-2.25	1 (2495.)
8029939	GLTSCR1	glioma tumor suppressor candidate region gene 1	0.87	-2.25	1 (2657.)
8051075	GTF3C2	general transcription factor IIIC, polypeptide 2, beta 110kDa	0.9	-2.25	1 (1990.)
7895762	RPS11	ribosomal protein S11	0.95	-2.25	1 (1753.)
7899882	ZNF362	zinc finger protein 362	0.84	-2.25	1 (2049.)
7936793	C10orf120	chromosome 10 open reading frame 120	0.84	-2.24	1 (2735.)
8113305	CHD1	chromodomain helicase DNA binding protein 1	0.97	-2.24	1 (3756.)
7955991	OR6C3	olfactory receptor, family 6, subfamily C, member 3	0.81	-2.24	1 (2327.)
7907657	RALGPS2	Ral GEF with PH domain and SH3 binding motif 2	0.8	-2.24	1 (2502.)
7952056	CD3D	CD3d molecule, delta (CD3-TCR complex)	0.81	-2.23	1 (3663.)
8038177	IZUMO1	izumo sperm-egg fusion 1	0.93	-2.23	1 (2257.)
7993467	NDE1	nudE nuclear distribution gene E homolog 1 (A. nidulans)	0.94	-2.23	1 (2116.)
8157684	OR1L3	olfactory receptor, family 1, subfamily L, member 3	0.81	-2.22	1 (2090.)
7903945	CHIA	chitinase, acidic	0.9	-2.21	1 (3242.)
8022692	DSC3	desmocollin 3	1	-2.21	1 (4549.)
8108679	PCDHB1	protocadherin beta 1	0.75	-2.21	1 (3039.)
8142036	SRPK2	SRSF protein kinase 2	0.84	-2.21	1 (2621.)
7918533	ADORA3	adenosine A3 receptor	0.93	-2.2	1 (4460.)
7993680	C16orf62	chromosome 16 open reading frame 62	0.97	-2.2	1 (4022.)
8079021	CTNNB1	catenin (cadherin-associated protein), beta 1, 88kDa	0.98	-2.2	1 (4564.)
8153819	CYHR1	cysteine/histidine-rich 1	0.75	-2.2	1 (2118.)
8028607	IL28A	interleukin 28A (interferon, lambda 2)	0.81	-2.2	1 (4497.)
8153359	LY6D	lymphocyte antigen 6 complex, locus D	0.92	-2.2	1 (4914.)
7894732	RPS5	ribosomal protein S5	0.79	-2.2	1 (1234.)
8099340	WDR1	WD repeat domain 1	0.88	-2.2	1 (2832.)
8011680	ALOX15	arachidonate 15-lipoxygenase	0.86	-2.19	1 (3697.)
7950142	CLPB	ClpB caseinolytic peptidase B homolog (E. coli)	0.78	-2.19	1 (826.)
8149927	CLU	clusterin	0.98	-2.19	1 (2873.)
8114900	PPP2R2B	protein phosphatase 2, regulatory subunit B, beta	0.9	-2.19	1 (2183.)
8048772	RHBDD1	rhomboid domain containing 1	0.93	-2.19	1 (3324.)
7894639	STARD7	StAR-related lipid transfer (START) domain containing 7	0.74	-2.19	1 (901.)
8027002	GDF15	growth differentiation factor 15	0.73	-2.18	1 (2926.)
7968577	NBEA	neurobeachin	0.98	-2.18	1 (3868.)
7946111	OR52E8	olfactory receptor, family 52, subfamily E, member 8	0.74	-2.18	1 (2645.)
8148149	ZHX2	zinc fingers and homeoboxes 2	0.72	-2.18	1 (3163.)
8037005	TGFB1	transforming growth factor, beta 1	0.89	-2.17	1 (4407.)
7913169	CAPZB	capping protein (actin filament) muscle Z-line, beta	0.88	-2.16	1 (4102.)
8034837	DNAJB1	DnaJ (Hsp40) homolog, subfamily B, member 1	0.82	-2.16	1 (3237.)
7906973	LRRC52	leucine rich repeat containing 52	0.91	-2.16	1 (2853.)
7913582	ZNF436	zinc finger protein 436	0.98	-2.16	1 (4247.)
7919088	ADAM30	ADAM metallopeptidase domain 30	0.8	-2.15	1 (2686.)
8121370	ARMC2	armadillo repeat containing 2	0.81	-2.15	1 (2584.)
7907049	MAEL	maelstrom homolog (Drosophila)	0.82	-2.15	1 (4443.)
8068857	NDUFV3	NADH dehydrogenase (ubiquinone) flavoprotein 3, 10kDa	0.8	-2.15	1 (3939.)
7917182	ELTD1	EGF, latrophilin and seven transmembrane domain containing 1	0.85	-2.14	1 (4045.)
8062134	GDF5OS	growth differentiation factor 5 opposite strand	0.88	-2.14	1 (2729.)
8180369	OR4N2	olfactory receptor, family 4, subfamily N, member 2	0.8	-2.14	1 (1619.)
8080878	ATXN7	ataxin 7	0.97	-2.13	1 (4174.)
7957351	C12orf64	chromosome 12 open reading frame 64	0.74	-2.13	1 (2069.)
8070538	C2CD2	C2 calcium-dependent domain containing 2	0.87	-2.13	1 (3032.)
8126943	DEFB112	defensin, beta 112	0.83	-2.13	1 (4199.)
7939657	DGKZ	diacylglycerol kinase, zeta 104kDa	0.78	-2.13	1 (3432.)
7946017	OR51A2	olfactory receptor, family 51, subfamily A, member 2	0.8	-2.13	1 (4543.)
8137927	PAPOLB	poly(A) polymerase beta (testis specific)	0.74	-2.13	1 (2138.)
7906386	PYHIN1	pyrin and HIN domain family, member 1	0.83	-2.13	1 (3956.)
7946078	UBQLN3	ubiquilin 3	0.85	-2.12	1 (4221.)
7933501	DRGX	dorsal root ganglia homeobox	0.91	-2.11	1 (2572.)
8003948	GLTPD2	glycolipid transfer protein domain containing 2	0.78	-2.11	1 (2932.)
8151952	NIPAL2	NIPA-like domain containing 2	0.94	-2.11	1 (4682.)
8075820	CACNG2	calcium channel, voltage-dependent, gamma subunit 2	0.99	-2.1	1 (3628.)
7960370	EFCAB4B	EF-hand calcium binding domain 4B	0.93	-2.1	1 (4205.)
7906367	OR10R2	olfactory receptor, family 10, subfamily R, member 2	0.74	-2.1	1 (1707.)
7948125	OR5T2	olfactory receptor, family 5, subfamily T, member 2	0.72	-2.1	1 (2407.)
8027024	UBA52	ubiquitin A-52 residue ribosomal protein fusion product 1	0.97	-2.1	1 (4836.)
7899057	FAM54B	family with sequence similarity 54, member B	0.87	-2.09	1 (3473.)
7893058	HINT1	histidine triad nucleotide binding protein 1	0.7	-2.09	1 (733.)
7966122	TMEM119	transmembrane protein 119	0.93	-2.09	1 (4694.)
8065832	TRPC4AP	transient receptor potential cation channel, subfamily C, member 4 associated protein	0.97	-2.09	1 (2826.)
8098782	CPLX1	complexin 1	0.9	-2.08	1 (3455.)
8021245	DCC	deleted in colorectal carcinoma	0.93	-2.08	1 (2244.)
7911267	OR2M3	olfactory receptor, family 2, subfamily M, member 3	0.89	-2.07	1 (3560.)
7911283	OR2T3	olfactory receptor, family 2, subfamily T, member 3	0.97	-2.07	1 (4680.)
7893091	RPL35	ribosomal protein L35	0.68	-2.07	1 (645.)
8055303	ANKRD30BL	ankyrin repeat domain 30B-like	0.75	-2.06	1 (1831.)
7973580	FITM1	fat storage-inducing transmembrane protein 1	0.78	-2.06	1 (3483.)
8037732	NANOS2	nanos homolog 2 (Drosophila)	0.97	-2.06	1 (4188.)
8124547	OR2B2	olfactory receptor, family 2, subfamily B, member 2	0.99	-2.05	1 (1529.)
7943853	C11orf57	chromosome 11 open reading frame 57	0.78	-2.04	1 (2534.)
8127544	EEF1A1	eukaryotic translation elongation factor 1 alpha 1	0.7	-2.04	1 (2993.)
8105585	RNF180	ring finger protein 180	0.97	-2.04	1 (3780.)
8122131	TAAR6	trace amine associated receptor 6	0.72	-2.04	1 (4331.)
8090433	MGLL	monoglyceride lipase	0.78	-2.03	1 (2107.)
8019486	SECTM1	secreted and transmembrane 1	0.77	-2.03	1 (3737.)
8024420	SF3A2	splicing factor 3a, subunit 2, 66kDa	0.86	-2.03	1 (2043.)
8167347	SUV39H1	suppressor of variegation 3-9 homolog 1 (Drosophila)	0.98	-2.03	1 (3827.)
8113483	TMEM232	transmembrane protein 232	0.8	-2.03	1 (3758.)
7985981	TTLL13	tubulin tyrosine ligase-like family, member 13	0.79	-2.03	1 (2015.)
8088180	WNT5A	wingless-type MMTV integration site family, member 5A	0.98	-2.03	1 (1536.)
7960411	C12orf4	chromosome 12 open reading frame 4	0.99	-2.02	1 (3129.)
8109226	CDX1	caudal type homeobox 1	0.94	-2.02	1 (4433.)
8078312	CMC1	COX assembly mitochondrial protein homolog (S. cerevisiae)	0.88	-2.02	1 (4620.)
8010946	GEMIN4	gem (nuclear organelle) associated protein 4	0.75	-2.02	1 (3716.)
8086706	SETD2	SET domain containing 2	0.83	-2.02	1 (2678.)
8031867	ZNF135	zinc finger protein 135	0.76	-2.02	1 (2233.)
7895004	ADAM17	ADAM metallopeptidase domain 17	0.82	-2.01	1 (1639.)
7893289	NOP2	NOP2 nucleolar protein homolog (yeast)	0.87	-2.01	1 (1478.)
7893689	RHOA	ras homolog gene family, member A	0.99	-2.01	1 (1812.)
8119829	TJAP1	tight junction associated protein 1 (peripheral)	0.96	-2.01	1 (4851.)
8133018	ZNF716	zinc finger protein 716	0.72	-2.01	1 (4917.)
8007949	C17orf57	chromosome 17 open reading frame 57	0.81	-2	1 (1117.)
8056890	CHN1	chimerin (chimaerin) 1	0.76	-2	1 (2859.)
8154449	CNTLN	centlein, centrosomal protein	0.98	-2	1 (2941.)
7945859	MRGPRE	MAS-related GPR, member E	0.87	-2	1 (4006.)
7957536	NUDT4	nudix (nucleoside diphosphate linked moiety X)-type motif 4	0.75	-2	1 (3858.)
8064261	OPRL1	opiate receptor-like 1	0.88	-2	1 (4968.)
7908437	CDC73	cell division cycle 73, Paf1/RNA polymerase II complex component, homolog (S. cerevisiae)	0.94	-1.99	1 (4377.)
8081055	CHMP2B	chromatin modifying protein 2B	0.8	-1.99	1 (3688.)
8071783	SLC2A11	solute carrier family 2 (facilitated glucose transporter), member 11	0.99	-1.99	1 (4932.)
8123062	TMEM181	transmembrane protein 181	0.81	-1.99	1 (3967.)
8025500	UBL5	ubiquitin-like 5	0.74	-1.99	1 (1784.)
8163569	AKNA	AT-hook transcription factor	0.89	-1.98	1 (4103.)
7893670	SFMBT2	Scm-like with four mbt domains 2	0.87	-1.98	1 (1605.)
7988064	TGM7	transglutaminase 7	0.89	-1.98	1 (4066.)
8008511	WFIKKN2	WAP, follistatin/kazal, immunoglobulin, kunitz and netrin domain containing 2	0.75	-1.98	1 (2412.)
8143054	AKR1B1	aldo-keto reductase family 1, member B1 (aldose reductase)	0.96	-1.97	1 (2718.)
8148955	C8orf33	chromosome 8 open reading frame 33	0.72	-1.97	1 (1947.)
8032718	DAPK3	death-associated protein kinase 3	0.76	-1.97	1 (4879.)
8178205	HLA-DQA2	major histocompatibility complex, class II, DQ alpha 2	0.74	-1.97	1 (2475.)
7965867	PMCH	pro-melanin-concentrating hormone	0.71	-1.97	1 (3150.)
7896705	SYK	spleen tyrosine kinase	0.74	-1.97	1 (1636.)
8151931	TSPYL5	TSPY-like 5	0.79	-1.97	1 (4309.)
8030181	CGB	chorionic gonadotropin, beta polypeptide	0.89	-1.96	1 (2591.)
8015376	KRT16	keratin 16	0.78	-1.96	1 (3896.)
7938485	MICAL2	microtubule associated monoxygenase, calponin and LIM domain containing 2	0.77	-1.96	1 (2706.)
8133049	ZNF107	zinc finger protein 107	0.96	-1.96	1 (2755.)
7954752	DNM1L	dynamin 1-like	0.95	-1.95	1 (4615.)
8097801	FAM160A1	family with sequence similarity 160, member A1	0.68	-1.95	1 (3936.)
8050495	NT5C1B	5'-nucleotidase, cytosolic IB	0.77	-1.95	1 (3139.)
8142685	TMEM229A	transmembrane protein 229A	0.66	-1.95	1 (1466.)
7895345	HNRNPC	heterogeneous nuclear ribonucleoprotein C (C1/C2)	0.73	-1.94	1 (1614.)
8139299	POLD2	polymerase (DNA directed), delta 2, regulatory subunit 50kDa	0.76	-1.94	1 (2488.)
7981290	WARS	tryptophanyl-tRNA synthetase	0.84	-1.94	1 (4571.)
8157105	ZNF462	zinc finger protein 462	0.87	-1.94	1 (3516.)
7982663	BUB1B	budding uninhibited by benzimidazoles 1 homolog beta (yeast)	0.94	-1.93	1 (2771.)
8081036	CADM2	cell adhesion molecule 2	0.72	-1.93	1 (2178.)
7993223	CLEC16A	C-type lectin domain family 16, member A	0.84	-1.93	1 (3450.)
8168657	PCDH11X	protocadherin 11 X-linked	0.8	-1.93	1 (3730.)
7938890	PRMT3	protein arginine methyltransferase 3	0.83	-1.93	1 (2971.)
8101256	GK2	glycerol kinase 2	0.68	-1.92	1 (3183.)
8035612	MEF2B	myocyte enhancer factor 2B	0.81	-1.92	1 (4452.)
7937305	NLRP6	NLR family, pyrin domain containing 6	0.82	-1.92	1 (4749.)
8121300	QRSL1	glutaminyl-tRNA synthase (glutamine-hydrolyzing)-like 1	0.84	-1.92	1 (2951.)
8063369	RNF114	ring finger protein 114	0.72	-1.92	1 (2223.)
8078918	RPSA	ribosomal protein SA	0.65	-1.92	1 (3551.)
8022986	SYT4	synaptotagmin IV	0.79	-1.92	1 (4409.)
7965249	C12orf50	chromosome 12 open reading frame 50	0.69	-1.91	1 (3661.)
7892642	NONO	non-POU domain containing, octamer-binding	0.97	-1.91	1 (1723.)
8081925	NR1I2	nuclear receptor subfamily 1, group I, member 2	0.83	-1.91	1 (3462.)
8166511	PDK3	pyruvate dehydrogenase kinase, isozyme 3	0.7	-1.91	1 (4314.)
8114991	SH3TC2	SH3 domain and tetratricopeptide repeats 2	0.94	-1.91	1 (3542.)
8180372	ST6GALNAC2	ST6 (alpha-N-acetyl-neuraminyl-2,3-beta-galactosyl-1,3)-N-acetylgalactosaminide alpha-2,6-sialyltransferase 2	0.83	-1.91	1 (2320.)
7909494	SYT14	synaptotagmin XIV	0.84	-1.91	1 (2568.)
7938213	SYT9	synaptotagmin IX	0.91	-1.91	1 (2610.)
8102518	C4orf3	chromosome 4 open reading frame 3	0.92	-1.9	1 (4455.)
8023968	CDC34	cell division cycle 34 homolog (S. cerevisiae)	0.9	-1.9	1 (4313.)
7989735	CLPX	ClpX caseinolytic peptidase X homolog (E. coli)	0.73	-1.9	1 (2640.)
7907531	GPR52	G protein-coupled receptor 52	0.75	-1.9	1 (4655.)
7939977	OR8K3	olfactory receptor, family 8, subfamily K, member 3	0.92	-1.9	1 (3167.)
7915252	BMP8B	bone morphogenetic protein 8b	0.71	-1.89	1 (2968.)
8135865	FSCN3	fascin homolog 3, actin-bundling protein, testicular (Strongylocentrotus purpuratus)	0.72	-1.89	1 (4524.)
8091972	MECOM	MDS1 and EVI1 complex locus	0.91	-1.89	1 (4011.)
7973006	OR4H12P	olfactory receptor, family 4, subfamily H, member 12 pseudogene	0.76	-1.89	1 (4077.)
7961243	TAS2R8	taste receptor, type 2, member 8	0.78	-1.89	1 (2202.)
8138581	TRA2A	transformer 2 alpha homolog (Drosophila)	0.9	-1.89	1 (4143.)
8004510	CD68	CD68 molecule	0.83	-1.88	1 (3295.)
8078450	CRTAP	cartilage associated protein	0.89	-1.88	1 (4046.)
8164742	DDX31	DEAD (Asp-Glu-Ala-Asp) box polypeptide 31	0.96	-1.88	1 (3885.)
8089112	FILIP1L	filamin A interacting protein 1-like	0.77	-1.88	1 (4310.)
8175696	GABRA3	gamma-aminobutyric acid (GABA) A receptor, alpha 3	0.94	-1.88	1 (3283.)
8075343	SF3A1	splicing factor 3a, subunit 1, 120kDa	0.81	-1.88	1 (4026.)
7894925	SNORD84	small nucleolar RNA, C/D box 84	0.64	-1.88	1 (1120.)
8034873	EMR2	egf-like module containing, mucin-like, hormone receptor-like 2	0.96	-1.87	1 (4592.)
7903742	GSTM4	glutathione S-transferase mu 4	0.96	-1.87	1 (1853.)
8009417	KPNA2	karyopherin alpha 2 (RAG cohort 1, importin alpha 1)	0.83	-1.87	1 (3753.)
7925751	OR2T10	olfactory receptor, family 2, subfamily T, member 10	0.8	-1.87	1 (3909.)
7948137	OR5M8	olfactory receptor, family 5, subfamily M, member 8	0.78	-1.87	1 (2386.)
7957177	RAB21	RAB21, member RAS oncogene family	0.79	-1.87	1 (3919.)
7997852	TRAPPC2L	trafficking protein particle complex 2-like	0.97	-1.87	1 (3244.)
7957221	TRHDE	thyrotropin-releasing hormone degrading enzyme	0.9	-1.87	1 (3682.)
8061572	COX4I2	cytochrome c oxidase subunit IV isoform 2 (lung)	0.77	-1.86	1 (4525.)
7976407	FAM181A	family with sequence similarity 181, member A	0.98	-1.86	1 (4603.)
7947248	KIF18A	kinesin family member 18A	0.74	-1.86	1 (2829.)
7998136	RHBDF1	rhomboid 5 homolog 1 (Drosophila)	0.91	-1.86	1 (2958.)
8074388	SLC25A1	solute carrier family 25 (mitochondrial carrier; citrate transporter), member 1	0.97	-1.86	1 (3055.)
7973142	TPPP2	tubulin polymerization-promoting protein family member 2	0.99	-1.86	1 (3134.)
8010320	CBX2	chromobox homolog 2	0.89	-1.85	1 (4328.)
8012837	PIRT	phosphoinositide-interacting regulator of transient receptor potential channels	0.84	-1.85	1 (3298.)
7973936	PSMA6	proteasome (prosome, macropain) subunit, alpha type, 6	0.7	-1.85	1 (3891.)
7924085	RD3	retinal degeneration 3	0.69	-1.85	1 (4963.)
8031152	RPS9	ribosomal protein S9	0.74	-1.85	1 (4779.)
8066697	SLC35C2	solute carrier family 35, member C2	0.88	-1.85	1 (3050.)
8032530	SGTA	small glutamine-rich tetratricopeptide repeat (TPR)-containing, alpha	0.75	-1.84	1 (4316.)
7896646	SNRNP200	small nuclear ribonucleoprotein 200kDa (U5)	0.7	-1.84	1 (1891.)
7915870	ATPAF1	ATP synthase mitochondrial F1 complex assembly factor 1	0.92	-1.83	1 (4784.)
8074473	CLDN5	claudin 5	0.98	-1.83	1 (2899.)
8061389	CST8	cystatin 8 (cystatin-related epididymal specific)	0.84	-1.83	1 (4362.)
8030049	CYTH2	cytohesin 2	0.71	-1.83	1 (4852.)
7894000	DAD1	defender against cell death 1	0.99	-1.83	1 (2250.)
7962608	ENDOU	endonuclease, polyU-specific	0.76	-1.83	1 (4653.)
7912157	ERRFI1	ERBB receptor feedback inhibitor 1	0.85	-1.83	1 (1799.)
8139656	GRB10	growth factor receptor-bound protein 10	0.8	-1.83	1 (3671.)
7946023	OR52A5	olfactory receptor, family 52, subfamily A, member 5	0.69	-1.83	1 (4256.)
7994463	ATP2A1	ATPase, Ca++ transporting, cardiac muscle, fast twitch 1	0.89	-1.82	1 (3471.)
8040980	C2orf16	chromosome 2 open reading frame 16	0.8	-1.82	1 (4032.)
7981783	OR4N4	olfactory receptor, family 4, subfamily N, member 4	0.63	-1.82	1 (2007.)
8088106	TKT	transketolase	0.75	-1.82	1 (3717.)
8135099	EMID2	EMI domain containing 2	0.76	-1.81	1 (4013.)
8030557	ATF5	activating transcription factor 5	0.8	-1.8	1 (3145.)
8100097	GABRG1	gamma-aminobutyric acid (GABA) A receptor, gamma 1	0.88	-1.8	1 (3426.)
8016473	HOXB8	homeobox B8	0.98	-1.8	1 (3755.)
8139021	KIAA0895	KIAA0895	0.85	-1.8	1 (4307.)
8073296	MCHR1	melanin-concentrating hormone receptor 1	0.84	-1.8	1 (3259.)
8068919	PDXK	pyridoxal (pyridoxine, vitamin B6) kinase	0.97	-1.8	1 (4192.)
8018038	ABCA5	ATP-binding cassette, sub-family A (ABC1), member 5	0.99	-1.79	1 (4417.)
8162462	C9orf129	chromosome 9 open reading frame 129	0.86	-1.79	1 (3907.)
7896716	CCDC69	coiled-coil domain containing 69	0.63	-1.79	1 (1641.)
8022118	EPB41L3	erythrocyte membrane protein band 4.1-like 3	0.89	-1.79	1 (3621.)
8097098	USP53	ubiquitin specific peptidase 53	0.88	-1.79	1 (3035.)
8044450	ZC3H6	zinc finger CCCH-type containing 6	0.82	-1.79	1 (2864.)
8039593	ZNF667	zinc finger protein 667	0.92	-1.79	1 (4623.)
8032265	MEX3D	mex-3 homolog D (C. elegans)	0.86	-1.78	1 (2850.)
8044512	NT5DC4	5'-nucleotidase domain containing 4	0.88	-1.78	1 (3672.)
7948121	OR8K5	olfactory receptor, family 8, subfamily K, member 5	0.77	-1.78	1 (3811.)
8089867	RABL3	RAB, member of RAS oncogene family-like 3	0.92	-1.78	1 (3578.)
8178188	RNF5	ring finger protein 5	0.72	-1.78	1 (4591.)
8180370	C21orf70	chromosome 21 open reading frame 70	0.89	-1.77	1 (2728.)
8081073	C3orf38	chromosome 3 open reading frame 38	0.83	-1.77	1 (3262.)
8044236	GCC2	GRIP and coiled-coil domain containing 2	0.8	-1.77	1 (3489.)
7988672	HDC	histidine decarboxylase	0.88	-1.77	1 (4282.)
8078479	PDCD6IP	programmed cell death 6 interacting protein	0.8	-1.77	1 (3282.)
8062944	SEMG2	semenogelin II	0.82	-1.77	1 (3826.)
8089544	CCDC80	coiled-coil domain containing 80	0.98	-1.76	1 (3157.)
7892732	NARS	asparaginyl-tRNA synthetase	0.95	-1.76	1 (2033.)
7895842	NDUFA2	NADH dehydrogenase (ubiquinone) 1 alpha subcomplex, 2, 8kDa	0.8	-1.76	1 (2563.)
8100179	NFXL1	nuclear transcription factor, X-box binding-like 1	0.82	-1.76	1 (4929.)
8141361	OR2AE1	olfactory receptor, family 2, subfamily AE, member 1	0.87	-1.76	1 (3971.)
7896192	SYNRG	synergin, gamma	0.89	-1.76	1 (2797.)
8010188	TNRC6C	trinucleotide repeat containing 6C	0.76	-1.76	1 (4898.)
7909104	CDK18	cyclin-dependent kinase 18	0.67	-1.75	1 (4671.)
8098291	CLCN3	chloride channel 3	0.88	-1.75	1 (2914.)
7896691	IL2RB	interleukin 2 receptor, beta	0.82	-1.75	1 (2785.)
7991779	ITFG3	integrin alpha FG-GAP repeat containing 3	0.92	-1.75	1 (3332.)
7924150	TMEM206	transmembrane protein 206	0.99	-1.75	1 (2139.)
8035040	WIZ	widely interspaced zinc finger motifs	0.79	-1.75	1 (3652.)
7915682	ZSWIM5	zinc finger, SWIM-type containing 5	0.75	-1.75	1 (43
8134117	FZD1	frizzled homolog 1 (Drosophila)	0.73	-1.74	1 (4862.)
7894799	PTH1R	parathyroid hormone 1 receptor	0.93	-1.74	1 (2548.)
8107100	RGMB	RGM domain family, member B	0.83	-1.74	1 (3531.)
7895231	SNX3	sorting nexin 3	0.59	-1.74	1 (1150.)
7998233	TMEM8A	transmembrane protein 8A	0.79	-1.74	1 (3889.)
8156750	ANP32B	acidic (leucine-rich) nuclear phosphoprotein 32 family, member B	0.68	-1.73	1 (4669.)
7984989	COMMD4	COMM domain containing 4	0.76	-1.73	1 (4482.)
8148333	EFR3A	EFR3 homolog A (S. cerevisiae)	0.92	-1.73	1 (3521.)
8142718	GRM8	glutamate receptor, metabotropic 8	0.94	-1.73	1 (3699.)
8123739	NRN1	neuritin 1	0.66	-1.73	1 (3296.)
7899310	TMEM222	transmembrane protein 222	0.8	-1.73	1 (4826.)
7998978	ZNF597	zinc finger protein 597	0.87	-1.73	1 (3736.)
8105104	C5orf51	chromosome 5 open reading frame 51	0.67	-1.72	1 (2594.)
8018177	CD300C	CD300c molecule	0.79	-1.72	1 (4137.)
7898124	FHAD1	forkhead-associated (FHA) phosphopeptide binding domain 1	0.97	-1.72	1 (4994.)
8007607	RUNDC3A	RUN domain containing 3A	0.76	-1.72	1 (3932.)
8012450	SLC25A35	solute carrier family 25, member 35	0.73	-1.72	1 (4210.)
8040815	ABHD1	abhydrolase domain containing 1	0.86	-1.71	1 (4245.)
8001457	CES1	carboxylesterase 1	0.65	-1.71	1 (3260.)
8107764	CTXN3	cortexin 3	0.87	-1.71	1 (3124.)
8178220	HLA-DPB1	major histocompatibility complex, class II, DP beta 1	0.78	-1.71	1 (3938.)
7940171	OR5AN1	olfactory receptor, family 5, subfamily AN, member 1	0.74	-1.71	1 (4179.)
8073562	WBP2NL	WBP2 N-terminal like	0.67	-1.71	1 (2625.)
7896157	C11orf58	chromosome 11 open reading frame 58	0.63	-1.7	1 (1772.)
7910142	C1orf95	chromosome 1 open reading frame 95	0.69	-1.7	1 (2981.)
8033433	CLEC4G	C-type lectin domain family 4, member G	0.94	-1.7	1 (4747.)
8116051	DBN1	drebrin 1	0.76	-1.7	1 (4888.)
8038747	KLK12	kallikrein-related peptidase 12	0.81	-1.7	1 (3073.)
8069876	KRTAP19-8	keratin associated protein 19-8	0.71	-1.7	1 (4039.)
8079079	NKTR	natural killer-tumor recognition sequence	0.99	-1.7	1 (4589.)
8095628	ALB	albumin	0.99	-1.69	1 (4168.)
8128429	CCNC	cyclin C	0.7	-1.69	1 (2512.)
8149865	EBF2	early B-cell factor 2	0.8	-1.69	1 (2775.)
8034299	ELOF1	elongation factor 1 homolog (S. cerevisiae)	0.71	-1.69	1 (3095.)
7967736	POLE	polymerase (DNA directed), epsilon	0.73	-1.69	1 (4260.)
8033075	RANBP3	RAN binding protein 3	0.84	-1.69	1 (4626.)
8064686	ADAM33	ADAM metallopeptidase domain 33	0.92	-1.68	1 (4447.)
7894136	ATP6V0E1	ATPase, H+ transporting, lysosomal 9kDa, V0 subunit e1	0.62	-1.68	1 (1489.)
7948326	OR5B2	olfactory receptor, family 5, subfamily B, member 2	0.74	-1.68	1 (2776.)
8150287	WHSC1L1	Wolf-Hirschhorn syndrome candidate 1-like 1	0.79	-1.68	1 (4427.)
8023394	STARD6	StAR-related lipid transfer (START) domain containing 6	0.67	-1.67	1 (3795.)
8155234	ZCCHC7	zinc finger, CCHC domain containing 7	0.72	-1.67	1 (3327.)
8008795	C17orf71	chromosome 17 open reading frame 71	0.89	-1.66	1 (4302.)
7895171	CCDC84	coiled-coil domain containing 84	0.75	-1.66	1 (2337.)
7959995	EP400	E1A binding protein p400	0.98	-1.66	1 (4404.)
8129497	EPB41L2	erythrocyte membrane protein band 4.1-like 2	0.7	-1.66	1 (2851.)
8030860	FPR2	formyl peptide receptor 2	0.72	-1.66	1 (3529.)
7995456	HEATR3	HEAT repeat containing 3	0.83	-1.66	1 (3986.)
8082965	MRAS	muscle RAS oncogene homolog	0.82	-1.66	1 (4719.)
8136985	OR2A42	olfactory receptor, family 2, subfamily A, member 42	0.91	-1.66	1 (4147.)
8075406	PES1	pescadillo homolog 1, containing BRCT domain (zebrafish)	0.79	-1.66	1 (3292.)
7959786	AACS	acetoacetyl-CoA synthetase	0.9	-1.65	1 (3977.)
7975661	COQ6	coenzyme Q6 homolog, monooxygenase (S. cerevisiae)	0.71	-1.65	1 (4122.)
7992568	E4F1	E4F transcription factor 1	0.93	-1.65	1 (3635.)
8062823	HNF4A	hepatocyte nuclear factor 4, alpha	0.94	-1.65	1 (4440.)
8027864	GAPDHS	glyceraldehyde-3-phosphate dehydrogenase, spermatogenic	0.63	-1.64	1 (3081.)
8162006	GKAP1	G kinase anchoring protein 1	0.97	-1.64	1 (4464.)
8074980	GSTT1	glutathione S-transferase theta 1	0.77	-1.64	1 (1959.)
8070689	HSF2BP	heat shock transcription factor 2 binding protein	0.78	-1.64	1 (4241.)
8138108	KDELR2	KDEL (Lys-Asp-Glu-Leu) endoplasmic reticulum protein retention receptor 2	0.81	-1.64	1 (4739.)
8013747	PROCA1	protein interacting with cyclin A1	0.66	-1.64	1 (2415.)
7939706	F2	coagulation factor II (thrombin)	0.92	-1.63	1 (4629.)
8038309	KCNA7	potassium voltage-gated channel, shaker-related subfamily, member 7	0.75	-1.63	1 (4367.)
7896292	RPL28	ribosomal protein L28	0.73	-1.63	1 (2917.)
8075089	TFIP11	tuftelin interacting protein 11	0.89	-1.63	1 (4912.)
7896045	BAG5	BCL2-associated athanogene 5	0.88	-1.62	1 (3245.)
8043848	C2orf15	chromosome 2 open reading frame 15	0.7	-1.62	1 (3022.)
8178059	CSNK2B	casein kinase 2, beta polypeptide	0.79	-1.62	1 (4486.)
8061416	CST7	cystatin F (leukocystatin)	0.83	-1.62	1 (3877.)
8143949	CRYGN	crystallin, gamma N	0.75	-1.61	1 (3667.)
8008802	GDPD1	glycerophosphodiester phosphodiesterase domain containing 1	0.94	-1.61	1 (2506.)
7945801	NAP1L4	nucleosome assembly protein 1-like 4	0.66	-1.61	1 (3173.)
8107750	PRRC1	proline-rich coiled-coil 1	0.82	-1.61	1 (3838.)
8010783	UTS2R	urotensin 2 receptor	0.83	-1.61	1 (3926.)
8017057	C17orf47	chromosome 17 open reading frame 47	0.84	-1.6	1 (4768.)
7994292	IL21R	interleukin 21 receptor	0.67	-1.6	1 (2749.)
8011320	OR1D5	olfactory receptor, family 1, subfamily D, member 5	0.61	-1.6	1 (2629.)
7896468	PARK7	Parkinson disease (autosomal recessive, early onset) 7	0.57	-1.6	1 (1687.)
8097657	SMAD1	SMAD family member 1	0.77	-1.6	1 (4884.)
8029831	CALM3	calmodulin 3 (phosphorylase kinase, delta)	0.8	-1.59	1 (4602.)
7956573	SLC26A10	solute carrier family 26, member 10	0.68	-1.59	1 (1964.)
7980316	TGFB3	transforming growth factor, beta 3	0.88	-1.59	1 (4947.)
8153678	BOP1	block of proliferation 1	0.71	-1.58	1 (4796.)
8145636	HMBOX1	homeobox containing 1	0.71	-1.58	1 (3845.)
8046555	HOXD3	homeobox D3	0.91	-1.58	1 (4995.)
7977786	SLC7A7	solute carrier family 7 (cationic amino acid transporter, y+ system), member 7	0.7	-1.58	1 (3438.)
7984364	SMAD3	SMAD family member 3	0.99	-1.58	1 (4034.)
7941985	TCIRG1	T-cell, immune regulator 1, ATPase, H+ transporting, lysosomal V0 subunit A3	0.91	-1.58	1 (4481.)
7952249	USP2	ubiquitin specific peptidase 2	0.64	-1.58	1 (3300.)
8046078	B3GALT1	UDP-Gal:betaGlcNAc beta 1,3-galactosyltransferase, polypeptide 1	0.82	-1.57	1 (3548.)
8041283	BIRC6	baculoviral IAP repeat-containing 6	0.81	-1.57	1 (3583.)
7968678	FREM2	FRAS1 related extracellular matrix protein 2	0.67	-1.57	1 (4227.)
7923043	KCNT2	potassium channel, subfamily T, member 2	0.82	-1.57	1 (3887.)
8039226	LILRA3	leukocyte immunoglobulin-like receptor, subfamily A (without TM domain), member 3	0.65	-1.57	1 (3768.)
7984263	PTPLAD1	protein tyrosine phosphatase-like A domain containing 1	0.67	-1.57	1 (4250.)
7893576	RPL24	ribosomal protein L24	0.57	-1.57	1 (1391.)
7920214	SPRR2B	small proline-rich protein 2B	0.78	-1.57	1 (3778.)
7926638	ARMC3	armadillo repeat containing 3	0.7	-1.56	1 (3008.)
8002891	CHST5	carbohydrate (N-acetylglucosamine 6-O) sulfotransferase 5	0.8	-1.56	1 (4706.)
8027856	FFAR3	free fatty acid receptor 3	0.72	-1.56	1 (4434.)
8073379	L3MBTL2	l(3)mbt-like 2 (Drosophila)	0.79	-1.56	1 (3784.)
7911276	OR2T6	olfactory receptor, family 2, subfamily T, member 6	0.77	-1.56	1 (2382.)
8132151	ADCYAP1R1	adenylate cyclase activating polypeptide 1 (pituitary) receptor type I	0.88	-1.55	1 (4469.)
7894736	BAT1	HLA-B associated transcript 1	0.67	-1.55	1 (2575.)
8148029	COLEC10	collectin sub-family member 10 (C-type lectin)	0.77	-1.55	1 (4401.)
7946703	COPB1	coatomer protein complex, subunit beta 1	0.62	-1.55	1 (3685.)
7971208	KBTBD6	kelch repeat and BTB (POZ) domain containing 6	0.88	-1.55	1 (3781.)
8100464	NMU	neuromedin U	0.85	-1.55	1 (4870.)
8054771	SLC35F5	solute carrier family 35, member F5	0.97	-1.55	1 (4692.)
8175947	HCFC1	host cell factor C1 (VP16-accessory protein)	0.68	-1.54	1 (4203.)
7911870	KIAA0562	KIAA0562	0.84	-1.54	1 (4289.)
7927803	LRRTM3	leucine rich repeat transmembrane neuronal 3	0.69	-1.54	1 (4770.)
7948328	OR5B12	olfactory receptor, family 5, subfamily B, member 12	0.76	-1.54	1 (3394.)
8110734	BRD9	bromodomain containing 9	0.85	-1.53	1 (3994.)
7976333	C14orf109	chromosome 14 open reading frame 109	0.84	-1.53	1 (4869.)
7976858	DIO3	deiodinase, iodothyronine, type III	0.68	-1.53	1 (3677.)
8014903	GSDMB	gasdermin B	0.7	-1.53	1 (3557.)
8134880	MOSPD3	motile sperm domain containing 3	0.78	-1.53	1 (3430.)
8152079	PABPC1	poly(A) binding protein, cytoplasmic 1	0.65	-1.53	1 (2612.)
8148783	HEATR7A	HEAT repeat containing 7A	0.62	-1.52	1 (3181.)
8123437	KIF25	kinesin family member 25	0.74	-1.52	1 (3984.)
8139411	TMED4	transmembrane emp24 protein transport domain containing 4	0.84	-1.52	1 (4867.)
8139131	AMPH	amphiphysin	0.8	-1.51	1 (4056.)
7940869	FERMT3	fermitin family member 3	0.82	-1.51	1 (4071.)
8016044	ITGA2B	integrin, alpha 2b (platelet glycoprotein IIb of IIb/IIIa complex, antigen CD41)	0.71	-1.51	1 (3793.)
8009761	NUP85	nucleoporin 85kDa	0.87	-1.51	1 (3966.)
8000963	STX1B	syntaxin 1B	0.91	-1.51	1 (4411.)
8000924	ZNF689	zinc finger protein 689	0.78	-1.51	1 (4820.)
8112622	GFM2	G elongation factor, mitochondrial 2	0.98	-1.5	1 (4941.)
8148674	MAPK15	mitogen-activated protein kinase 15	0.75	-1.5	1 (4485.)
8042416	ARHGAP25	Rho GTPase activating protein 25	0.94	-1.49	1 (4242.)
7907633	C1orf49	chromosome 1 open reading frame 49	0.74	-1.49	1 (4107.)
7896124	CAMTA2	calmodulin binding transcription activator 2	0.54	-1.49	1 (1752.)
8147273	SLC26A7	solute carrier family 26, member 7	0.7	-1.49	1 (3367.)
7929674	C10orf62	chromosome 10 open reading frame 62	0.72	-1.48	1 (3854.)
8180418	CHTF8	CTF8, chromosome transmission fidelity factor 8 homolog (S. cerevisiae)	0.97	-1.48	1 (4373.)
8141717	FIS1	fission 1 (mitochondrial outer membrane) homolog (S. cerevisiae)	0.83	-1.48	1 (4171.)
8030733	GPR32	G protein-coupled receptor 32	0.71	-1.48	1 (4880.)
7899829	S100PBP	S100P binding protein	0.68	-1.48	1 (3823.)
7932867	ZNF438	zinc finger protein 438	0.69	-1.48	1 (3391.)
8131815	KLHL7	kelch-like 7 (Drosophila)	0.65	-1.47	1 (4290.)
7965884	PAH	phenylalanine hydroxylase	0.68	-1.47	1 (3791.)
7920220	PGLYRP3	peptidoglycan recognition protein 3	0.72	-1.47	1 (4150.)
7998510	CLCN7	chloride channel 7	0.68	-1.46	1 (3825.)
7953924	CLEC9A	C-type lectin domain family 9, member A	0.77	-1.46	1 (4930.)
8079733	KLHDC8B	kelch domain containing 8B	0.63	-1.46	1 (2228.)
8174755	RHOXF1	Rhox homeobox family, member 1	0.87	-1.46	1 (4450.)
8102464	TRAM1L1	translocation associated membrane protein 1-like 1	0.67	-1.46	1 (3605.)
8034700	C19orf57	chromosome 19 open reading frame 57	0.74	-1.45	1 (4769.)
8020183	IMPA2	inositol(myo)-1(or 4)-monophosphatase 2	0.84	-1.45	1 (4700.)
7949444	KCNK7	potassium channel, subfamily K, member 7	0.76	-1.45	1 (4263.)
7901634	C1orf175	chromosome 1 open reading frame 175	0.73	-1.44	1 (3844.)
8180270	PCDHA9	protocadherin alpha 9	0.81	-1.44	1 (4285.)
8093456	C4orf42	chromosome 4 open reading frame 42	0.56	-1.43	1 (4272.)
7918064	COL11A1	collagen, type XI, alpha 1	0.78	-1.43	1 (4720.)
8165692	MT-CYB	mitochondrially encoded cytochrome b	0.59	-1.43	1 (1896.)
8048257	PNKD	paroxysmal nonkinesigenic dyskinesia	0.83	-1.43	1 (2906.)
7915363	SCMH1	sex comb on midleg homolog 1 (Drosophila)	0.71	-1.43	1 (4959.)
7977584	TMEM55B	transmembrane protein 55B	0.57	-1.43	1 (3121.)
7941639	BBS1	Bardet-Biedl syndrome 1	0.66	-1.42	1 (4757.)
7968637	CCNA1	cyclin A1	0.71	-1.42	1 (4665.)
8123843	OFCC1	orofacial cleft 1 candidate 1	0.66	-1.42	1 (4910.)
7958644	ATP2A2	ATPase, Ca++ transporting, cardiac muscle, slow twitch 2	0.62	-1.41	1 (3888.)
8012896	PMP22	peripheral myelin protein 22	0.68	-1.41	1 (3890.)
7899737	EIF3I	eukaryotic translation initiation factor 3, subunit I	0.63	-1.4	1 (3748.)
7960068	NOC4L	nucleolar complex associated 4 homolog (S. cerevisiae)	0.69	-1.4	1 (4301.)
8177323	PRY2	PTPN13-like, Y-linked 2	0.66	-1.39	1 (4722.)
8085311	ATP2B2	ATPase, Ca++ transporting, plasma membrane 2	0.56	-1.38	1 (3194.)
7895059	RPL11	ribosomal protein L11	0.55	-1.38	1 (2300.)
7992145	SSTR5	somatostatin receptor 5	0.67	-1.38	1 (4060.)
8148158	WDR67	WD repeat domain 67	0.56	-1.38	1 (4323.)
8134318	CASD1	CAS1 domain containing 1	0.82	-1.37	1 (3422.)
8165682	MT-ND4	mitochondrially encoded NADH dehydrogenase 4	0.51	-1.37	1 (2176.)
7937275	RIC8A	resistance to inhibitors of cholinesterase 8 homolog A (C. elegans)	0.65	-1.37	1 (3657.)
8005839	TMEM97	transmembrane protein 97	0.72	-1.37	1 (3091.)
7892969	LYRM4	LYR motif containing 4	0.97	-1.36	1 (3783.)
7993478	ABCC1	ATP-binding cassette, sub-family C (CFTR/MRP), member 1	0.83	-1.35	1 (4944.)
8007141	EIF1	eukaryotic translation initiation factor 1	0.61	-1.34	1 (3850.)
8031550	EPN1	epsin 1	0.63	-1.34	1 (4035.)
8180316	TGIF1	TGFB-induced factor homeobox 1	0.63	-1.32	1 (4346.)
8033662	ACTL9	actin-like 9	0.6	-1.31	1 (4510.)
8000811	MAPK3	mitogen-activated protein kinase 3	0.56	-1.31	1 (4390.)
8137404	CHPF2	chondroitin polymerizing factor 2	0.66	-1.3	1 (4813.)
7955361	LARP4	La ribonucleoprotein domain family, member 4	0.67	-1.3	1 (4294.)
7978706	FOXA1	forkhead box A1	0.63	-1.29	1 (4753.)
7896728	CYTIP	cytohesin 1 interacting protein	0.5	-1.28	1 (2581.)
8122127	TAAR9	trace amine associated receptor 9 (gene/pseudogene)	0.55	-1.27	1 (4424.)
7893857	WDR77	WD repeat domain 77	0.74	-1.27	1 (3965.)
7894696	CD48	CD48 molecule	0.63	-1.26	1 (3588.)
8180359	PDE4DIP	phosphodiesterase 4D interacting protein	0.57	-1.26	1 (3775.)
7958202	CHST11	carbohydrate (chondroitin 4) sulfotransferase 11	0.52	-1.24	1 (4513.)
8082816	SRPRB	signal recognition particle receptor, B subunit	0.63	-1.24	1 (4893.)
8180239	ZNF717	zinc finger protein 717	0.53	-1.24	1 (3625.)
8153424	C8orf73	chromosome 8 open reading frame 73	0.49	-1.22	1 (4425.)
7896713	NFKBIE	nuclear factor of kappa light polypeptide gene enhancer in B-cells inhibitor, epsilon	0.5	-1.22	1 (3497.)
7893298	RPS13	ribosomal protein S13	0.5	-1.21	1 (2750.)
7973770	SCFD1	sec1 family domain containing 1	0.79	-1.21	1 (4493.)
8090817	C3orf36	chromosome 3 open reading frame 36	0.55	-1.18	1 (4627.)
8070632	CBS	cystathionine-beta-synthase	0.75	-1.1	1 (4911.)
7893564	RPS25	ribosomal protein S25	0.48	-1.09	1 (3288.)
7895410	HNRNPK	heterogeneous nuclear ribonucleoprotein K	0.46	-1.06	1 (4801.)
7894041	TRAPPC4	trafficking protein particle complex 4	0.47	-1.06	1 (3646.)
7893853	PSMB2	proteasome (prosome, macropain) subunit, beta type, 2	0.46	-1.02	1 (4499.)
7892610	RPL17	ribosomal protein L17	0.43	-1.01	1 (3917.)
7896337	NBEAL1	neurobeachin-like 1	0.42	-0.99	1 (4506.)
8154367	TYRP1	tyrosinase-related protein 1	0.49	-0.97	1 (4487.)
7893782	ERH	enhancer of rudimentary homolog (Drosophila)	0.37	-0.9	1 (3291.)
7894372	SRP14	signal recognition particle 14kDa (homologous Alu RNA binding protein)	-0.37	0.91	1 (3365.)
7893385	RPL14	ribosomal protein L14	-0.4	0.93	1 (3643.)
8180294	CDK11A	cyclin-dependent kinase 11A	-0.42	1.04	1 (3470.)
8031622	GALP	galanin-like peptide	-0.55	1.06	1 (4106.)
8180321	HIST2H4A	histone cluster 2, H4a	-0.45	1.07	1 (4686.)
8029065	BCKDHA	branched chain keto acid dehydrogenase E1, alpha polypeptide	-0.49	1.11	1 (4970.)
8042588	MPHOSPH10	M-phase phosphoprotein 10 (U3 small nucleolar ribonucleoprotein)	-0.78	1.11	1 (4923.)
7896725	IL12A	interleukin 12A (natural killer cell stimulatory factor 1, cytotoxic lymphocyte maturation factor 1, p35)	-0.52	1.13	1 (4457.)
7916808	SLC35D1	solute carrier family 35 (UDP-glucuronic acid/UDP-N-acetylgalactosamine dual transporter), member D1	-0.52	1.14	1 (4575.)
7896317	C1D	C1D nuclear receptor corepressor	-0.57	1.15	1 (4969.)
8177273	CYorf17	chromosome Y open reading frame 17	-0.58	1.18	1 (4608.)
8017019	MTMR4	myotubularin related protein 4	-0.58	1.18	1 (4565.)
7896621	FAU	Finkel-Biskis-Reilly murine sarcoma virus (FBR-MuSV) ubiquitously expressed	-0.48	1.2	1 (3457.)
8117120	ID4	inhibitor of DNA binding 4, dominant negative helix-loop-helix protein	-0.58	1.21	1 (4783.)
7892717	RPS27A	ribosomal protein S27a	-0.5	1.21	1 (2322.)
7896688	ELMO1	engulfment and cell motility 1	-0.52	1.22	1 (3789.)
8001971	LRRC29	leucine rich repeat containing 29	-0.51	1.22	1 (4412.)
7980246	MLH3	mutL homolog 3 (E. coli)	-0.52	1.22	1 (4501.)
8144866	NAT2	N-acetyltransferase 2 (arylamine N-acetyltransferase)	-0.63	1.22	1 (4736.)
8121672	VGLL2	vestigial like 2 (Drosophila)	-0.61	1.22	1 (3881.)
8056201	RBMS1	RNA binding motif, single stranded interacting protein 1	-0.66	1.24	1 (4678.)
8019046	EIF4A3	eukaryotic translation initiation factor 4A3	-0.5	1.26	1 (4962.)
8171079	GTPBP6	GTP binding protein 6 (putative)	-0.54	1.26	1 (4965.)
7893262	SLC25A3	solute carrier family 25 (mitochondrial carrier; phosphate carrier), member 3	-0.49	1.26	1 (1954.)
7895347	TMED2	transmembrane emp24 domain trafficking protein 2	-0.49	1.26	1 (2543.)
8179167	C6orf136	Uncharacterized protein C6orf136	-0.86	1.27	1 (3978.)
7945368	IFITM5	interferon induced transmembrane protein 5	-0.57	1.27	1 (4530.)
8045848	UPP2	uridine phosphorylase 2	-0.65	1.27	1 (4871.)
7896707	BLNK	B-cell linker	-0.71	1.29	1 (4453.)
7986329	NR2F2	nuclear receptor subfamily 2, group F, member 2	-0.69	1.29	1 (4468.)
7916526	C8B	complement component 8, beta polypeptide	-0.61	1.3	1 (4600.)
7903355	GPR88	G protein-coupled receptor 88	-0.85	1.3	1 (3832.)
7902396	RABGGTB	Rab geranylgeranyltransferase, beta subunit	-0.57	1.3	1 (4159.)
8102848	SETD7	SET domain containing (lysine methyltransferase) 7	-0.57	1.31	1 (3582.)
8180400	BCL2L15	BCL2-like 15	-0.56	1.32	1 (3653.)
8054702	CKAP2L	cytoskeleton associated protein 2-like	-0.68	1.32	1 (4577.)
7989885	DNAJB14	DnaJ (Hsp40) homolog, subfamily B, member 14	-0.57	1.32	1 (4556.)
8137240	GIMAP7	GTPase, IMAP family member 7	-0.57	1.32	1 (3937.)
7981798	TUBGCP5	tubulin, gamma complex associated protein 5	-0.59	1.32	1 (4988.)
8095870	CCNG2	cyclin G2	-0.73	1.33	1 (4756.)
8089438	DPPA2	developmental pluripotency associated 2	-0.56	1.33	1 (3232.)
8098060	RXFP1	relaxin/insulin-like family peptide receptor 1	-0.57	1.33	1 (4846.)
8021768	TSHZ1	teashirt zinc finger homeobox 1	-0.66	1.33	1 (4915.)
7947230	BDNF	brain-derived neurotrophic factor	-0.72	1.35	1 (4394.)
8086503	ZDHHC3	zinc finger, DHHC-type containing 3	-0.52	1.35	1 (2550.)
8143905	ABCF2	ATP-binding cassette, sub-family F (GCN20), member 2	-0.61	1.36	1 (3830.)
8080212	GLYCTK	glycerate kinase	-0.71	1.36	1 (4695.)
8121601	FAM26E	family with sequence similarity 26, member E	-0.91	1.37	1 (4902.)
7962689	VDR	vitamin D (1,25- dihydroxyvitamin D3) receptor	-0.69	1.38	1 (4721.)
7896596	ZNF146	zinc finger protein 146	-0.59	1.38	1 (2883.)
8171001	FUNDC2	FUN14 domain containing 2	-0.75	1.39	1 (3313.)
8150714	PCMTD1	protein-L-isoaspartate (D-aspartate) O-methyltransferase domain containing 1	-0.78	1.39	1 (4979.)
7892579	RPL10A	ribosomal protein L10a	-0.66	1.39	1 (2440.)
7982574	FAM98B	family with sequence similarity 98, member B	-0.81	1.4	1 (4725.)
7969312	PRR20C	proline rich 20C	-0.9	1.4	1 (4906.)
7896694	IL10RA	interleukin 10 receptor, alpha	-0.79	1.41	1 (4017.)
8008736	LPO	lactoperoxidase	-0.9	1.41	1 (4562.)
7938172	OR10A5	olfactory receptor, family 10, subfamily A, member 5	-0.7	1.41	1 (4461.)
8021120	RNF165	ring finger protein 165	-0.68	1.41	1 (2835.)
8117395	HIST1H2BF	histone cluster 1, H2bf	-0.63	1.42	1 (4076.)
7902553	IFI44	interferon-induced protein 44	-0.58	1.42	1 (2852.)
8148315	POU5F1B	POU class 5 homeobox 1B	-0.59	1.42	1 (3351.)
8087881	WDR82	WD repeat domain 82	-0.64	1.42	1 (3817.)
7913824	C1orf63	chromosome 1 open reading frame 63	-0.63	1.43	1 (3499.)
8150352	C8orf86	chromosome 8 open reading frame 86	-0.74	1.43	1 (4553.)
7966259	GLTP	glycolipid transfer protein	-0.73	1.43	1 (3031.)
8122933	TIAM2	T-cell lymphoma invasion and metastasis 2	-0.71	1.43	1 (3549.)
7939507	ACCS	1-aminocyclopropane-1-carboxylate synthase homolog (Arabidopsis)(non-functional)	-0.85	1.44	1 (4472.)
7983811	PIGB	phosphatidylinositol glycan anchor biosynthesis, class B	-0.66	1.44	1 (4428.)
7980616	PTPN21	protein tyrosine phosphatase, non-receptor type 21	-0.66	1.44	1 (4365.)
7903171	RWDD3	RWD domain containing 3	-0.77	1.44	1 (4856.)
8150175	C8orf41	chromosome 8 open reading frame 41	-0.9	1.45	1 (4536.)
7982745	CHST14	carbohydrate (N-acetylgalactosamine 4-0) sulfotransferase 14	-0.67	1.45	1 (4281.)
7963203	FAM186A	family with sequence similarity 186, member A	-0.79	1.45	1 (4648.)
8105111	FBXO4	F-box protein 4	-0.68	1.45	1 (4349.)
8030823	IGLON5	IgLON family member 5	-0.72	1.45	1 (4828.)
7951485	SLC35F2	solute carrier family 35, member F2	-0.64	1.45	1 (3655.)
7997401	BCMO1	beta-carotene 15,15'-monooxygenase 1	-0.75	1.46	1 (3698.)
8050689	C2orf44	chromosome 2 open reading frame 44	-0.79	1.46	1 (4062.)
8054192	MITD1	MIT, microtubule interacting and transport, domain containing 1	-0.76	1.46	1 (4863.)
8058147	PPIL3	peptidylprolyl isomerase (cyclophilin)-like 3	-0.58	1.46	1 (3290.)
8145317	ADAMDEC1	ADAM-like, decysin 1	-0.72	1.47	1 (4972.)
8109407	GALNT10	UDP-N-acetyl-alpha-D-galactosamine:polypeptide N-acetylgalactosaminyltransferase 10 (GalNAc-T10)	-0.61	1.47	1 (3722.)
8159854	KIAA0020	KIAA0020	-0.75	1.47	1 (4587.)
7985310	FAM108C1	family with sequence similarity 108, member C1	-0.99	1.48	1 (4507.)
8162466	FAM120AOS	family with sequence similarity 120A opposite strand	-0.68	1.48	1 (3476.)
8050031	MYT1L	myelin transcription factor 1-like	-0.64	1.48	1 (4082.)
7895203	RNPS1	RNA binding protein S1, serine-rich domain	-0.67	1.48	1 (3089.)
8042843	WDR54	WD repeat domain 54	-0.77	1.48	1 (4408.)
8134689	ZSCAN21	zinc finger and SCAN domain containing 21	-0.68	1.48	1 (4618.)
8097813	ARFIP1	ADP-ribosylation factor interacting protein 1	-0.94	1.49	1 (4231.)
7933164	HNRNPF	heterogeneous nuclear ribonucleoprotein F	-0.93	1.49	1 (4183.)
8138718	HOXA2	homeobox A2	-0.63	1.49	1 (3620.)
8037750	IGFL4	IGF-like family member 4	-0.64	1.49	1 (4704.)
8026486	OR10H3	olfactory receptor, family 10, subfamily H, member 3	-0.73	1.49	1 (3637.)
8163956	OR1J1	olfactory receptor, family 1, subfamily J, member 1	-0.61	1.49	1 (3252.)
8031784	ZNF134	zinc finger protein 134	-0.81	1.49	1 (4582.)
8014666	GPR179	G protein-coupled receptor 179	-0.75	1.5	1 (4561.)
7930927	INPP5F	inositol polyphosphate-5-phosphatase F	-0.85	1.5	1 (4805.)
7928999	LIPN	lipase, family member N	-0.67	1.5	1 (4379.)
7979416	TIMM9	translocase of inner mitochondrial membrane 9 homolog (yeast)	-0.69	1.5	1 (3456.)
7939699	ZNF408	zinc finger protein 408	-0.99	1.5	1 (4812.)
7914648	PHC2	polyhomeotic homolog 2 (Drosophila)	-0.77	1.51	1 (4356.)
7917120	USP33	ubiquitin specific peptidase 33	-0.67	1.51	1 (3515.)
8173135	ALAS2	aminolevulinate, delta-, synthase 2	-0.88	1.52	1 (4942.)
7936918	C10orf122	chromosome 10 open reading frame 122	-0.76	1.52	1 (3974.)
7917779	GCLM	glutamate-cysteine ligase, modifier subunit	-0.68	1.52	1 (3257.)
8103485	NAF1	nuclear assembly factor 1 homolog (S. cerevisiae)	-0.65	1.52	1 (3644.)
8154656	DMRTA1	DMRT-like family A1	-0.71	1.53	1 (4838.)
7965855	NUP37	nucleoporin 37kDa	-0.68	1.53	1 (4358.)
8083094	RASA2	RAS p21 protein activator 2	-0.84	1.53	1 (4690.)
8085754	SGOL1	shugoshin-like 1 (S. pombe)	-0.9	1.53	1 (4383.)
8110253	ZNF346	zinc finger protein 346	-0.68	1.53	1 (4772.)
8010949	GLOD4	glyoxalase domain containing 4	-0.73	1.54	1 (3280.)
7989785	IGDCC4	immunoglobulin superfamily, DCC subclass, member 4	-0.61	1.54	1 (3790.)
8045247	PLEKHB2	pleckstrin homology domain containing, family B (evectins) member 2	-0.69	1.54	1 (3375.)
8048940	SP100	SP100 nuclear antigen	-0.64	1.54	1 (3719.)
7901309	FOXE3	forkhead box E3	-0.84	1.55	1 (3910.)
8090091	PTPLB	protein tyrosine phosphatase-like (proline instead of catalytic arginine), member b	-0.67	1.55	1 (4489.)
8089128	TOMM70A	translocase of outer mitochondrial membrane 70 homolog A (S. cerevisiae)	-0.73	1.55	1 (4131.)
8138392	AGR3	anterior gradient homolog 3 (Xenopus laevis)	-0.72	1.56	1 (4651.)
8058108	C2orf60	chromosome 2 open reading frame 60	-0.67	1.56	1 (4488.)
8176117	FAM3A	family with sequence similarity 3, member A	-0.78	1.56	1 (4548.)
8044440	FBLN7	fibulin 7	-0.72	1.56	1 (4128.)
7913216	PLA2G2A	phospholipase A2, group IIA (platelets, synovial fluid)	-0.95	1.56	1 (4883.)
7961595	RERGL	RERG/RAS-like	-0.82	1.56	1 (4342.)
8096461	ATOH1	atonal homolog 1 (Drosophila)	-0.58	1.57	1 (2477.)
8166157	BMX	BMX non-receptor tyrosine kinase	-0.68	1.57	1 (4829.)
7945896	CHRNA10	cholinergic receptor, nicotinic, alpha 10	-0.68	1.57	1 (4645.)
8021818	GALR1	galanin receptor 1	-0.83	1.57	1 (2634.)
7925250	GNG4	guanine nucleotide binding protein (G protein), gamma 4	-0.63	1.57	1 (3042.)
7999591	ABCC6	ATP-binding cassette, sub-family C (CFTR/MRP), member 6	-0.85	1.58	1 (3709.)
8117054	CAP2	CAP, adenylate cyclase-associated protein, 2 (yeast)	-0.69	1.58	1 (3814.)
7965652	CDK17	cyclin-dependent kinase 17	-0.83	1.58	1 (3750.)
8175860	PDZD4	PDZ domain containing 4	-0.81	1.58	1 (3602.)
8071155	USP18	ubiquitin specific peptidase 18	-0.73	1.58	1 (3591.)
8150249	ADRB3	adrenergic, beta-3-, receptor	-0.62	1.59	1 (3642.)
7901675	C1orf177	chromosome 1 open reading frame 177	-0.88	1.59	1 (4624.)
8152582	DSCC1	defective in sister chromatid cohesion 1 homolog (S. cerevisiae)	-0.86	1.59	1 (2593.)
8066266	MAFB	v-maf musculoaponeurotic fibrosarcoma oncogene homolog B (avian)	-0.89	1.59	1 (4752.)
7896729	POU2AF1	POU class 2 associating factor 1	-0.59	1.59	1 (1849.)
8008662	RNF126P1	ring finger protein 126 pseudogene 1	-0.63	1.59	1 (4842.)
7998457	UNKL	unkempt homolog (Drosophila)-like	-0.72	1.59	1 (4728.)
8048889	FBXO36	F-box protein 36	-0.73	1.6	1 (3109.)
8023889	MBP	myelin basic protein	-0.68	1.6	1 (4303.)
8032208	C19orf23	chromosome 19 open reading frame 23	-0.76	1.61	1 (3546.)
8151993	COX6C	cytochrome c oxidase subunit VIc	-0.65	1.61	1 (2309.)
7950726	FAM181B	family with sequence similarity 181, member B	-0.96	1.61	1 (3949.)
8017505	GH1	growth hormone 1	-0.66	1.61	1 (2923.)
7905163	MRPS21	mitochondrial ribosomal protein S21	-0.74	1.61	1 (4133.)
7911273	OR2T4	olfactory receptor, family 2, subfamily T, member 4	-0.6	1.61	1 (3669.)
8083457	RAP2B	RAP2B, member of RAS oncogene family	-0.7	1.61	1 (3680.)
8083071	SPSB4	splA/ryanodine receptor domain and SOCS box containing 4	-0.61	1.61	1 (2747.)
8106176	TMEM174	transmembrane protein 174	-0.76	1.61	1 (4027.)
7980024	HEATR4	HEAT repeat containing 4	-0.65	1.62	1 (4904.)
7998983	NLRC3	NLR family, CARD domain containing 3	-0.99	1.62	1 (4286.)
7952274	PVRL1	poliovirus receptor-related 1 (herpesvirus entry mediator C)	-0.95	1.62	1 (3895.)
7977736	RAB2B	RAB2B, member RAS oncogene family	-0.68	1.62	1 (3720.)
8133728	ZP3	zona pellucida glycoprotein 3 (sperm receptor)	-0.67	1.62	1 (3678.)
8034605	GADD45GIP1	growth arrest and DNA-damage-inducible, gamma interacting protein 1	-0.71	1.63	1 (3144.)
8129677	SGK1	serum/glucocorticoid regulated kinase 1	-0.92	1.63	1 (4043.)
8044301	ANKRD57	ankyrin repeat domain 57	-0.74	1.64	1 (4257.)
8138857	GGCT	gamma-glutamylcyclotransferase	-0.79	1.64	1 (4554.)
7949320	GPHA2	glycoprotein hormone alpha 2	-0.82	1.64	1 (4985.)
8117426	HIST1H2BH	histone cluster 1, H2bh	-0.66	1.64	1 (4555.)
8129218	MCM9	minichromosome maintenance complex component 9	-0.72	1.64	1 (4320.)
8092627	TBCCD1	TBCC domain containing 1	-0.88	1.64	1 (4423.)
8083301	TM4SF4	transmembrane 4 L six family member 4	-0.84	1.64	1 (4189.)
7933180	ZNF239	zinc finger protein 239	-0.66	1.64	1 (2758.)
8069795	CLDN8	claudin 8	-0.71	1.65	1 (3219.)
8143663	EZH2	enhancer of zeste homolog 2 (Drosophila)	-0.84	1.65	1 (4184.)
7970858	HMGB1	high-mobility group box 1	-0.61	1.65	1 (4951.)
7926330	MEIG1	meiosis expressed gene 1 homolog (mouse)	-0.74	1.65	1 (3660.)
8032088	PRSSL1	protease, serine-like 1	-0.78	1.65	1 (4792.)
8056113	LY75	lymphocyte antigen 75	-0.73	1.66	1 (3201.)
8177096	RBMY1B	RNA binding motif protein, Y-linked, family 1, member B	-0.91	1.66	1 (3924.)
7906746	SDHC	succinate dehydrogenase complex, subunit C, integral membrane protein, 15kDa	-0.68	1.66	1 (4287.)
8173181	SPIN3	spindlin family, member 3	-0.7	1.66	1 (2805.)
8151756	TMEM55A	transmembrane protein 55A	-0.75	1.66	1 (3404.)
8031821	ZNF586	zinc finger protein 586	-0.8	1.66	1 (3258.)
8113010	CCNH	cyclin H	-0.91	1.67	1 (4775.)
8097529	ELMOD2	ELMO/CED-12 domain containing 2	-0.78	1.67	1 (4054.)
8016476	HOXB9	homeobox B9	-0.68	1.67	1 (4169.)
7921702	ITLN2	intelectin 2	-0.78	1.67	1 (4679.)
7920594	PYGO2	pygopus homolog 2 (Drosophila)	-0.76	1.67	1 (3611.)
8032525	SLC39A3	solute carrier family 39 (zinc transporter), member 3	-0.85	1.67	1 (4943.)
7992125	SOX8	SRY (sex determining region Y)-box 8	-0.78	1.67	1 (3981.)
8160849	ARID3C	AT rich interactive domain 3C (BRIGHT-like)	-1	1.68	1 (4726.)
8054712	IL1A	interleukin 1, alpha	-0.8	1.68	1 (4132.)
7900597	C1orf50	chromosome 1 open reading frame 50	-0.82	1.69	1 (3809.)
7902913	CDC7	cell division cycle 7 homolog (S. cerevisiae)	-0.77	1.69	1 (3572.)
7905483	LCE5A	late cornified envelope 5A	-0.72	1.69	1 (2710.)
7971388	SLC25A30	solute carrier family 25, member 30	-0.83	1.69	1 (4584.)
7989159	ZNF280D	zinc finger protein 280D	-0.92	1.69	1 (3892.)
7934916	CH25H	cholesterol 25-hydroxylase	-0.83	1.7	1 (3683.)
8154721	IFNK	interferon, kappa	-0.94	1.7	1 (4663.)
8088264	IL17RD	interleukin 17 receptor D	-0.81	1.7	1 (3609.)
7969835	PCCA	propionyl CoA carboxylase, alpha polypeptide	-0.66	1.7	1 (2384.)
8042391	PLEK	pleckstrin	-0.82	1.7	1 (3696.)
7892797	LIAS	lipoic acid synthetase	-0.62	1.71	1 (1133.)
7903541	STXBP3	syntaxin binding protein 3	-0.77	1.71	1 (2945.)
7907690	TOR3A	torsin family 3, member A	-0.67	1.71	1 (2426.)
8132943	CCT6A	chaperonin containing TCP1, subunit 6A (zeta 1)	-0.82	1.72	1 (3763.)
7961483	HIST4H4	histone cluster 4, H4	-0.79	1.72	1 (3376.)
7924172	NSL1	NSL1, MIND kinetochore complex component, homolog (S. cerevisiae)	-0.99	1.72	1 (4667.)
7909285	PFKFB2	6-phosphofructo-2-kinase/fructose-2,6-biphosphatase 2	-0.99	1.72	1 (4180.)
8104738	SUB1	SUB1 homolog (S. cerevisiae)	-0.74	1.72	1 (4186.)
7953901	CLEC12A	C-type lectin domain family 12, member A	-0.73	1.73	1 (2446.)
8136215	CPA5	carboxypeptidase A5	-0.94	1.73	1 (4996.)
8088384	PDHB	pyruvate dehydrogenase (lipoamide) beta	-0.95	1.73	1 (3872.)
8142981	PODXL	podocalyxin-like	-0.74	1.73	1 (4522.)
8123080	SYTL3	synaptotagmin-like 3	-0.69	1.73	1 (4810.)
7974249	ARF6	ADP-ribosylation factor 6	-0.85	1.74	1 (4991.)
7978923	C14orf138	chromosome 14 open reading frame 138	-0.8	1.74	1 (3463.)
8006148	GOSR1	golgi SNAP receptor complex member 1	-0.75	1.74	1 (2972.)
7959623	GTF2H3	general transcription factor IIH, polypeptide 3, 34kDa	-0.72	1.74	1 (4466.)
8015366	KRT14	keratin 14	-0.93	1.74	1 (4961.)
8095221	PAICS	phosphoribosylaminoimidazole carboxylase, phosphoribosylaminoimidazole succinocarboxamide synthetase	-0.83	1.74	1 (4166.)
7895656	RPL27	ribosomal protein L27	-0.76	1.74	1 (2209.)
8099121	STX18	syntaxin 18	-0.67	1.74	1 (2876.)
8018494	TRIM47	tripartite motif-containing 47	-0.92	1.74	1 (4684.)
8030429	BCL2L12	BCL2-like 12 (proline rich)	-0.77	1.75	1 (4036.)
8158902	C9orf171	chromosome 9 open reading frame 171	-0.72	1.75	1 (3458.)
8064277	MYT1	myelin transcription factor 1	-0.73	1.75	1 (3191.)
8023855	CYB5A	cytochrome b5 type A (microsomal)	-0.96	1.76	1 (4644.)
8174076	GLA	galactosidase, alpha	-0.71	1.76	1 (3866.)
8114300	KLHL3	kelch-like 3 (Drosophila)	-0.79	1.76	1 (2830.)
8149646	NUDT18	nudix (nucleoside diphosphate linked moiety X)-type motif 18	-0.72	1.76	1 (4478.)
8179593	MAS1L	Mas-related G-protein coupled receptor MRG	-0.77	1.77	1 (4827.)
8075239	THOC5	THO complex 5	-0.79	1.77	1 (4713.)
7957654	AMDHD1	amidohydrolase domain containing 1	-0.79	1.78	1 (3443.)
8018620	EXOC7	exocyst complex component 7	-0.77	1.78	1 (4449.)
8098328	GALNT7	UDP-N-acetyl-alpha-D-galactosamine:polypeptide N-acetylgalactosaminyltransferase 7 (GalNAc-T7)	-0.88	1.78	1 (4853.)
8174469	KCNE1L	KCNE1-like	-0.97	1.78	1 (3241.)
8146500	LYN	v-yes-1 Yamaguchi sarcoma viral related oncogene homolog	-0.99	1.78	1 (3082.)
7957649	SNRPF	small nuclear ribonucleoprotein polypeptide F	-0.73	1.78	1 (4136.)
8060257	STK25	serine/threonine kinase 25	-1	1.78	1 (3575.)
7928471	ADK	adenosine kinase	-0.83	1.79	1 (3806.)
8171260	FAM9A	family with sequence similarity 9, member A	-0.7	1.79	1 (4259.)
7968703	NHLRC3	NHL repeat containing 3	-0.78	1.79	1 (3441.)
8177478	RAD17	RAD17 homolog (S. pombe)	-0.75	1.79	1 (2619.)
7920264	S100A5	S100 calcium binding protein A5	-0.66	1.79	1 (3158.)
8063382	SNAI1	snail homolog 1 (Drosophila)	-0.93	1.79	1 (3777.)
8035896	TSHZ3	teashirt zinc finger homeobox 3	-0.78	1.8	1 (3164.)
7955290	AQP2	aquaporin 2 (collecting duct)	-0.83	1.81	1 (3155.)
8147228	DECR1	2,4-dienoyl CoA reductase 1, mitochondrial	-0.73	1.81	1 (2780.)
8147351	ESRP1	epithelial splicing regulatory protein 1	-0.87	1.81	1 (3610.)
8099144	EVC2	Ellis van Creveld syndrome 2	-0.68	1.81	1 (4873.)
8180309	ST6GALNAC3	ST6 (alpha-N-acetyl-neuraminyl-2,3-beta-galactosyl-1,3)-N-acetylgalactosaminide alpha-2,6-sialyltransferase 3	-0.9	1.81	1 (2849.)
8060303	DEFB125	defensin, beta 125	-0.79	1.82	1 (2522.)
7944603	GRIK4	glutamate receptor, ionotropic, kainate 4	-0.96	1.82	1 (3794.)
8026182	MRI1	methylthioribose-1-phosphate isomerase homolog (S. cerevisiae)	-0.94	1.82	1 (4882.)
8157487	PAPPA	pregnancy-associated plasma protein A, pappalysin 1	-0.74	1.82	1 (2571.)
8168366	PIN4	protein (peptidylprolyl cis/trans isomerase) NIMA-interacting, 4 (parvulin)	-0.83	1.82	1 (3372.)
8012598	RCVRN	recoverin	-0.74	1.82	1 (4815.)
8083739	SMC4	structural maintenance of chromosomes 4	-0.71	1.82	1 (4483.)
7958396	ASCL4	achaete-scute complex homolog 4 (Drosophila)	-0.81	1.83	1 (2948.)
8029688	CD3EAP	CD3e molecule, epsilon associated protein	-0.79	1.83	1 (4236.)
8155203	CLTA	clathrin, light chain A	-0.9	1.83	1 (3913.)
8091009	PIK3CB	phosphoinositide-3-kinase, catalytic, beta polypeptide	-0.75	1.83	1 (1377.)
7981013	PRIMA1	proline rich membrane anchor 1	-0.97	1.83	1 (4318.)
7946142	PRKCDBP	protein kinase C, delta binding protein	-0.89	1.83	1 (2891.)
7992870	ZNF263	zinc finger protein 263	-0.98	1.83	1 (4606.)
7928752	GHITM	growth hormone inducible transmembrane protein	-0.78	1.84	1 (4005.)
8102368	NEUROG2	neurogenin 2	-0.85	1.84	1 (4511.)
8036755	CLC	Charcot-Leyden crystal protein	-0.83	1.85	1 (4498.)
7981335	HSP90AA1	heat shock protein 90kDa alpha (cytosolic), class A member 1	-0.96	1.85	1 (4326.)
8169659	NDUFA1	NADH dehydrogenase (ubiquinone) 1 alpha subcomplex, 1, 7.5kDa	-0.93	1.85	1 (4833.)
7945394	ANO9	anoctamin 9	-0.84	1.86	1 (4462.)
7965486	CCDC41	coiled-coil domain containing 41	-0.85	1.86	1 (1729.)
8002344	EXOSC6	exosome component 6	-0.86	1.86	1 (4444.)
8128726	PPIL6	peptidylprolyl isomerase (cyclophilin)-like 6	-0.81	1.86	1 (3210.)
8095230	SRP72	signal recognition particle 72kDa	-0.83	1.86	1 (4588.)
8008016	TBKBP1	TBK1 binding protein 1	-0.87	1.86	1 (2650.)
8169035	TCEAL4	transcription elongation factor A (SII)-like 4	-0.71	1.87	1 (3010.)
8056583	ABCB11	ATP-binding cassette, sub-family B (MDR/TAP), member 11	-0.73	1.88	1 (4332.)
8131374	AIMP2	aminoacyl tRNA synthetase complex-interacting multifunctional protein 2	-0.92	1.88	1 (3930.)
8117128	E2F3	E2F transcription factor 3	-0.66	1.88	1 (3355.)
7961673	GYS2	glycogen synthase 2 (liver)	-0.97	1.88	1 (2890.)
8083546	KCNAB1	potassium voltage-gated channel, shaker-related subfamily, beta member 1	-0.86	1.88	1 (2799.)
7899192	RPS6KA1	ribosomal protein S6 kinase, 90kDa, polypeptide 1	-0.9	1.88	1 (2814.)
8052845	TIA1	TIA1 cytotoxic granule-associated RNA binding protein	-0.83	1.88	1 (3025.)
8174543	DCX	doublecortin	-0.89	1.89	1 (4703.)
7942527	POLD3	polymerase (DNA-directed), delta 3, accessory subunit	-0.92	1.89	1 (3654.)
8087210	PRKAR2A	protein kinase, cAMP-dependent, regulatory, type II, alpha	-0.79	1.89	1 (3178.)
8035304	BST2	bone marrow stromal cell antigen 2	-0.85	1.9	1 (2798.)
7929072	IFIT5	interferon-induced protein with tetratricopeptide repeats 5	-0.68	1.9	1 (1690.)
8119196	RNF8	ring finger protein 8	-0.9	1.9	1 (3410.)
8091385	CP	ceruloplasmin (ferroxidase)	-0.72	1.91	1 (4641.)
8053366	SUCLG1	succinate-CoA ligase, alpha subunit	-0.99	1.91	1 (4380.)
7930181	AS3MT	arsenic (+3 oxidation state) methyltransferase	-0.93	1.92	1 (3299.)
7955425	ATF1	activating transcription factor 1	-0.8	1.92	1 (3281.)
8152522	ENPP2	ectonucleotide pyrophosphatase/phosphodiesterase 2	-0.96	1.92	1 (3117.)
7902495	NEXN	nexilin (F actin binding protein)	-0.91	1.92	1 (3908.)
8034744	PALM3	paralemmin 3	-0.82	1.92	1 (2308.)
8035297	PLVAP	plasmalemma vesicle associated protein	-0.81	1.92	1 (4818.)
8086330	CSRNP1	cysteine-serine-rich nuclear protein 1	-0.84	1.93	1 (4225.)
7941302	FAM89B	family with sequence similarity 89, member B	-0.98	1.93	1 (3878.)
8051785	KCNG3	potassium voltage-gated channel, subfamily G, member 3	-0.94	1.93	1 (3427.)
7926451	MRC1L1	mannose receptor, C type 1-like 1	-0.82	1.93	1 (2559.)
7973826	NUBPL	nucleotide binding protein-like	-0.7	1.93	1 (1942.)
8132045	PLEKHA8	pleckstrin homology domain containing, family A (phosphoinositide binding specific) member 8	-0.76	1.93	1 (4609.)
8037231	PSG3	pregnancy specific beta-1-glycoprotein 3	-0.67	1.93	1 (4691.)
8030364	RPL13A	ribosomal protein L13a	-0.83	1.93	1 (2702.)
8135915	C7orf68	chromosome 7 open reading frame 68	-0.9	1.94	1 (4613.)
8166140	MOSPD2	motile sperm domain containing 2	-0.83	1.94	1 (3349.)
7905299	PRUNE	prune homolog (Drosophila)	-0.68	1.94	1 (2931.)
8099834	TLR1	toll-like receptor 1	-0.82	1.94	1 (2544.)
8061406	TMEM90B	transmembrane protein 90B	-0.79	1.94	1 (3148.)
8121838	TPD52L1	tumor protein D52-like 1	-0.7	1.94	1 (4527.)
8039577	ZSCAN5A	zinc finger and SCAN domain containing 5A	-0.96	1.94	1 (4586.)
8165334	CLIC3	chloride intracellular channel 3	-0.76	1.95	1 (3352.)
7910611	KCNK1	potassium channel, subfamily K, member 1	-0.93	1.95	1 (2465.)
7960716	PHB2	prohibitin 2	-0.9	1.95	1 (2764.)
8166469	SAT1	spermidine/spermine N1-acetyltransferase 1	-0.84	1.95	1 (4541.)
8163896	STOM	stomatin	-0.75	1.95	1 (2818.)
8029399	ZNF226	zinc finger protein 226	-0.89	1.95	1 (3535.)
7908492	CFHR4	complement factor H-related 4	-0.78	1.96	1 (2181.)
7965431	CLLU1OS	chronic lymphocytic leukemia up-regulated 1 opposite strand	-0.87	1.96	1 (4044.)
8103389	CTSO	cathepsin O	-0.83	1.96	1 (2590.)
7916393	CYB5RL	cytochrome b5 reductase-like	-0.8	1.96	1 (3786.)
8124280	FAM65B	family with sequence similarity 65, member B	-0.98	1.96	1 (3424.)
8138749	HOXA9	homeobox A9	-0.89	1.96	1 (2974.)
7984588	THSD4	thrombospondin, type I, domain containing 4	-0.72	1.96	1 (2355.)
7938049	TRIM22	tripartite motif-containing 22	-0.99	1.96	1 (2888.)
7934228	ASCC1	activating signal cointegrator 1 complex subunit 1	-0.81	1.97	1 (4376.)
8018156	C17orf54	chromosome 17 open reading frame 54	-0.9	1.97	1 (4924.)
8041961	CHAC2	ChaC, cation transport regulator homolog 2 (E. coli)	-0.85	1.97	1 (3905.)
8130499	DYNLT1	dynein, light chain, Tctex-type 1	-0.83	1.97	1 (3188.)
7913682	HMGCL	3-hydroxymethyl-3-methylglutaryl-CoA lyase	-0.76	1.97	1 (4635.)
8157283	PRPF4	PRP4 pre-mRNA processing factor 4 homolog (yeast)	-0.8	1.97	1 (2654.)
8062813	R3HDML	R3H domain containing-like	-0.89	1.97	1 (3347.)
7954398	C12orf39	chromosome 12 open reading frame 39	-0.81	1.98	1 (2868.)
8074869	RTDR1	rhabdoid tumor deletion region gene 1	-0.76	1.98	1 (1935.)
7916643	TM2D1	TM2 domain containing 1	-0.83	1.98	1 (3128.)
7967863	ZNF605	zinc finger protein 605	-0.74	1.98	1 (2249.)
8069676	ADAMTS1	ADAM metallopeptidase with thrombospondin type 1 motif, 1	-0.79	1.99	1 (2597.)
7927723	C10orf107	chromosome 10 open reading frame 107	-0.87	1.99	1 (3618.)
7938128	DNHD1	dynein heavy chain domain 1	-0.91	1.99	1 (4731.)
7911096	EFCAB2	EF-hand calcium binding domain 2	-0.83	1.99	1 (4146.)
8058024	SF3B1	splicing factor 3b, subunit 1, 155kDa	-0.86	1.99	1 (2523.)
7970513	SKA3	spindle and kinetochore associated complex subunit 3	-0.79	1.99	1 (2420.)
7908766	TIMM17A	translocase of inner mitochondrial membrane 17 homolog A (yeast)	-0.76	1.99	1 (3446.)
8031825	ZNF814	zinc finger protein 814	-0.69	1.99	1 (2310.)
7954717	BICD1	bicaudal D homolog 1 (Drosophila)	-0.89	2	1 (2989.)
8171205	NLGN4X	neuroligin 4, X-linked	-0.76	2	1 (2146.)
8057689	OSGEPL1	O-sialoglycoprotein endopeptidase-like 1	-0.85	2	1 (3921.)
8013741	SDF2	stromal cell-derived factor 2	-0.74	2	1 (2195.)
8140500	TMEM60	transmembrane protein 60	-0.87	2	1 (3674.)
8129618	VNN1	vanin 1	-0.92	2	1 (4557.)
8134581	ARPC1A	actin related protein 2/3 complex, subunit 1A, 41kDa	-0.79	2.01	1 (2174.)
7898894	C1orf128	chromosome 1 open reading frame 128	-0.92	2.01	1 (4764.)
8180221	C21orf37	chromosome 21 open reading frame 37	-0.75	2.01	1 (1836.)
8085350	C3orf31	chromosome 3 open reading frame 31	-0.86	2.01	1 (2632.)
8053648	KRCC1	lysine-rich coiled-coil 1	-0.78	2.01	1 (2255.)
7905395	PSMB4	proteasome (prosome, macropain) subunit, beta type, 4	-0.79	2.01	1 (3028.)
8138741	HOXA6	homeobox A6	-0.91	2.02	1 (3541.)
7978542	KIAA1143	KIAA1143	-0.81	2.02	1 (3119.)
8084679	KNG1	kininogen 1	-0.74	2.02	1 (2256.)
8096160	ARHGAP24	Rho GTPase activating protein 24	-0.79	2.03	1 (4000.)
8047538	BMPR2	bone morphogenetic protein receptor, type II (serine/threonine kinase)	-0.95	2.03	1 (4016.)
8008900	CA4	carbonic anhydrase IV	-0.83	2.03	1 (2163.)
8111772	DAB2	disabled homolog 2, mitogen-responsive phosphoprotein (Drosophila)	-0.97	2.03	1 (3076.)
8085556	SH3BP5	SH3-domain binding protein 5 (BTK-associated)	-0.84	2.03	1 (3328.)
7899375	STX12	syntaxin 12	-0.72	2.03	1 (3752.)
8057480	NEUROD1	neurogenic differentiation 1	-0.82	2.04	1 (4002.)
8084128	TTC14	tetratricopeptide repeat domain 14	-0.97	2.04	1 (3024.)
8025132	ZNF557	zinc finger protein 557	-0.82	2.04	1 (1179.)
8133504	GTF2I	general transcription factor IIi	-0.72	2.05	1 (2473.)
8174598	IL13RA2	interleukin 13 receptor, alpha 2	-0.79	2.05	1 (2882.)
8033780	ZNF426	zinc finger protein 426	-0.75	2.05	1 (4052.)
7929574	DNTT	deoxynucleotidyltransferase, terminal	-0.93	2.06	1 (3053.)
8168968	GPRASP1	G protein-coupled receptor associated sorting protein 1	-0.88	2.06	1 (2979.)
8110620	BTNL3	butyrophilin-like 3	-0.89	2.07	1 (2087.)
8157144	C9orf6	chromosome 9 open reading frame 6	-1	2.07	1 (4347.)
7956878	IRAK3	interleukin-1 receptor-associated kinase 3	-0.89	2.07	1 (2777.)
8019924	MYL12A	myosin, light chain 12A, regulatory, non-sarcomeric	-0.76	2.07	1 (3897.)
7940904	VEGFB	vascular endothelial growth factor B	-0.95	2.07	1 (2328.)
7982358	ARHGAP11A	Rho GTPase activating protein 11A	-0.82	2.08	1 (2065.)
7952179	H2AFX	H2A histone family, member X	-0.99	2.08	1 (3496.)
7970892	N4BP2L1	NEDD4 binding protein 2-like 1	-0.89	2.08	1 (4426.)
8090256	SNX4	sorting nexin 4	-0.94	2.08	1 (3381.)
8027332	ZNF729	zinc finger protein 729	-0.75	2.08	1 (3097.)
8170671	ATP2B3	ATPase, Ca++ transporting, plasma membrane 3	-0.91	2.09	1 (4437.)
8089584	C3orf17	chromosome 3 open reading frame 17	-0.96	2.09	1 (2614.)
8039928	FAM72A	family with sequence similarity 72, member A	-0.87	2.09	1 (2336.)
7954388	GOLT1B	golgi transport 1B	-0.78	2.09	1 (2677.)
8021101	HAUS1	HAUS augmin-like complex, subunit 1	-0.82	2.09	1 (4063.)
8067295	SLMO2	slowmo homolog 2 (Drosophila)	-0.98	2.09	1 (4233.)
8045736	FMNL2	formin-like 2	-1	2.1	1 (2553.)
8166613	MAGEB3	melanoma antigen family B, 3	-0.92	2.1	1 (3453.)
8055426	MCM6	minichromosome maintenance complex component 6	-0.84	2.1	1 (3534.)
8094271	MED28	mediator complex subunit 28	-0.78	2.1	1 (4395.)
8021113	C18orf25	chromosome 18 open reading frame 25	-0.8	2.11	1 (1870.)
7892820	RPL9	ribosomal protein L9	-0.78	2.11	1 (996.)
8096830	RRH	retinal pigment epithelium-derived rhodopsin homolog	-0.93	2.11	1 (3340.)
8038919	ZNF615	zinc finger protein 615	-0.92	2.11	1 (2885.)
8022338	GPR125	G protein-coupled receptor 125	-0.71	2.12	1 (1561.)
7984103	LACTB	lactamase, beta	-0.91	2.12	1 (3705.)
8002897	TMEM231	transmembrane protein 231	-0.79	2.12	1 (3373.)
7925174	TOMM20	translocase of outer mitochondrial membrane 20 homolog (yeast)	-0.8	2.12	1 (3227.)
7905746	AQP10	aquaporin 10	-0.74	2.13	1 (2211.)
7973377	BCL2L2	BCL2-like 2	-0.79	2.13	1 (3568.)
7975713	FCF1	FCF1 small subunit (SSU) processome component homolog (S. cerevisiae)	-0.96	2.13	1 (2373.)
8070102	GART	phosphoribosylglycinamide formyltransferase, phosphoribosylglycinamide synthetase, phosphoribosylaminoimidazole synthetase	-0.83	2.13	1 (1920.)
7951826	BUD13	BUD13 homolog (S. cerevisiae)	-0.94	2.14	1 (3009.)
7949851	C11orf72	chromosome 11 open reading frame 72	-0.88	2.14	1 (3285.)
7996393	CBFB	core-binding factor, beta subunit	-0.88	2.14	1 (3160.)
7954997	ANO6	anoctamin 6	-0.88	2.15	1 (2699.)
8108134	DDX46	DEAD (Asp-Glu-Ala-Asp) box polypeptide 46	-0.83	2.15	1 (3884.)
7924733	PARP1	poly (ADP-ribose) polymerase 1	-0.81	2.15	1 (2307.)
7994647	PRRT2	proline-rich transmembrane protein 2	-0.92	2.15	1 (4470.)
8167006	RP2	retinitis pigmentosa 2 (X-linked recessive)	-0.87	2.15	1 (2492.)
8088292	ASB14	ankyrin repeat and SOCS box-containing 14	-0.94	2.16	1 (2541.)
8146839	C8orf34	chromosome 8 open reading frame 34	-0.97	2.16	1 (2660.)
8029958	GLTSCR2	glioma tumor suppressor candidate region gene 2	-0.75	2.16	1 (777.)
8143327	PARP12	poly (ADP-ribose) polymerase family, member 12	-0.83	2.16	1 (3633.)
8036270	THAP8	THAP domain containing 8	-0.88	2.16	1 (4370.)
7899417	XKR8	XK, Kell blood group complex subunit-related family, member 8	-0.9	2.16	1 (3207.)
8016324	CDC27	cell division cycle 27 homolog (S. cerevisiae)	-0.79	2.17	1 (4078.)
8107691	PHAX	phosphorylated adaptor for RNA export	-0.86	2.17	1 (3018.)
7975292	RAD51L1	RAD51-like 1 (S. cerevisiae)	-0.81	2.17	1 (3302.)
8122986	SNX9	sorting nexin 9	-0.78	2.17	1 (2363.)
7945666	CTSD	cathepsin D	-0.89	2.18	1 (2100.)
8158708	PRDM12	PR domain containing 12	-0.89	2.18	1 (3254.)
8127346	RAB23	RAB23, member RAS oncogene family	-0.94	2.18	1 (2528.)
8118367	SKIV2L	superkiller viralicidic activity 2-like (S. cerevisiae)	-0.81	2.18	1 (3570.)
8075106	TPST2	tyrosylprotein sulfotransferase 2	-0.89	2.18	1 (2263.)
7946687	PTH	parathyroid hormone	-0.73	2.19	1 (1592.)
8031514	ZNF865	zinc finger protein 865	-0.74	2.19	1 (3101.)
7989323	BNIP2	BCL2/adenovirus E1B 19kDa interacting protein 2	-0.92	2.2	1 (3927.)
7955719	HIGD1A	HIG1 hypoxia inducible domain family, member 1A	-0.96	2.2	1 (2772.)
8076223	RPL3	ribosomal protein L3	-0.82	2.2	1 (2739.)
8147461	SDC2	syndecan 2	-0.93	2.2	1 (4040.)
8117522	ABT1	activator of basal transcription 1	-0.77	2.21	1 (1837.)
7928363	C10orf103	chromosome 10 open reading frame 103	-0.97	2.22	1 (3212.)
8174677	CXorf56	chromosome X open reading frame 56	-0.84	2.22	1 (2656.)
8014757	FBXO47	F-box protein 47	-0.75	2.22	1 (1471.)
8062695	SRSF6	serine/arginine-rich splicing factor 6	-0.85	2.22	1 (2892.)
8139486	TBRG4	transforming growth factor beta regulator 4	-0.92	2.22	1 (2969.)
8027292	ZNF431	zinc finger protein 431	-0.76	2.22	1 (2655.)
8006906	ERBB2	v-erb-b2 erythroblastic leukemia viral oncogene homolog 2, neuro/glioblastoma derived oncogene homolog (avian)	-0.91	2.23	1 (3192.)
8091432	COMMD2	COMM domain containing 2	-0.79	2.24	1 (4275.)
7947274	MPPED2	metallophosphoesterase domain containing 2	-0.84	2.24	1 (2918.)
8167866	PAGE2	P antigen family, member 2 (prostate associated)	-0.73	2.24	1 (3597.)
7898663	PINK1	PTEN induced putative kinase 1	-0.97	2.24	1 (3490.)
7904281	C1orf137	chromosome 1 open reading frame 137	-0.89	2.25	1 (3011.)
8117140	CDKAL1	CDK5 regulatory subunit associated protein 1-like 1	-0.99	2.25	1 (2779.)
8083494	MME	membrane metallo-endopeptidase	-0.76	2.25	1 (4206.)
8111524	UGT3A2	UDP glycosyltransferase 3 family, polypeptide A2	-0.79	2.25	1 (1777.)
8105663	NLN	neurolysin (metallopeptidase M3 family)	-0.81	2.26	1 (2817.)
7912555	PRAMEF11	PRAME family member 11	-0.95	2.26	1 (4025.)
8082478	COPG	coatomer protein complex, subunit gamma	-0.77	2.27	1 (3383.)
8108403	MATR3	matrin 3	-0.87	2.27	1 (2369.)
8074647	PI4KA	phosphatidylinositol 4-kinase, catalytic, alpha	-0.93	2.27	1 (2311.)
8036341	ZNF461	zinc finger protein 461	-0.77	2.27	1 (2901.)
8082003	EAF2	ELL associated factor 2	-0.84	2.28	1 (1987.)
8175434	GPR101	G protein-coupled receptor 101	-0.81	2.28	1 (3916.)
8097480	NAA15	N(alpha)-acetyltransferase 15, NatA auxiliary subunit	-0.94	2.29	1 (3444.)
7958379	PWP1	PWP1 homolog (S. cerevisiae)	-0.93	2.29	1 (2207.)
8176419	TSPY2	testis specific protein, Y-linked 2	-0.91	2.29	1 (2524.)
7978586	CFL2	cofilin 2 (muscle)	-0.79	2.3	1 (3725.)
8170326	FMR1	fragile X mental retardation 1	-0.89	2.3	1 (3359.)
7911566	MRPL20	mitochondrial ribosomal protein L20	-0.96	2.3	1 (2824.)
8044563	IL1F10	interleukin 1 family, member 10 (theta)	-0.91	2.31	1 (3836.)
7999468	LITAF	lipopolysaccharide-induced TNF factor	-0.89	2.31	1 (2227.)
7994161	RBBP6	retinoblastoma binding protein 6	-0.96	2.31	1 (4009.)
8035095	CYP4F11	cytochrome P450, family 4, subfamily F, polypeptide 11	-0.92	2.32	1 (3132.)
8096314	PKD2	polycystic kidney disease 2 (autosomal dominant)	-0.96	2.32	1 (4876.)
8061504	DEFB115	defensin, beta 115	-0.96	2.33	1 (3732.)
8055688	RND3	Rho family GTPase 3	-0.96	2.33	1 (3624.)
7985493	TM6SF1	transmembrane 6 superfamily member 1	-0.96	2.33	1 (3004.)
8072577	YWHAH	tyrosine 3-monooxygenase/tryptophan 5-monooxygenase activation protein, eta polypeptide	-0.94	2.33	1 (2886.)
7977646	ZNF219	zinc finger protein 219	-0.84	2.33	1 (3087.)
8007071	CDC6	cell division cycle 6 homolog (S. cerevisiae)	-0.85	2.34	1 (4785.)
7918008	DBT	dihydrolipoamide branched chain transacylase E2	-0.93	2.34	1 (3941.)
8160559	DDX58	DEAD (Asp-Glu-Ala-Asp) box polypeptide 58	-0.83	2.34	1 (673.)
8174737	NKAP	NFKB activating protein	-0.89	2.34	1 (4371.)
8130191	RMND1	required for meiotic nuclear division 1 homolog (S. cerevisiae)	-0.95	2.34	1 (2608.)
7983718	SCG3	secretogranin III	-0.9	2.34	1 (4709.)
7907549	TNN	tenascin N	-0.91	2.34	1 (2258.)
7975311	EXD2	exonuclease 3'-5' domain containing 2	-0.91	2.35	1 (3399.)
8000236	CDR2	cerebellar degeneration-related protein 2, 62kDa	-0.89	2.36	1 (3316.)
8154295	IL33	interleukin 33	-0.82	2.36	1 (2253.)
8015262	KRT33B	keratin 33B	-0.88	2.36	1 (2715.)
8060736	PANK2	pantothenate kinase 2	-0.91	2.36	1 (3275.)
8096905	AP1AR	adaptor-related protein complex 1 associated regulatory protein	-0.92	2.37	1 (3946.)
7918891	NHLH2	nescient helix loop helix 2	-0.82	2.37	1 (1783.)
7944803	VWA5A	von Willebrand factor A domain containing 5A	-0.82	2.37	1 (1793.)
8039054	ZNF347	zinc finger protein 347	-0.87	2.38	1 (4142.)
7975613	ACOT6	acyl-CoA thioesterase 6	-0.82	2.39	1 (4647.)
8172225	EFHC2	EF-hand domain (C-terminal) containing 2	-0.91	2.39	1 (4840.)
8127854	ME1	malic enzyme 1, NADP(+)-dependent, cytosolic	-0.88	2.39	1 (1724.)
8053046	DUSP11	dual specificity phosphatase 11 (RNA/RNP complex 1-interacting)	-0.86	2.4	1 (3979.)
8169028	NGFRAP1	nerve growth factor receptor (TNFRSF16) associated protein 1	-0.96	2.4	1 (994.)
8151609	REXO1L8	REX1, RNA exonuclease 1 homolog (S. cerevisiae)-like 8	-0.88	2.4	1 (3626.)
7903358	VCAM1	vascular cell adhesion molecule 1	-0.95	2.4	1 (2662.)
7970376	ZNF828	zinc finger protein 828	-0.77	2.4	1 (2289.)
8114970	C5orf46	chromosome 5 open reading frame 46	-0.94	2.41	1 (3754.)
7925500	CHML	choroideremia-like (Rab escort protein 2)	-0.95	2.41	1 (2672.)
7955045	FAM113B	family with sequence similarity 113, member B	-0.97	2.41	1 (2125.)
8040080	RSAD2	radical S-adenosyl methionine domain containing 2	-0.97	2.41	1 (3798.)
8166278	SCML1	sex comb on midleg-like 1 (Drosophila)	-0.87	2.41	1 (3929.)
8040908	SNX17	sorting nexin 17	-0.95	2.41	1 (4642.)
8024219	ATP5D	ATP synthase, H+ transporting, mitochondrial F1 complex, delta subunit	-0.99	2.42	1 (2795.)
7968232	RPL21	ribosomal protein L21	-0.74	2.42	1 (290.)
7975616	DNAL1	dynein, axonemal, light chain 1	-0.96	2.43	1 (3761.)
8005221	SPECC1	sperm antigen with calponin homology and coiled-coil domains 1	-0.88	2.43	1 (1818.)
8095508	AMTN	amelotin	-0.9	2.44	1 (4037.)
8149350	DEFB134	defensin, beta 134	-0.85	2.44	1 (3912.)
8113491	STARD4	StAR-related lipid transfer (START) domain containing 4	-0.89	2.44	1 (2856.)
[truncated: 174 more rows]
